# Supplementary material for: Single‐Cell RNA Sequencing Delineates Renal Anti‐Fibrotic Mechanisms Mediated by TRPC6 Inhibition
Source: Adv Sci (Weinh). 2025 Jun 17;12(33):e01175. doi: 10.1002/advs.202501175 (PMC12412467; doi:10.1002/advs.202501175)
Supplement: Supplementary file 3 — Supplemental Table 1 [file ADVS-12-e01175-s004.xlsx]

## Sheet: Endo_up
	baseMean	log2FoldChange	lfcSE	stat	pvalue	padj
Bgn	1.98692	0.643962	0.152001	4.23656	2.26966e-05	0.000312754
Plvap	13.28	0.631107	0.160993	3.92008	8.8518e-05	0.000951755
Fabp4	19.7289	0.707693	0.197163	3.58938	0.00033146	0.0029219
Gm42418	37.5948	0.407847	0.114968	3.54749	0.000388916	0.00334345
Marcks	5.07734	0.462925	0.132705	3.48836	0.000485991	0.00404366
Col4a2	6.12062	0.452918	0.142421	3.18014	0.00147204	0.0103476
Nr2f2	2.11237	0.445562	0.146033	3.05112	0.00227993	0.0149271
Slco2a1	1.65029	0.46181	0.159264	2.89965	0.00373576	0.0225623
Col4a1	9.23343	0.414935	0.15158	2.73739	0.00619286	0.0340275
Gpihbp1	6.63776	0.508682	0.187744	2.70945	0.00673953	0.0363859
Cd36	1.38621	0.430986	0.160028	2.69319	0.00707712	0.0376231

## Sheet: Endo_down
	baseMean	log2FoldChange	lfcSE	stat	pvalue	padj
Btg1	2.96408	-1.21576	0.10623	-11.4446	2.50203e-30	9.55024e-27
Gpx1	5.70618	-1.17762	0.118172	-9.9653	2.16225e-23	4.12665e-20
Ubb	17.0039	-0.983698	0.102805	-9.56859	1.08369e-21	1.37881e-18
Fxyd5	6.68713	-1.26928	0.134827	-9.41419	4.76757e-21	4.54946e-18
Tspo	5.64624	-1.17756	0.132496	-8.88754	6.24758e-19	4.76941e-16
Cltb	3.20489	-1.05676	0.123459	-8.55958	1.13281e-17	7.20654e-15
Tspan8	4.22118	-1.52863	0.183143	-8.34667	7.02157e-17	3.82876e-14
Arpc1b	4.59197	-0.902766	0.110686	-8.1561	3.46012e-16	1.65091e-13
Emp3	3.19203	-1.05642	0.131594	-8.02787	9.918e-16	4.20633e-13
Cst3	7.52532	-1.29134	0.161486	-7.99656	1.27945e-15	4.88364e-13
Cd81	6.60256	-0.898742	0.11419	-7.87055	3.53074e-15	1.22316e-12
Crip2	5.45464	-0.962346	0.122438	-7.85987	3.84541e-15	1.22316e-12
Pi16	2.28219	-1.20548	0.154543	-7.80032	6.17481e-15	1.81302e-12
mt-Cytb	34.0633	-0.86408	0.111208	-7.76997	7.85025e-15	2.14031e-12
Sox17	3.36066	-1.12822	0.148519	-7.59648	3.04305e-14	7.74356e-12
Crip1	9.02894	-1.43994	0.191067	-7.5363	4.83483e-14	1.15341e-11
H2-D1	13.8503	-0.701741	0.0940179	-7.46391	8.399e-14	1.88582e-11
Jam2	3.32558	-1.03801	0.140564	-7.38461	1.52897e-13	3.24228e-11
Actb	39.4849	-0.911205	0.125907	-7.23714	4.58242e-13	9.20584e-11
Laptm4a	6.55247	-0.77279	0.107905	-7.16174	7.96575e-13	1.52026e-10
H3f3b	5.40522	-0.734184	0.102773	-7.14375	9.08207e-13	1.65077e-10
Atox1	6.09853	-0.821375	0.115514	-7.11061	1.15533e-12	2.0045e-10
Calm1	20.173	-0.746631	0.106609	-7.00344	2.49746e-12	4.11217e-10
Rps27	17.1241	-0.751643	0.107399	-6.99859	2.58559e-12	4.11217e-10
Ppib	2.86132	-0.742227	0.106669	-6.9582	3.44658e-12	5.26224e-10
Lmna	3.34947	-0.936469	0.134764	-6.94897	3.67968e-12	5.40205e-10
S100a11	7.33784	-0.889463	0.129233	-6.88262	5.87626e-12	8.30729e-10
Selenof	3.43563	-0.68235	0.0992783	-6.87311	6.28193e-12	8.56361e-10
Ifitm2	9.20216	-0.795975	0.116804	-6.81461	9.45176e-12	1.24405e-09
Elob	4.67642	-0.750812	0.111051	-6.76099	1.37055e-11	1.7438e-09
Abhd17a	2.56276	-0.718595	0.106587	-6.74185	1.56381e-11	1.92551e-09
Capg	1.97006	-0.742334	0.110496	-6.71817	1.84021e-11	2.19502e-09
Ifitm3	13.4342	-0.727309	0.108962	-6.67488	2.47441e-11	2.86207e-09
Ecscr	3.98504	-0.729941	0.109682	-6.65509	2.83126e-11	3.1785e-09
Klf13	2.69657	-0.677884	0.102161	-6.63546	3.23487e-11	3.48914e-09
Cox7a2	3.332	-0.70463	0.106232	-6.63293	3.29078e-11	3.48914e-09
Capzb	3.09968	-0.69738	0.105467	-6.6123	3.78394e-11	3.90359e-09
Rps2	9.60222	-0.748113	0.113323	-6.60161	4.06705e-11	4.08525e-09
Cd63	2.41626	-0.829654	0.127124	-6.52633	6.74016e-11	6.59672e-09
Ndufa4	5.17141	-0.741895	0.114017	-6.50685	7.67409e-11	7.323e-09
Pfn1	6.52306	-0.675942	0.10407	-6.49508	8.29906e-11	7.54227e-09
Eif5a	2.79553	-0.713932	0.109888	-6.4969	8.19933e-11	7.54227e-09
Ly6a	17.8228	-0.927858	0.14308	-6.4849	8.87905e-11	7.88171e-09
Cox6a1	5.78578	-0.674375	0.104498	-6.4535	1.09297e-10	9.4815e-09
Myl12a	4.43489	-0.719065	0.111511	-6.44841	1.13032e-10	9.5876e-09
S100a6	8.39883	-0.918965	0.142777	-6.43635	1.22377e-10	1.01546e-08
Prdx1	4.22479	-0.689115	0.10728	-6.42353	1.33149e-10	1.05881e-08
Mrpl33	2.39598	-0.715397	0.111365	-6.42387	1.32849e-10	1.05881e-08
Rpl37	9.67247	-0.648108	0.101697	-6.37295	1.85431e-10	1.44447e-08
Eif1	6.19283	-0.679855	0.106733	-6.36968	1.89429e-10	1.4461e-08
Smdt1	2.38235	-0.665003	0.10494	-6.33697	2.34333e-10	1.75382e-08
Rps18	8.31042	-0.661374	0.104509	-6.32837	2.4776e-10	1.81865e-08
Tmed10	4.09118	-0.676399	0.107147	-6.31282	2.73994e-10	1.97327e-08
Myo1e	2.14786	-0.743992	0.119235	-6.23971	4.3839e-10	3.09877e-08
Shisa5	2.56882	-0.656337	0.105518	-6.22013	4.9673e-10	3.44731e-08
Myl12b	4.7613	-0.660549	0.106248	-6.21705	5.066e-10	3.45302e-08
Ftl1	2.09566	-0.677557	0.109134	-6.20849	5.34961e-10	3.58236e-08
Atp5k	3.24392	-0.6621	0.106894	-6.19402	5.86501e-10	3.85978e-08
Banf1	3.47342	-0.656423	0.106081	-6.18795	6.09532e-10	3.87764e-08
Hist1h2bc	1.82698	-0.714602	0.115471	-6.1886	6.07024e-10	3.87764e-08
S100a4	2.82294	-0.953038	0.154436	-6.17109	6.78213e-10	4.24384e-08
Glul	3.82375	-1.0439	0.169913	-6.14377	8.05839e-10	4.96111e-08
D8Ertd738e	2.61538	-0.62871	0.103002	-6.10385	1.03544e-09	6.27348e-08
Mrpl52	2.84141	-0.66492	0.109041	-6.09792	1.07457e-09	6.40879e-08
Psmb2	2.19695	-0.642885	0.105721	-6.08095	1.19475e-09	7.01592e-08
Atp5b	3.19066	-0.645924	0.106808	-6.04754	1.47074e-09	8.15601e-08
Cox5a	2.90449	-0.664094	0.109808	-6.04775	1.46883e-09	8.15601e-08
Tsc22d1	4.2429	-0.76753	0.126924	-6.04714	1.47436e-09	8.15601e-08
Ly6c1	12.8241	-0.898301	0.148476	-6.05013	1.4473e-09	8.15601e-08
Chchd2	4.63785	-0.592103	0.0983834	-6.01833	1.76228e-09	9.47414e-08
Isg15	1.99719	-0.681346	0.11317	-6.02054	1.73833e-09	9.47414e-08
Rpl32	12.8622	-0.656756	0.109471	-5.99938	1.98071e-09	1.05005e-07
Ndufa6	2.96338	-0.614071	0.102415	-5.99589	2.02368e-09	1.05813e-07
Ndufa12	2.49369	-0.631557	0.105391	-5.9925	2.06643e-09	1.06589e-07
Cox6c	4.19206	-0.65806	0.110063	-5.97893	2.24614e-09	1.14313e-07
Spcs1	2.00812	-0.666491	0.112015	-5.95001	2.68124e-09	1.34662e-07
1810037I17Rik	2.4177	-0.630992	0.106324	-5.93461	2.94546e-09	1.46011e-07
Sat1	3.01345	-0.861675	0.145306	-5.93006	3.02828e-09	1.48192e-07
Rps19	11.9722	-0.625171	0.10582	-5.90786	3.4659e-09	1.6746e-07
Rpl41	15.609	-0.63997	0.108813	-5.88139	4.06844e-09	1.94115e-07
Npnt	1.96141	-0.805281	0.136977	-5.87893	4.12917e-09	1.94581e-07
Ndufa11	2.30143	-0.615498	0.105129	-5.85467	4.77964e-09	2.22486e-07
Eif3k	2.72941	-0.614936	0.105136	-5.84897	4.94629e-09	2.2747e-07
Fis1	2.53477	-0.595233	0.10188	-5.84247	5.14337e-09	2.33717e-07
Psmb6	2.51176	-0.62175	0.106551	-5.83523	5.37164e-09	2.41218e-07
Selenow	4.24184	-0.62931	0.108066	-5.82337	5.76728e-09	2.55973e-07
Uqcr10	3.17325	-0.633655	0.109284	-5.79825	6.70107e-09	2.94e-07
Krtcap2	3.46609	-0.672784	0.116076	-5.79607	6.78864e-09	2.94457e-07
Rps26	7.16282	-0.622852	0.1079	-5.77252	7.80955e-09	3.34933e-07
Ppia	4.95902	-0.612662	0.106405	-5.75781	8.52145e-09	3.60652e-07
Arpc2	4.01273	-0.627808	0.1091	-5.75445	8.69269e-09	3.60652e-07
Mdh2	2.2972	-0.631333	0.109699	-5.75516	8.65585e-09	3.60652e-07
H2-Ab1	4.12593	-1.11317	0.193715	-5.74644	9.11421e-09	3.74075e-07
Ly6e	17.1326	-0.598541	0.104695	-5.71699	1.08426e-08	4.40278e-07
Psma7	8.4515	-0.613199	0.107346	-5.71237	1.11416e-08	4.47657e-07
Itm2b	8.64974	-0.610832	0.107295	-5.69302	1.24811e-08	4.96252e-07
Rps14	8.49458	-0.594566	0.104634	-5.68235	1.32854e-08	5.17454e-07
Rpl5	9.82885	-0.617386	0.108621	-5.68384	1.31705e-08	5.17454e-07
Cox8a	3.29231	-0.5994	0.106123	-5.64817	1.62164e-08	6.25233e-07
Aldoa	3.19644	-0.607956	0.107791	-5.64012	1.69935e-08	6.48643e-07
Calr	6.37487	-0.625091	0.111226	-5.62002	1.9094e-08	7.21603e-07
Rhoa	3.47468	-0.577546	0.102992	-5.60766	2.05081e-08	7.67446e-07
Tuba1a	2.93899	-0.710613	0.126893	-5.60009	2.14241e-08	7.9394e-07
Mal	2.77335	-0.813095	0.145377	-5.59301	2.23164e-08	8.19055e-07
Rpl36	9.35092	-0.591313	0.106353	-5.55993	2.69882e-08	9.81084e-07
H1f0	3.16496	-0.636437	0.114924	-5.53788	3.06152e-08	1.10243e-06
Rps5	5.98866	-0.593461	0.108377	-5.4759	4.35291e-08	1.55281e-06
Psmb3	2.90214	-0.573567	0.104807	-5.47259	4.43509e-08	1.56748e-06
Rpl11	7.65621	-0.56589	0.103691	-5.45745	4.8303e-08	1.69149e-06
Txndc17	2.44969	-0.600357	0.110058	-5.4549	4.89999e-08	1.7003e-06
Cox6b1	4.06121	-0.580935	0.107096	-5.42443	5.81382e-08	1.99922e-06
Esam	4.20025	-0.567978	0.104776	-5.42086	5.93132e-08	2.02141e-06
Nedd8	2.33845	-0.571685	0.105522	-5.41769	6.03748e-08	2.03939e-06
Rpl18a	11.8517	-0.589418	0.109242	-5.39555	6.83144e-08	2.28733e-06
Prr13	2.04641	-0.623535	0.115956	-5.37736	7.55879e-08	2.50886e-06
Nop10	2.44733	-0.595769	0.11113	-5.36101	8.27573e-08	2.72314e-06
Rpl35	5.50678	-0.56105	0.104867	-5.35011	8.78985e-08	2.8676e-06
Atp1b3	3.22517	-0.624989	0.117118	-5.33641	9.48028e-08	3.06663e-06
Npdc1	1.85193	-0.606003	0.113904	-5.32029	1.03605e-07	3.32318e-06
Rbp1	2.64008	-0.809143	0.152573	-5.30331	1.13724e-07	3.61737e-06
Ptma	15.8778	-0.508258	0.0960287	-5.29277	1.20477e-07	3.80049e-06
Park7	2.59583	-0.542209	0.102538	-5.28789	1.23736e-07	3.87133e-06
Hspa5	4.04347	-0.578889	0.110037	-5.26083	1.43404e-07	4.45018e-06
Rpl34	8.20318	-0.559421	0.106495	-5.25302	1.49629e-07	4.59023e-06
Lmo2	4.09404	-0.629085	0.119776	-5.25216	1.50322e-07	4.59023e-06
Bcam	2.33309	-0.589785	0.112417	-5.2464	1.551e-07	4.69855e-06
Ndufa7	2.91884	-0.576299	0.109891	-5.24428	1.56893e-07	4.71543e-06
Serpine2	2.58563	-0.742421	0.142376	-5.2145	1.84312e-07	5.49623e-06
Tceal9	2.95057	-0.601947	0.115808	-5.1978	2.01664e-07	5.96705e-06
Tm4sf1	11.2192	-0.88543	0.170931	-5.18005	2.2183e-07	6.51328e-06
Rpl14	8.61071	-0.532401	0.102964	-5.17077	2.33133e-07	6.75714e-06
Uqcrq	2.95958	-0.582983	0.112755	-5.17033	2.33676e-07	6.75714e-06
Slc9a3r2	4.44198	-0.649764	0.126106	-5.15251	2.57021e-07	7.37632e-06
Rpl39	5.22221	-0.562466	0.109393	-5.14169	2.72279e-07	7.75588e-06
Rps29	10.7012	-0.505587	0.0984523	-5.13535	2.81624e-07	7.96265e-06
Ndufc1	2.44513	-0.558968	0.108967	-5.1297	2.90208e-07	8.14504e-06
Psmc1	2.38793	-0.533126	0.10403	-5.12475	2.97934e-07	8.30083e-06
Sdcbp	2.55942	-0.54138	0.105786	-5.11769	3.09306e-07	8.55524e-06
Prnp	2.51568	-0.752959	0.147188	-5.11562	3.12716e-07	8.58733e-06
Arid5b	2.08008	-0.595392	0.116505	-5.11046	3.21384e-07	8.7623e-06
Pcp4l1	1.56187	-0.646134	0.126497	-5.1079	3.25759e-07	8.8186e-06
Atp6v1f	2.35649	-0.534416	0.104659	-5.10626	3.28597e-07	8.83279e-06
Coa3	1.88779	-0.580376	0.113844	-5.098	3.43264e-07	9.1625e-06
Clic1	4.20112	-0.555689	0.109068	-5.0949	3.48921e-07	9.24883e-06
Anxa2	4.99783	-0.651555	0.128012	-5.08978	3.58476e-07	9.43657e-06
Mrps14	1.93527	-0.574079	0.113082	-5.07668	3.84091e-07	1.00416e-05
Taldo1	2.0145	-0.57412	0.113136	-5.07461	3.88297e-07	1.00825e-05
Rras	2.39589	-0.570271	0.112502	-5.06899	3.99941e-07	1.03147e-05
Efna1	2.36492	-0.574871	0.1135	-5.06496	4.08488e-07	1.04644e-05
Ubl5	2.80492	-0.552947	0.109236	-5.06197	4.14944e-07	1.05589e-05
Ndufa13	2.86915	-0.537885	0.106407	-5.055	4.3039e-07	1.06675e-05
Arpc1a	2.01931	-0.560592	0.110844	-5.05749	4.24821e-07	1.06675e-05
S100a13	3.60273	-0.565038	0.111761	-5.05578	4.28633e-07	1.06675e-05
Acvrl1	2.09001	-0.569286	0.112567	-5.05729	4.25253e-07	1.06675e-05
Sncg	2.01355	-0.613096	0.121335	-5.0529	4.35154e-07	1.0716e-05
Tmbim6	3.23018	-0.495453	0.0982085	-5.04491	4.53738e-07	1.1102e-05
Arpc3	4.2402	-0.501824	0.0995175	-5.04257	4.59326e-07	1.11672e-05
Gas5	3.30542	-0.585522	0.116178	-5.03986	4.65875e-07	1.12547e-05
Orai1	1.63018	-0.608553	0.12125	-5.019	5.19424e-07	1.24694e-05
Gabarap	2.75069	-0.510891	0.101952	-5.0111	5.4119e-07	1.29108e-05
Jund	3.02757	-0.652903	0.130325	-5.00981	5.44824e-07	1.29167e-05
Rpl18	6.76323	-0.524446	0.104747	-5.00678	5.53495e-07	1.29869e-05
Dynlrb1	2.3892	-0.530741	0.106013	-5.0064	5.54588e-07	1.29869e-05
Atp5e	3.74648	-0.563993	0.112976	-4.99215	5.97093e-07	1.3897e-05
Icam2	3.84741	-0.580635	0.116463	-4.98556	6.17832e-07	1.42925e-05
Lgals9	2.45137	-0.54176	0.10915	-4.96346	6.92491e-07	1.58278e-05
Clic4	3.1297	-0.558243	0.112466	-4.96364	6.91844e-07	1.58278e-05
Eef1g	2.76763	-0.514412	0.104041	-4.94434	7.64013e-07	1.73053e-05
Pdap1	2.61059	-0.523065	0.105803	-4.94378	7.66204e-07	1.73053e-05
Pdlim7	1.58984	-0.606129	0.123134	-4.92253	8.54339e-07	1.91824e-05
Cyb5r3	2.91127	-0.570886	0.116241	-4.91121	9.05169e-07	2.02048e-05
Atp5o	2.57232	-0.53017	0.108072	-4.90572	9.30838e-07	2.0657e-05
Cnbp	2.45877	-0.501907	0.102352	-4.90371	9.40417e-07	2.0749e-05
Pomp	2.54428	-0.522743	0.106724	-4.89808	9.67789e-07	2.12302e-05
Minos1	2.31151	-0.52224	0.106728	-4.8932	9.92117e-07	2.1395e-05
Psmb8	3.02449	-0.522374	0.106735	-4.89411	9.87538e-07	2.1395e-05
Ndufb8	2.02651	-0.544294	0.111223	-4.89373	9.89413e-07	2.1395e-05
Cox4i1	9.46176	-0.52533	0.10748	-4.88771	1.02015e-06	2.18759e-05
Ndufa1	2.48364	-0.52479	0.107682	-4.87352	1.09627e-06	2.33769e-05
Tspan4	1.93874	-0.546398	0.112424	-4.86015	1.17299e-06	2.4874e-05
Snx3	2.69097	-0.528193	0.108864	-4.85186	1.22309e-06	2.5793e-05
Atp5j	3.44947	-0.510055	0.105339	-4.84205	1.28507e-06	2.69512e-05
Gja4	2.17451	-0.692048	0.143096	-4.83624	1.32319e-06	2.7599e-05
B2m	17.6774	-0.465762	0.0963927	-4.83193	1.35218e-06	2.80503e-05
Anxa5	3.14476	-0.522116	0.108197	-4.82559	1.39593e-06	2.87727e-05
Tmsb4x	43.8046	-0.552835	0.114584	-4.82471	1.40207e-06	2.87727e-05
Sec62	4.03016	-0.507626	0.105304	-4.82059	1.43136e-06	2.918e-05
H2-Eb1	3.47528	-0.928596	0.192664	-4.81977	1.43721e-06	2.918e-05
Lrrfip1	1.88492	-0.566195	0.117698	-4.81059	1.50484e-06	3.03914e-05
Gltp	1.51627	-0.600136	0.125071	-4.79836	1.59973e-06	3.21377e-05
Ifi27l2a	2.3947	-0.664289	0.138792	-4.78621	1.69961e-06	3.39654e-05
Ninj1	1.82413	-0.552973	0.11569	-4.77977	1.75497e-06	3.48892e-05
Sem1	3.91211	-0.495029	0.103712	-4.77309	1.81423e-06	3.58805e-05
Rps28	10.6958	-0.502337	0.105268	-4.772	1.82404e-06	3.58885e-05
Edf1	2.51146	-0.513331	0.107653	-4.7684	1.85694e-06	3.63485e-05
Akr1a1	2.66161	-0.504857	0.106111	-4.75783	1.95686e-06	3.81089e-05
Rpl4	6.06302	-0.494003	0.103883	-4.7554	1.98055e-06	3.83361e-05
Polr2l	1.90829	-0.539569	0.113486	-4.75449	1.98948e-06	3.83361e-05
Vim	12.1231	-0.851353	0.179098	-4.75356	1.99866e-06	3.83361e-05
Sema7a	1.82086	-0.556022	0.11715	-4.74623	2.07247e-06	3.95531e-05
Rpl13	14.2993	-0.500914	0.105615	-4.74282	2.10765e-06	4.00244e-05
Ywhah	2.64358	-0.501234	0.105741	-4.74021	2.13492e-06	4.03415e-05
Hes1	3.4361	-0.594304	0.125532	-4.7343	2.19816e-06	4.1332e-05
Gm2000	2.78794	-0.486459	0.102893	-4.7278	2.26969e-06	4.24677e-05
Ndufb2	1.8696	-0.541547	0.114789	-4.71778	2.38433e-06	4.43951e-05
Prdx5	1.88517	-0.540772	0.114695	-4.71487	2.41871e-06	4.48165e-05
Cd151	2.24549	-0.50055	0.10655	-4.6978	2.62976e-06	4.84918e-05
Ndufb11	2.33161	-0.509619	0.108713	-4.68775	2.76225e-06	5.04474e-05
Hbb-bs	1.2944	-0.631478	0.134704	-4.68789	2.76034e-06	5.04474e-05
Chmp2a	2.73064	-0.479859	0.102436	-4.68449	2.80654e-06	5.07705e-05
Rpl31	5.46408	-0.491185	0.10485	-4.68465	2.80437e-06	5.07705e-05
Vps29	1.78867	-0.543205	0.116148	-4.67684	2.91323e-06	5.24518e-05
mt-Nd1	21.3783	-0.460984	0.0986645	-4.67224	2.97938e-06	5.3391e-05
Aes	2.68709	-0.466262	0.0998304	-4.67054	3.00415e-06	5.35833e-05
Selenok	3.0409	-0.506982	0.108718	-4.66328	3.11202e-06	5.52492e-05
Slc25a5	4.21801	-0.512373	0.109948	-4.66013	3.16016e-06	5.58441e-05
Dad1	2.9495	-0.514915	0.110595	-4.65586	3.22637e-06	5.67513e-05
Vamp8	2.1058	-0.5072	0.109503	-4.63184	3.62436e-06	6.34595e-05
H2-Aa	3.86728	-0.916033	0.198991	-4.60338	4.15684e-06	7.24506e-05
Rplp0	6.84909	-0.496382	0.108009	-4.59576	4.31174e-06	7.48087e-05
Ppp1ca	2.80646	-0.466821	0.10161	-4.59425	4.3431e-06	7.50117e-05
Gng5	2.38288	-0.483201	0.105361	-4.58613	4.51546e-06	7.76374e-05
Klf2	6.12277	-0.720691	0.157694	-4.57019	4.87294e-06	8.34081e-05
Rpl17	6.47528	-0.497136	0.108819	-4.56845	4.91336e-06	8.37245e-05
Fbln5	3.40776	-0.715536	0.156821	-4.56275	5.0489e-06	8.56518e-05
Cox5b	3.07984	-0.479845	0.105228	-4.56005	5.11418e-06	8.63752e-05
H2afj	1.95392	-0.512431	0.112565	-4.5523	5.30623e-06	8.88328e-05
Sema3g	2.56863	-0.619312	0.136035	-4.55259	5.29899e-06	8.88328e-05
Hint1	3.18107	-0.492071	0.108256	-4.54543	5.48233e-06	9.0349e-05
Uqcc2	2.36406	-0.520168	0.114417	-4.54624	5.46137e-06	9.0349e-05
Timm13	1.8419	-0.522681	0.114972	-4.54614	5.46388e-06	9.0349e-05
Uqcr11	3.95588	-0.526581	0.115857	-4.54508	5.49147e-06	9.0349e-05
Rps27l	2.53453	-0.499609	0.109969	-4.54316	5.54161e-06	9.07825e-05
Cavin3	5.31419	-0.501168	0.110384	-4.54023	5.61923e-06	9.16607e-05
Dazap2	2.27285	-0.487861	0.10782	-4.52478	6.04571e-06	9.81978e-05
Atp6v0e	2.41131	-0.516031	0.114158	-4.5203	6.17508e-06	9.94527e-05
Slirp	1.8263	-0.523389	0.115765	-4.52112	6.15123e-06	9.94527e-05
Skp1a	2.29457	-0.494193	0.109552	-4.51105	6.45072e-06	0.000103455
Gadd45g	1.92697	-0.623808	0.138607	-4.50056	6.77756e-06	0.000108243
Card19	1.8382	-0.525604	0.116838	-4.49858	6.84088e-06	0.000108799
BC028528	1.80426	-0.524448	0.116891	-4.48665	7.23514e-06	0.000114591
Tmod3	2.25976	-0.514183	0.114645	-4.485	7.29126e-06	0.000115003
Rps9	7.67285	-0.450128	0.100503	-4.47875	7.50826e-06	0.000117938
Itm2c	2.6247	-0.509955	0.113961	-4.47483	7.64718e-06	0.000119628
Rtl8b	1.86317	-0.530068	0.118488	-4.47362	7.69075e-06	0.000119819
2023-09-07	4.00762	-0.43098	0.0965988	-4.46155	8.13692e-06	0.000125743
Tomm7	2.95095	-0.47654	0.106809	-4.46161	8.13464e-06	0.000125743
Serf2	3.41547	-0.461767	0.103732	-4.45153	8.52617e-06	0.0001307
Oaz1	2.6485	-0.466195	0.104723	-4.45171	8.51872e-06	0.0001307
Rpl26	7.13575	-0.438707	0.098669	-4.44625	8.73833e-06	0.000132885
Stmn2	2.16602	-0.749862	0.168647	-4.44635	8.73417e-06	0.000132885
Plat	1.96093	-0.577004	0.129851	-4.44359	8.84701e-06	0.000134004
Rps15	5.77064	-0.458361	0.103348	-4.43512	9.20218e-06	0.000138833
Igfbp7	16.3994	-0.906054	0.204524	-4.43007	9.42038e-06	0.000141565
Bax	1.91068	-0.502753	0.113515	-4.42897	9.46832e-06	0.000141728
Rps7	5.9876	-0.488581	0.110416	-4.42489	9.64918e-06	0.000143871
Puf60	1.7581	-0.517394	0.117356	-4.40875	1.03967e-05	0.000154413
Ndufs6	2.65073	-0.500657	0.113677	-4.4042	1.06176e-05	0.000157083
Rtp4	1.68507	-0.527173	0.119893	-4.39704	1.09739e-05	0.000161727
Upp1	2.00403	-0.505003	0.115046	-4.38956	1.13579e-05	0.000166734
Mgp	5.52899	-0.999108	0.227653	-4.38874	1.1401e-05	0.000166734
Atp5c1	2.29595	-0.466022	0.106231	-4.38688	1.1499e-05	0.000167138
Psma2	1.98164	-0.489529	0.111598	-4.38655	1.15162e-05	0.000167138
Esd	1.81345	-0.511957	0.117189	-4.36866	1.25011e-05	0.000180746
Arf5	2.20197	-0.469749	0.107551	-4.36768	1.25574e-05	0.000180875
Pfdn5	3.30567	-0.473677	0.109394	-4.32999	1.49115e-05	0.000213974
Gnai2	14.8844	-0.411761	0.0952794	-4.32162	1.54888e-05	0.000221426
Sh3bgrl3	3.76969	-0.482487	0.111683	-4.32014	1.55933e-05	0.000222088
Rheb	1.81941	-0.496945	0.115664	-4.29644	1.73563e-05	0.000246279
Hsbp1	2.21469	-0.464442	0.108199	-4.29247	1.76696e-05	0.000249796
Tbca	2.41927	-0.462178	0.10791	-4.28298	1.84405e-05	0.000259732
Tubb5	2.85648	-0.529634	0.123893	-4.27493	1.91199e-05	0.000268311
Snrpg	2.59994	-0.468646	0.109649	-4.27404	1.91964e-05	0.000268398
Romo1	2.44832	-0.457507	0.107078	-4.27266	1.93152e-05	0.000269073
Acta2	1.36176	-0.621721	0.145791	-4.26445	2.00394e-05	0.000278147
Wasf2	3.08897	-0.427147	0.10049	-4.25063	2.13172e-05	0.000294811
Arf1	2.53432	-0.4354	0.102946	-4.2294	2.34314e-05	0.000321516
Psmd4	2.34767	-0.453796	0.107312	-4.22873	2.35009e-05	0.000321516
Capns1	3.02605	-0.45356	0.107368	-4.22436	2.3962e-05	0.000326654
Rps27a	5.90116	-0.438515	0.103856	-4.22234	2.41776e-05	0.00032842
Pebp1	1.99679	-0.480822	0.114269	-4.2078	2.57874e-05	0.000349044
Hmgn1	1.88259	-0.483405	0.114926	-4.20621	2.59683e-05	0.000350252
Rplp1	10.8433	-0.45033	0.10726	-4.1985	2.68692e-05	0.000361126
Snrpd2	2.22204	-0.471582	0.11258	-4.18884	2.80378e-05	0.000374505
S100a1	2.2016	-0.50599	0.1208	-4.18866	2.80609e-05	0.000374505
Psmd7	2.29817	-0.470162	0.112394	-4.18317	2.87474e-05	0.00038233
Slc14a1	1.6992	-0.674711	0.161669	-4.1734	3.00088e-05	0.00039772
Rpl3	3.40682	-0.42797	0.102579	-4.1721	3.01806e-05	0.000398614
Actg1	2.62258	-0.474522	0.113812	-4.16936	3.05461e-05	0.000400669
Avpi1	1.48368	-0.531592	0.127499	-4.16938	3.05431e-05	0.000400669
Rps25	3.957	-0.456066	0.109585	-4.16177	3.15792e-05	0.0004128
Rabac1	2.95044	-0.448193	0.107737	-4.16006	3.18168e-05	0.000413971
C130074G19Rik	2.2506	-0.466479	0.112151	-4.15939	3.19105e-05	0.000413971
Med28	1.97903	-0.467517	0.112417	-4.15879	3.19941e-05	0.000413971
Eif4a1	2.36487	-0.444306	0.106901	-4.15623	3.23538e-05	0.000417211
Psmb1	2.69127	-0.431321	0.103858	-4.15297	3.2819e-05	0.000421785
Atp5h	3.85859	-0.444518	0.107218	-4.14594	3.38416e-05	0.000433468
Vti1b	1.67649	-0.498516	0.120337	-4.14266	3.43301e-05	0.000438254
Rexo2	2.313	-0.47709	0.115251	-4.13959	3.47934e-05	0.000442688
Map1lc3b	2.3621	-0.439706	0.106271	-4.13761	3.50949e-05	0.00044504
Cdh13	1.92993	-0.537944	0.130305	-4.12834	3.65394e-05	0.000461824
Adipor2	2.01168	-0.472448	0.11451	-4.12581	3.69436e-05	0.000465392
Nupr1	1.51245	-0.522762	0.126832	-4.12168	3.76111e-05	0.000472242
Msn	6.13541	-0.450647	0.109384	-4.11987	3.79088e-05	0.000472307
Paip2	2.235	-0.451901	0.109701	-4.11939	3.79875e-05	0.000472307
Ier2	1.94923	-0.484961	0.117693	-4.12056	3.77945e-05	0.000472307
Cyb5a	2.66422	-0.447679	0.108724	-4.11758	3.82867e-05	0.000474481
4930523C07Rik	1.46621	-0.525342	0.127824	-4.10988	3.95861e-05	0.000488997
Rps10	4.39437	-0.434729	0.106044	-4.09951	4.14027e-05	0.000509788
Hmox2	1.75544	-0.483515	0.118081	-4.09478	4.22576e-05	0.000516978
Tuba1c	1.3848	-0.549523	0.13419	-4.09512	4.21948e-05	0.000516978
Lamtor2	1.95347	-0.462306	0.113019	-4.09052	4.30415e-05	0.000524886
Rbx1	2.91017	-0.428014	0.104713	-4.08748	4.36087e-05	0.00053011
Rhoc	3.48793	-0.494872	0.121202	-4.08305	4.44493e-05	0.000538612
Rpl36a	4.54597	-0.438702	0.107482	-4.08164	4.47198e-05	0.000540175
H2-K1	8.17419	-0.425402	0.104268	-4.07989	4.50563e-05	0.000542523
Myl6	4.66544	-0.46055	0.113041	-4.07419	4.61757e-05	0.000554253
Chmp4b	2.126	-0.447575	0.11003	-4.06774	4.74711e-05	0.000566241
Tagln2	3.43404	-0.476935	0.117246	-4.06781	4.74567e-05	0.000566241
Hip1	2.70631	-0.467867	0.115092	-4.06516	4.79993e-05	0.000570758
Ccdc12	1.80158	-0.473357	0.116517	-4.06257	4.85363e-05	0.000575351
Usmg5	2.71171	-0.445301	0.109653	-4.06099	4.88644e-05	0.000577447
Rps3	7.67919	-0.423489	0.104515	-4.05193	5.07977e-05	0.000598441
Pkm	3.00639	-0.473371	0.116858	-4.05081	5.10403e-05	0.000599449
Ndufa3	3.94093	-0.421239	0.104151	-4.0445	5.24351e-05	0.000613941
Tma7	2.37736	-0.425794	0.105314	-4.04308	5.27541e-05	0.000615787
Lgals3bp	1.87034	-0.463347	0.114804	-4.03598	5.43745e-05	0.000632767
Cd59a	1.76515	-0.480103	0.119122	-4.03033	5.56976e-05	0.000646194
Uqcrc1	1.92846	-0.456923	0.113487	-4.02623	5.66787e-05	0.000655584
Rab11a	3.00853	-0.455468	0.113375	-4.01735	5.88557e-05	0.000678708
Prdx2	2.31128	-0.430177	0.107121	-4.01582	5.92387e-05	0.000681067
Rpl21	5.59619	-0.417988	0.104218	-4.01071	6.05356e-05	0.000693246
Tmem258	1.82175	-0.466931	0.116435	-4.01022	6.06613e-05	0.000693246
Tmem59	2.49135	-0.426518	0.106542	-4.0033	6.24648e-05	0.000707501
Mif	2.28681	-0.474842	0.118606	-4.00352	6.24067e-05	0.000707501
H2-DMa	1.38583	-0.561316	0.140183	-4.00416	6.22377e-05	0.000707501
Tmem256	2.39242	-0.453137	0.113242	-4.00149	6.2945e-05	0.000710832
Klf4	2.31957	-0.560076	0.140245	-3.99355	6.50909e-05	0.000732896
Slc25a4	2.88729	-0.416564	0.104414	-3.98952	6.62058e-05	0.000743258
Srp14	2.20224	-0.447252	0.112135	-3.98852	6.64876e-05	0.000744232
Fbln2	2.01914	-0.544205	0.136503	-3.98678	6.6977e-05	0.000747519
Polr2e	1.71042	-0.475166	0.119241	-3.98493	6.75008e-05	0.000747916
Mrpl42	1.68202	-0.482171	0.121009	-3.98458	6.76005e-05	0.000747916
Ltbp4	2.25671	-0.537803	0.13497	-3.98461	6.7592e-05	0.000747916
Dynll1	5.03973	-0.417335	0.104892	-3.97871	6.92914e-05	0.000764408
Vps28	1.85967	-0.457634	0.115168	-3.97361	7.0792e-05	0.000778712
Ergic3	1.66985	-0.479267	0.120669	-3.97176	7.13438e-05	0.000782526
Brd2	2.29371	-0.425403	0.107549	-3.95543	7.63978e-05	0.000833173
Ralb	2.0106	-0.442653	0.111896	-3.95595	7.62316e-05	0.000833173
Rfk	1.69141	-0.488158	0.123467	-3.95374	7.69387e-05	0.000836681
Rpl29	3.93513	-0.423446	0.107501	-3.93901	8.18187e-05	0.000887221
Cd52	2.06158	-0.632831	0.160852	-3.93423	8.34625e-05	0.000902482
Sf3b2	2.4256	-0.416914	0.10632	-3.92132	8.80657e-05	0.000949567
Mbnl1	2.21717	-0.42484	0.108424	-3.91833	8.91644e-05	0.000956013
Gapdh	2.89283	-0.418536	0.106882	-3.91586	9.0083e-05	0.000963156
Tspan13	1.72721	-0.471565	0.120493	-3.91363	9.09172e-05	0.00096936
F11r	2.73578	-0.40932	0.104666	-3.91073	9.20181e-05	0.000978365
Psma4	1.75052	-0.461827	0.118258	-3.90524	9.41335e-05	0.000998077
Ndufb6	1.86508	-0.451655	0.115692	-3.90395	9.46353e-05	0.00100062
Rps4x	4.16708	-0.421244	0.108356	-3.88761	0.000101236	0.00106746
Dnajc8	2.94318	-0.425907	0.109602	-3.88593	0.000101939	0.0010719
Rtn4	2.07764	-0.434463	0.112225	-3.87136	0.000108229	0.00113492
Ndufb9	2.13892	-0.42689	0.110409	-3.86646	0.000110428	0.00115481
Sdhb	1.8038	-0.452077	0.116976	-3.86469	0.000111232	0.00116004
Htra1	1.62525	-0.526822	0.136377	-3.86297	0.000112015	0.00116501
Akap13	2.16167	-0.434568	0.112533	-3.8617	0.000112603	0.00116795
Cyba	2.80704	-0.443342	0.114938	-3.85723	0.00011468	0.00118306
Atp6v0b	1.81108	-0.451951	0.117152	-3.85783	0.000114398	0.00118306
Gnb2	3.03454	-0.388513	0.1008	-3.85432	0.000116054	0.00119277
Lamtor5	1.8216	-0.448911	0.116482	-3.85391	0.000116246	0.00119277
Ptprr	1.47882	-0.495281	0.128662	-3.84947	0.000118373	0.00121134
Cstb	1.68171	-0.462703	0.120621	-3.83601	0.000125052	0.00127626
Gm42826	1.36071	-0.508194	0.132561	-3.83367	0.000126247	0.00128503
Vdac2	1.78393	-0.44915	0.11735	-3.82744	0.000129485	0.00131448
Nmt1	1.79116	-0.449061	0.117417	-3.8245	0.000131037	0.0013232
2010111I01Rik	1.6227	-0.470257	0.122958	-3.82452	0.000131028	0.0013232
Cope	1.92565	-0.434164	0.113595	-3.82203	0.000132359	0.00133302
Cox7c	3.84894	-0.386185	0.101219	-3.81535	0.000135992	0.001366
Dab2ip	1.81615	-0.445908	0.116904	-3.8143	0.000136572	0.00136823
Gabarapl1	2.44838	-0.443534	0.116412	-3.81003	0.00013895	0.00138841
Plac8	2.46076	-0.531452	0.139731	-3.80339	0.00014273	0.00142246
Mapk3	2.17805	-0.424529	0.111708	-3.80033	0.000144501	0.00143635
Pea15a	2.24286	-0.415151	0.109265	-3.79947	0.000145005	0.00143762
Jag2	1.62253	-0.470215	0.123897	-3.7952	0.000147524	0.00145881
Gm15500	4.01528	-0.424503	0.112002	-3.79013	0.000150568	0.00148506
Dstn	1.86449	-0.442786	0.116971	-3.78543	0.000153445	0.00150905
Hn1	1.64359	-0.463233	0.122391	-3.78487	0.000153791	0.00150905
Plscr2	2.70385	-0.487316	0.128789	-3.78383	0.000154431	0.00151145
Ndufv3	2.29416	-0.410849	0.108687	-3.7801	0.000156763	0.00153035
Rps11	5.40523	-0.416941	0.110554	-3.77136	0.000162357	0.00158091
Reep5	2.07541	-0.421184	0.111853	-3.7655	0.000166215	0.00161436
Rnf7	1.78076	-0.442952	0.117818	-3.75963	0.000170167	0.00164437
Cldn5	3.49902	-0.637333	0.1695	-3.76008	0.00016986	0.00164437
AC121965.1	2.66583	-0.408331	0.108636	-3.75873	0.000170781	0.00164614
Klf3	2.01733	-0.426161	0.113423	-3.75728	0.000171773	0.00165153
Ndufa2	2.9685	-0.39105	0.104116	-3.75591	0.000172715	0.00165642
Sfr1	2.66577	-0.414695	0.110499	-3.75293	0.000174778	0.001672
Eif6	1.59089	-0.464031	0.123737	-3.75014	0.000176737	0.00168651
Psmc3	2.10802	-0.41108	0.1098	-3.74388	0.000181197	0.00172476
Gngt2	2.68847	-0.417045	0.111734	-3.73249	0.000189599	0.00180025
Tmem50a	2.813	-0.401998	0.107895	-3.72584	0.000194664	0.00184376
Lgals1	2.16885	-0.546926	0.147539	-3.707	0.000209727	0.00198151
Txn1	4.17877	-0.392258	0.105905	-3.70387	0.000212335	0.00200119
Anp32b	2.19963	-0.404658	0.109646	-3.69058	0.000223742	0.00210351
Clec2d	3.84543	-0.413483	0.112159	-3.68657	0.000227299	0.0021317
Scin	1.43573	-0.481862	0.130838	-3.6829	0.000230593	0.00215728
Psmd8	1.8213	-0.430773	0.117014	-3.68139	0.000231963	0.0021648
Adam15	2.98056	-0.437182	0.118968	-3.67479	0.000238041	0.0022161
H2afz	2.01683	-0.442277	0.120387	-3.6738	0.000238967	0.00221931
Cdc42	3.75323	-0.390574	0.106334	-3.67308	0.000239643	0.00222019
Uqcrh	3.14516	-0.413202	0.112556	-3.67108	0.000241523	0.00223219
Uqcrb	3.75215	-0.391863	0.106876	-3.66652	0.000245878	0.00226468
Atp5g1	1.97386	-0.414688	0.113113	-3.66615	0.000246225	0.00226468
Frg1	1.7339	-0.436747	0.1192	-3.66399	0.000248315	0.00227427
Eif4ebp1	1.41564	-0.478594	0.130626	-3.66384	0.00024846	0.00227427
Tmed9	2.07534	-0.405267	0.110666	-3.66208	0.000250175	0.0022845
Nfkbia	3.32452	-0.407314	0.111317	-3.65905	0.000253154	0.00230618
Anxa1	1.67455	-0.443152	0.121439	-3.64916	0.000263096	0.00239104
Igkc	1.83822	-0.51943	0.142653	-3.64121	0.000271358	0.00246027
Fkbp1a	5.18945	-0.396325	0.108945	-3.63785	0.000274929	0.00248674
Rpl7a	3.68446	-0.382217	0.105537	-3.62166	0.00029272	0.00263885
Atpif1	2.70682	-0.400718	0.110656	-3.6213	0.000293129	0.00263885
Slc3a2	2.00492	-0.406839	0.112479	-3.61702	0.000298015	0.00267079
Commd4	1.337	-0.484942	0.134074	-3.61697	0.000298076	0.00267079
Cfl1	7.47376	-0.399391	0.110472	-3.61531	0.000299991	0.00268165
Cops6	1.65414	-0.439887	0.121755	-3.6129	0.000302794	0.00270039
Ckb	1.39467	-0.475255	0.131619	-3.61085	0.000305201	0.00271551
Rpl10	4.67301	-0.386824	0.107297	-3.60517	0.000311943	0.00276904
S100a16	2.9931	-0.411352	0.114226	-3.6012	0.000316747	0.00280516
Slc25a3	2.6822	-0.365369	0.101668	-3.59373	0.000325975	0.0028802
Mrpl54	1.66425	-0.436625	0.121962	-3.58	0.0003436	0.00302193
Rps13	3.8578	-0.372685	0.104268	-3.5743	0.00035117	0.00308141
Ndufb10	1.90029	-0.410841	0.115049	-3.571	0.000355626	0.0031066
Id1	2.21704	-0.439268	0.123011	-3.57097	0.000355667	0.0031066
BC031181	1.64159	-0.436559	0.122332	-3.56863	0.000358855	0.00312728
Gm2a	1.28883	-0.490846	0.137645	-3.56601	0.000362453	0.00315144
Rpl15	2.27834	-0.381462	0.107156	-3.55986	0.000371051	0.00321887
Tmco1	2.0642	-0.407686	0.114549	-3.55906	0.000372189	0.00322142
Brk1	2.18236	-0.384107	0.107998	-3.55661	0.000375668	0.00324417
Pdgfa	1.89986	-0.462257	0.129994	-3.55598	0.00037657	0.00324462
Sri	2.09882	-0.38982	0.110102	-3.54054	0.000399305	0.00342505
Rpl9	5.87475	-0.377222	0.106712	-3.53496	0.000407835	0.00349037
Podxl	3.91407	-0.443586	0.125554	-3.53303	0.000410826	0.0035081
2410015M20Rik	1.74569	-0.420941	0.119259	-3.52962	0.000416151	0.00354076
Atp13a3	1.50122	-0.450887	0.127752	-3.5294	0.000416506	0.00354076
Ldha	2.56775	-0.381327	0.108338	-3.51979	0.000431895	0.00366343
Dbi	2.23948	-0.409759	0.116509	-3.51697	0.000436511	0.00368478
Naa38	1.75589	-0.417949	0.118854	-3.51648	0.000437309	0.00368478
Timp3	10.91	-0.649867	0.184778	-3.51702	0.000436418	0.00368478
Efhd1	1.44249	-0.458912	0.130578	-3.51447	0.000440631	0.0037046
Ctnna1	3.44686	-0.365427	0.104196	-3.5071	0.000453011	0.00380031
Grpel1	1.43887	-0.455176	0.129894	-3.50421	0.000457959	0.0038334
Calm3	1.80914	-0.409386	0.117267	-3.49106	0.000481116	0.00401843
Gm10076	2.26478	-0.393119	0.112699	-3.48822	0.000486256	0.00404366
Fam96b	1.47378	-0.447365	0.128495	-3.48157	0.000498489	0.00413637
Ndufb4	2.38221	-0.386031	0.110979	-3.47843	0.000504365	0.00416702
Junb	2.28938	-0.458921	0.131913	-3.47897	0.000503352	0.00416702
Lamp1	3.03951	-0.3574	0.103157	-3.46464	0.000530944	0.0043677
Cnpy2	1.62622	-0.426364	0.123062	-3.46464	0.00053094	0.0043677
Cox7b	2.19524	-0.379237	0.109571	-3.46111	0.000537958	0.00441588
Mlf2	1.77149	-0.408768	0.118209	-3.45801	0.000544181	0.00445738
Fau	7.91269	-0.376762	0.109066	-3.45444	0.000551428	0.00448785
Dpm3	2.03712	-0.396288	0.114706	-3.45481	0.000550684	0.00448785
Arl6ip5	1.85447	-0.401197	0.116105	-3.45546	0.000549363	0.00448785
Atraid	1.61113	-0.426238	0.123628	-3.44774	0.000565289	0.00459087
Rpl38	6.0509	-0.362581	0.105212	-3.4462	0.000568537	0.00460744
Ost4	2.56047	-0.374521	0.108954	-3.43744	0.000587243	0.00474895
Ssr4	1.80596	-0.40322	0.117379	-3.43521	0.000592102	0.00477812
Aldob	1.26119	-0.500477	0.146921	-3.40645	0.000658145	0.00529987
Ybx1	5.06	-0.384195	0.113055	-3.39831	0.000678048	0.00544526
Dctn3	1.70021	-0.410701	0.120869	-3.3979	0.000679053	0.00544526
Lima1	2.3341	-0.373183	0.109884	-3.39616	0.000683388	0.00546853
Plpp1	4.60894	-0.407808	0.120372	-3.38789	0.000704316	0.0056191
Ms4a6d	1.32888	-0.460589	0.135964	-3.38757	0.000705148	0.0056191
Mrpl17	1.74272	-0.405028	0.119645	-3.38525	0.00071114	0.00565505
Litaf	1.99723	-0.39819	0.117765	-3.38122	0.00072164	0.00572661
Mrpl20	1.71991	-0.404586	0.120161	-3.36705	0.000759776	0.00601674
Ddah2	2.04493	-0.380222	0.113053	-3.36322	0.000770396	0.0060882
Thbd	2.51086	-0.441282	0.131606	-3.35305	0.000799274	0.00630337
Atp5a1	2.5202	-0.349366	0.104266	-3.35071	0.000806034	0.0063233
Ubc	3.73651	-0.357667	0.106751	-3.35046	0.000806771	0.0063233
Cox7a2l	2.31399	-0.363142	0.108365	-3.35112	0.000804863	0.0063233
Rps21	6.17429	-0.346523	0.103964	-3.3331	0.000858851	0.00671769
Ybx3	2.31919	-0.358479	0.107662	-3.32967	0.000869501	0.00678709
Lsm7	1.49679	-0.425196	0.127837	-3.32609	0.000880749	0.00686085
Ywhaz	3.09718	-0.3552	0.106827	-3.32499	0.000884228	0.00687392
Eif5	2.45721	-0.34936	0.105229	-3.31998	0.000900234	0.00698413
Spop	2.30886	-0.374774	0.113062	-3.31478	0.000917162	0.00708665
Clic5	1.79601	-0.405919	0.122445	-3.31512	0.00091604	0.00708665
mt-Nd4	16.1568	-0.355282	0.107283	-3.31163	0.000927548	0.00715242
Mien1	1.3471	-0.444009	0.134158	-3.3096	0.000934306	0.00719001
Ddx5	4.48957	-0.333293	0.10077	-3.30748	0.000941406	0.00723007
Snrpe	2.05494	-0.369741	0.11195	-3.30274	0.000957466	0.00733865
Atp5f1	2.15131	-0.367644	0.111378	-3.30087	0.000963846	0.007358
Id2	1.73294	-0.407976	0.123595	-3.30091	0.000963707	0.007358
Hspb1	3.15854	-0.435244	0.132016	-3.29692	0.000977519	0.00744748
Rpl30	4.7258	-0.355358	0.107905	-3.29324	0.000990389	0.00753051
Tmem176b	3.79306	-0.362138	0.110173	-3.287	0.00101262	0.00766898
Ddost	1.85478	-0.383146	0.116546	-3.2875	0.0010108	0.00766898
Aurkaip1	1.78614	-0.39032	0.118889	-3.28307	0.00102682	0.00776115
Sh2b3	1.56056	-0.41165	0.125408	-3.28249	0.00102894	0.00776179
Mrps24	1.63701	-0.402794	0.12278	-3.28061	0.00103583	0.00779836
Gps2	1.66232	-0.400006	0.122088	-3.27638	0.00105146	0.00790047
Pdia3	3.41957	-0.346714	0.105953	-3.27235	0.00106659	0.00798271
Cd9	4.03968	-0.375282	0.114667	-3.27281	0.00106486	0.00798271
Cenpb	2.03204	-0.368876	0.112814	-3.26977	0.00107635	0.00803997
Snrnp27	1.77402	-0.386887	0.118447	-3.26634	0.00108948	0.00812215
Hnrnpa2b1	6.24973	-0.340621	0.104349	-3.26425	0.00109755	0.00816638
Fkbp2	1.55288	-0.411469	0.126178	-3.26103	0.00111008	0.00824357
Lrrc32	1.88903	-0.395982	0.121863	-3.24941	0.00115645	0.00857119
Azin1	1.99236	-0.442522	0.136238	-3.24815	0.00116159	0.00859265
Tulp4	1.87728	-0.383676	0.118269	-3.2441	0.00117822	0.00869874
Psmc4	1.68272	-0.393885	0.121459	-3.24295	0.00118301	0.00870126
1700025G04Rik	1.56288	-0.408135	0.125854	-3.24292	0.00118312	0.00870126
Cers5	1.65705	-0.396539	0.122361	-3.24073	0.00119226	0.00875163
Cnih4	1.68188	-0.393896	0.121676	-3.23724	0.00120691	0.00884215
Cetn3	1.97931	-0.367013	0.113408	-3.23621	0.00121129	0.00885729
Ramp2	3.38141	-0.385494	0.11915	-3.23536	0.0012149	0.00886671
Ndufs4	1.64943	-0.396353	0.122713	-3.22992	0.00123823	0.00901969
Sec61g	1.73589	-0.385716	0.119596	-3.22517	0.00125899	0.00915346
Arhgdia	2.52212	-0.347296	0.107704	-3.22456	0.00126167	0.00915548
Ndufab1	1.65922	-0.393284	0.122145	-3.2198	0.00128279	0.00929112
Rpl7	5.72512	-0.345154	0.107279	-3.21735	0.00129383	0.00935328
Ywhae	3.41573	-0.315425	0.0980718	-3.21627	0.00129869	0.00937067
Drap1	1.97436	-0.36398	0.113321	-3.21193	0.00131847	0.00949548
Fus	2.37279	-0.33902	0.105667	-3.20836	0.00133492	0.00959585
Ssbp4	1.49174	-0.410339	0.128132	-3.20247	0.00136255	0.00977607
Aplp2	4.60693	-0.324382	0.101428	-3.19815	0.00138313	0.00986805
Snrpf	2.13345	-0.361682	0.113071	-3.19872	0.00138037	0.00986805
Lrpap1	1.69486	-0.387693	0.121212	-3.19847	0.00138158	0.00986805
Chchd1	1.54272	-0.404112	0.12644	-3.19608	0.00139308	0.00992049
Cct5	1.98132	-0.364246	0.114012	-3.19481	0.00139921	0.00994559
Arpp19	2.44595	-0.337291	0.105675	-3.19178	0.00141399	0.010032
Tor1a	1.48418	-0.410154	0.128551	-3.19059	0.00141982	0.0100546
Ndufb7	3.0177	-0.33954	0.106756	-3.18053	0.00147006	0.0103476
Wdr1	1.88214	-0.369231	0.116075	-3.18097	0.00146784	0.0103476
Brd7	1.52782	-0.403768	0.126912	-3.18149	0.00146521	0.0103476
Ctsz	1.8823	-0.369177	0.116194	-3.17725	0.00148681	0.0104299
Taf10	1.79887	-0.375213	0.118111	-3.17678	0.0014892	0.0104299
Polr1d	1.99912	-0.362152	0.114131	-3.17313	0.00150806	0.0105426
Ptms	4.39493	-0.340771	0.107476	-3.17067	0.00152089	0.0105742
Mmrn2	3.9167	-0.348536	0.109899	-3.17143	0.00151693	0.0105742
Bcap31	1.84964	-0.37094	0.116973	-3.17116	0.0015183	0.0105742
Tgoln1	2.03021	-0.355092	0.112032	-3.16955	0.00152675	0.0105956
Cav2	1.66449	-0.386728	0.122172	-3.16544	0.00154848	0.010727
Psma1	1.68977	-0.38422	0.121404	-3.16481	0.00155185	0.0107308
Wsb2	1.37763	-0.419903	0.133122	-3.15429	0.00160892	0.0111053
Calml4	1.86143	-0.383194	0.121638	-3.15029	0.00163108	0.0112379
Hnrnpk	2.8228	-0.319272	0.101524	-3.14479	0.00166208	0.0114309
Eapp	1.64182	-0.385987	0.122976	-3.13873	0.00169682	0.0116489
Maf1	1.43894	-0.409241	0.13049	-3.13618	0.00171164	0.0117295
Ifi27	2.27434	-0.341843	0.109101	-3.13327	0.00172873	0.0118254
Pafah1b1	2.49986	-0.332763	0.106412	-3.12711	0.00176533	0.0120541
Yif1b	1.40584	-0.412448	0.131978	-3.12513	0.00177726	0.0121139
Ucp2	1.4567	-0.405834	0.129912	-3.12391	0.00178465	0.0121426
Plec	2.3214	-0.341725	0.109467	-3.12173	0.00179793	0.0122112
Atp6ap1	1.71997	-0.375503	0.120372	-3.11951	0.00181151	0.0122716
Tecr	1.60074	-0.388074	0.124413	-3.11923	0.00181325	0.0122716
Emc7	1.74567	-0.373228	0.119707	-3.11785	0.00182175	0.0123073
Lamtor4	1.61157	-0.384981	0.124165	-3.10057	0.00193146	0.0130254
Rraga	1.58558	-0.387562	0.125102	-3.09796	0.00194855	0.0131175
Smim14	1.73037	-0.372641	0.120328	-3.09689	0.0019556	0.0131418
Tprgl	1.8675	-0.359633	0.116175	-3.09561	0.0019641	0.0131757
2410006H16Rik	1.67773	-0.380431	0.122919	-3.09497	0.0019683	0.0131807
Dnm2	2.45932	-0.326577	0.105739	-3.08852	0.00201157	0.0134469
Galnt1	2.03276	-0.35233	0.114364	-3.08078	0.00206457	0.013777
Ppp1r14b	1.44365	-0.401665	0.130423	-3.0797	0.0020721	0.0138031
Cript	1.61344	-0.381542	0.124132	-3.07367	0.00211441	0.0140605
Coro1b	1.72563	-0.369196	0.120309	-3.06874	0.00214967	0.01427
Sub1	2.75803	-0.336311	0.109672	-3.06652	0.00216569	0.0143377
Rpl28	4.14021	-0.34334	0.111973	-3.06628	0.00216737	0.0143377
Calm2	3.26235	-0.324967	0.106041	-3.06455	0.00218001	0.0143963
H2afv	2.03709	-0.34708	0.113373	-3.0614	0.00220303	0.0145232
Ranbp1	1.8955	-0.354907	0.116027	-3.05883	0.002222	0.0146231
Pon2	1.76842	-0.364607	0.119278	-3.05679	0.00223718	0.0146976
Nos3	1.69967	-0.371455	0.121609	-3.0545	0.00225437	0.0147851
Rpl8	5.32496	-0.318324	0.104418	-3.04857	0.00229932	0.015009
Ehd2	2.9651	-0.336315	0.110343	-3.04791	0.00230441	0.015009
Actr3	2.2255	-0.3422	0.112292	-3.04742	0.00230816	0.015009
Nudt14	1.34421	-0.411202	0.134901	-3.04817	0.00230236	0.015009
Sugt1	1.8114	-0.360167	0.118373	-3.04264	0.00234511	0.0151974
Kap	1.34586	-0.411254	0.135163	-3.04266	0.00234496	0.0151974
Rps24	10.2896	-0.304608	0.1003	-3.03696	0.0023898	0.0154346
Fth1	6.5043	-0.378148	0.124497	-3.0374	0.00238632	0.0154346
Ndufs7	1.72769	-0.366093	0.120597	-3.03568	0.00239994	0.0154739
Hpgd	1.29915	-0.422899	0.139581	-3.02977	0.00244738	0.0157532
Psme2	2.25562	-0.336	0.110965	-3.02797	0.00246204	0.0158209
Ccnd2	2.98175	-0.3763	0.124328	-3.02668	0.00247255	0.0158617
Sec61b	2.30352	-0.335628	0.111073	-3.0217	0.00251361	0.016098
Ech1	1.61131	-0.374572	0.124091	-3.01852	0.00254009	0.0162404
Gtf2h5	1.63628	-0.372171	0.123377	-3.01654	0.00255681	0.01632
Hmgb1	6.48115	-0.297178	0.0986676	-3.01191	0.00259613	0.0165433
Lman1	2.07744	-0.338112	0.112376	-3.00877	0.0026231	0.0166873
Npc2	2.31441	-0.326698	0.108664	-3.0065	0.00264276	0.0167844
Pcbp1	2.57614	-0.316383	0.105316	-3.00414	0.00266335	0.0168871
1110008P14Rik	1.4077	-0.39671	0.132159	-3.00176	0.00268424	0.0169913
Tmem208	1.502	-0.38465	0.128236	-2.99955	0.00270376	0.0170865
Kif5b	3.65354	-0.308181	0.102763	-2.99894	0.0027092	0.0170926
Scand1	1.67236	-0.366963	0.12254	-2.99463	0.00274774	0.0173071
Psme3	1.27367	-0.413954	0.138339	-2.99232	0.00276868	0.0174103
Rpl19	4.07174	-0.304634	0.101863	-2.99064	0.00278397	0.0174776
Trmt112	1.82694	-0.351716	0.117636	-2.98986	0.00279103	0.0174932
Slc25a39	1.53781	-0.378701	0.126783	-2.98701	0.00281725	0.0176286
Dkk2	2.04668	-0.393953	0.131985	-2.98482	0.00283747	0.017726
Npm1	4.40904	-0.335908	0.112684	-2.98097	0.00287335	0.0179209
Slc50a1	1.71573	-0.362285	0.12157	-2.98004	0.0028821	0.0179461
Hnrnpl	1.76133	-0.354762	0.119268	-2.9745	0.00293464	0.0182435
Mob2	1.30868	-0.406172	0.136648	-2.97239	0.00295491	0.0183397
Tmem14c	1.83673	-0.349112	0.117557	-2.96972	0.00298069	0.0184696
Ifi35	1.52265	-0.378042	0.127629	-2.96204	0.00305604	0.0189058
Acer2	1.98169	-0.355703	0.120245	-2.95814	0.00309499	0.0191158
Bag1	1.74599	-0.354012	0.119898	-2.9526	0.00315106	0.0194307
1810058I24Rik	1.70991	-0.358657	0.121557	-2.95052	0.0031724	0.0195307
Gimap6	4.21743	-0.302665	0.103133	-2.93471	0.0033386	0.0205208
Prdx6	1.61845	-0.364494	0.124299	-2.93239	0.00336362	0.0206414
Sertad2	1.58619	-0.366454	0.125201	-2.92692	0.00342335	0.0209742
Cwc15	1.81674	-0.345053	0.118002	-2.92414	0.0034541	0.0211287
Srgn	3.73276	-0.331635	0.113626	-2.91866	0.00351536	0.0214616
Shoc2	1.93564	-0.336404	0.115275	-2.91827	0.00351978	0.0214616
Pcbp2	3.04489	-0.303619	0.104204	-2.9137	0.00357177	0.021744
Rps23	7.10772	-0.316728	0.108853	-2.90968	0.00361798	0.02196
Ndufs8	1.9463	-0.33404	0.114806	-2.90961	0.00361877	0.02196
Rhoj	2.36933	-0.396764	0.136763	-2.9011	0.00371851	0.0225294
Bnip2	2.47888	-0.309179	0.106592	-2.90057	0.00372488	0.0225323
Sf3b5	1.54501	-0.368091	0.126994	-2.8985	0.0037495	0.0226096
Ebf1	2.30627	-0.333766	0.11532	-2.89427	0.00380045	0.0228807
Nol7	2.39846	-0.309416	0.107265	-2.8846	0.00391907	0.0235576
Arl2bp	1.59813	-0.360057	0.124843	-2.88409	0.00392545	0.0235589
Qpct	1.26557	-0.400633	0.13925	-2.87708	0.00401372	0.0240508
Hspe1	1.85482	-0.337837	0.117468	-2.876	0.00402751	0.0240956
Tnfaip2	2.40079	-0.321116	0.11178	-2.87274	0.00406927	0.0242694
Pam	1.6232	-0.35784	0.124553	-2.87299	0.00406607	0.0242694
Cox20	1.75383	-0.344795	0.120236	-2.86765	0.00413537	0.0246251
Eef1a1	4.12827	-0.300981	0.105027	-2.86575	0.00416029	0.0247024
Plscr3	1.5147	-0.366671	0.127953	-2.86567	0.0041613	0.0247024
Ubap2l	1.85754	-0.334998	0.117051	-2.86198	0.00421	0.0249528
Smpdl3a	1.53972	-0.36423	0.127309	-2.86099	0.00422322	0.0249923
Snu13	1.57539	-0.358851	0.125707	-2.85466	0.00430831	0.0254564
Morf4l1	4.01752	-0.279318	0.0979184	-2.85256	0.00433689	0.0255068
Mpzl1	1.87927	-0.336226	0.11785	-2.85301	0.00433077	0.0255068
Arpc4	1.68741	-0.347664	0.121846	-2.8533	0.00432684	0.0255068
Rtl8a	1.38746	-0.380061	0.133305	-2.85107	0.00435729	0.0255874
Nme1	1.64416	-0.35204	0.123605	-2.8481	0.00439815	0.0257876
Ssu72	1.81683	-0.335704	0.117944	-2.8463	0.00442311	0.0258563
Cald1	5.31357	-0.352385	0.123806	-2.84627	0.00442341	0.0258563
Arhgdib	1.55843	-0.361538	0.127166	-2.84304	0.00446856	0.0260803
Aqp1	3.3425	-0.558938	0.196709	-2.84144	0.00449101	0.0261713
Mall	1.35447	-0.382689	0.135021	-2.83428	0.00459288	0.0267241
Polr2c	1.48449	-0.365173	0.129205	-2.82631	0.00470879	0.0273569
Rpl35a	3.71177	-0.297616	0.105406	-2.82351	0.00475013	0.0275551
Id3	3.73657	-0.387648	0.137344	-2.82247	0.0047656	0.0276029
Rab7	2.35557	-0.304667	0.108024	-2.82037	0.00479683	0.0276997
Hnrnpc	2.17232	-0.308704	0.109447	-2.8206	0.00479345	0.0276997
Cdkn1a	2.00741	-0.345467	0.122589	-2.81809	0.004831	0.0278549
Snrpb	2.52586	-0.291314	0.103475	-2.81532	0.00487283	0.0280537
Rab5c	1.87309	-0.326856	0.116217	-2.81247	0.0049163	0.0282613
AA467197	1.46364	-0.371709	0.132424	-2.80696	0.0050012	0.0287062
Swi5	2.23801	-0.307515	0.109651	-2.80448	0.00503972	0.0288405
Cd34	4.82275	-0.313071	0.111613	-2.80496	0.00503227	0.0288405
Smco4	1.58097	-0.35205	0.125627	-2.80235	0.00507314	0.0289883
Hsp90b1	4.56222	-0.306911	0.109599	-2.80032	0.00510518	0.0291278
Fkbp8	1.64143	-0.345066	0.123507	-2.79389	0.0052079	0.0296695
Ccnd3	1.59878	-0.349506	0.125178	-2.79206	0.0052373	0.0297925
Rpl23a	5.02324	-0.306886	0.109954	-2.79105	0.00525378	0.0298418
Snrpd3	2.18173	-0.314424	0.112848	-2.78627	0.00533181	0.03024
Arl3	1.45374	-0.363584	0.130578	-2.78441	0.00536253	0.0303691
Lxn	1.57733	-0.355357	0.127713	-2.78246	0.0053948	0.0305066
Uqcrc2	1.65211	-0.342251	0.123259	-2.77667	0.00549182	0.0310093
Tmem47	1.54685	-0.35374	0.127516	-2.77409	0.00553559	0.0312103
Ilk	1.62662	-0.344151	0.124087	-2.77346	0.00554632	0.0312246
Eloc	1.86764	-0.323477	0.116666	-2.77266	0.00556	0.0312556
Zfp36l1	3.64797	-0.294304	0.106217	-2.77077	0.00559238	0.0313914
Mphosph8	1.9336	-0.321703	0.116335	-2.76532	0.00568669	0.0318271
Ctsd	2.93062	-0.338529	0.122416	-2.76541	0.00568511	0.0318271
Pdia6	2.00745	-0.311954	0.113015	-2.7603	0.00577488	0.0322734
1110004F10Rik	1.79112	-0.327927	0.119065	-2.75418	0.00588398	0.0327871
Rex1bd	1.66229	-0.339434	0.123243	-2.75419	0.00588375	0.0327871
Rbm8a	1.83456	-0.324451	0.11794	-2.75098	0.00594181	0.0329718
Gm1821	1.6292	-0.340852	0.123872	-2.75165	0.00592953	0.0329718
Pdcd6	1.54222	-0.349815	0.127163	-2.75091	0.00594304	0.0329718
Dek	3.23263	-0.323612	0.117808	-2.74694	0.00601539	0.0333247
Syf2	2.10869	-0.307452	0.111996	-2.74521	0.00604729	0.0334529
Atp5d	2.49917	-0.298562	0.108829	-2.7434	0.00608064	0.0335887
Jcad	1.89581	-0.319244	0.116398	-2.74269	0.00609383	0.0336129
Alpl	1.43867	-0.362712	0.132436	-2.73877	0.00616702	0.0339675
Ctsb	4.34777	-0.339037	0.123861	-2.73724	0.00619574	0.0340275
Arf4	1.97416	-0.312632	0.114275	-2.73579	0.00622315	0.034129
Tuba1b	2.50352	-0.334152	0.122343	-2.73127	0.006309	0.0344983
Mrpl18	1.52733	-0.348939	0.127778	-2.73083	0.0063176	0.0344983
Syt11	1.44053	-0.35898	0.131438	-2.73118	0.00631084	0.0344983
Ppp4c	1.39024	-0.364093	0.133377	-2.7298	0.0063372	0.0345558
Pfdn1	1.99649	-0.314066	0.115296	-2.724	0.00644961	0.0351186
Fam104a	1.67464	-0.333491	0.122527	-2.72176	0.00649347	0.0353071
Ap2m1	1.77875	-0.323936	0.11923	-2.7169	0.00658957	0.0357787
Ndufa10	1.66677	-0.333005	0.122842	-2.71084	0.00671121	0.0363697
Gja5	1.39245	-0.384137	0.14172	-2.71053	0.00671748	0.0363697
Ppic	1.89066	-0.315968	0.116604	-2.70974	0.00673363	0.0363859
Psmd2	1.59803	-0.338957	0.125174	-2.70789	0.00677132	0.0365058
Anapc13	1.68437	-0.330783	0.122266	-2.70544	0.00682142	0.036724
Osbpl9	1.61596	-0.336579	0.124541	-2.70256	0.00688078	0.0369395
Sra1	1.59802	-0.338927	0.125394	-2.70291	0.00687361	0.0369395
Psap	2.05598	-0.303917	0.112499	-2.70151	0.00690262	0.0370046
H13	1.74599	-0.324946	0.120414	-2.69858	0.00696361	0.0372793
Tmem167	1.50439	-0.347531	0.128843	-2.69733	0.0069899	0.0373676
Pkig	1.6411	-0.334737	0.124128	-2.69671	0.00700291	0.0373848
Tpm1	2.2732	-0.348697	0.129335	-2.69607	0.0070162	0.0374034
Rplp2	7.03617	-0.280875	0.104223	-2.69494	0.00704006	0.0374783
Sorbs2	1.45347	-0.351989	0.130764	-2.6918	0.00710683	0.0377285
Adamts1	2.81908	-0.424798	0.158004	-2.68852	0.00717694	0.0380477
Spcs2	1.9943	-0.308205	0.114891	-2.68259	0.00730549	0.0386755
Rgs5	1.31237	-0.422618	0.157656	-2.68063	0.00734842	0.0388489
Mydgf	1.5579	-0.339873	0.126862	-2.67907	0.00738267	0.038976
Yif1a	1.28386	-0.370798	0.13859	-2.67551	0.00746152	0.0393379
Ndufv2	1.93836	-0.307327	0.11501	-2.67218	0.00753604	0.039676
Bola2	1.93569	-0.309993	0.116054	-2.67112	0.00755989	0.0397251
Hyal2	1.79106	-0.318405	0.119215	-2.67084	0.00756619	0.0397251
Gm3511	2.54971	-0.283569	0.106786	-2.65549	0.00791937	0.0414807
Eif3h	2.12099	-0.294848	0.111039	-2.65536	0.0079223	0.0414807
Mea1	1.44895	-0.347811	0.1311	-2.65303	0.0079772	0.0417109
Egfl7	4.59478	-0.257205	0.0971003	-2.64886	0.00807648	0.0421722
Xbp1	1.71014	-0.329202	0.124327	-2.64786	0.00810024	0.0422385
Tm9sf3	2.61836	-0.288018	0.108919	-2.64433	0.0081853	0.0426239
Nhp2	1.4414	-0.347307	0.131449	-2.64214	0.00823849	0.0428424
Psmc6	1.7001	-0.321805	0.121912	-2.63965	0.00829917	0.0430993
Snapc5	1.50193	-0.339879	0.128979	-2.63515	0.00840992	0.043615
Gm14303	1.64974	-0.325008	0.123391	-2.63397	0.0084392	0.0437075
Syngr2	1.47685	-0.341958	0.12988	-2.63287	0.00846679	0.043791
Gja1	1.79739	-0.321872	0.122406	-2.62955	0.00854969	0.0441599
Tm2d3	1.33979	-0.357009	0.135908	-2.62684	0.00861824	0.0444538
Snap23	1.42613	-0.346337	0.131996	-2.62384	0.00869444	0.0447864
Rnh1	1.55569	-0.33251	0.126806	-2.62219	0.0087366	0.0449429
Igfbp3	6.37834	-0.471497	0.180284	-2.61531	0.00891467	0.0457971
Btf3	2.36032	-0.278303	0.106469	-2.61395	0.00895031	0.0459185
Dpm2	1.37465	-0.350995	0.134392	-2.61172	0.00900875	0.0461562
Ano6	2.19429	-0.294469	0.112872	-2.60887	0.00908421	0.0464805
2310039H08Rik	1.28122	-0.361952	0.138897	-2.6059	0.00916319	0.0468218
Skap2	1.5654	-0.329606	0.126636	-2.60278	0.00924716	0.0471877
Pdcl3	1.49698	-0.335768	0.129123	-2.60036	0.00931249	0.047441
Thbs2	1.45537	-0.34812	0.133891	-2.60003	0.00932165	0.047441
Tmbim4	1.60129	-0.325036	0.125218	-2.59575	0.00943851	0.0479718
Pdcd5	1.79901	-0.309523	0.119391	-2.59252	0.00952743	0.0483593
Bst2	4.14449	-0.298881	0.115337	-2.59138	0.00955918	0.0483917
U2af1	1.40323	-0.344772	0.13303	-2.59168	0.00955075	0.0483917
mt-Co1	15.2725	-0.267138	0.103199	-2.58856	0.00963768	0.0487245
Nisch	2.00035	-0.294439	0.113858	-2.58602	0.00970909	0.0490206
Rer1	1.63698	-0.32062	0.124057	-2.58445	0.00975345	0.0491796
Chd3	1.89265	-0.303999	0.117681	-2.58325	0.0097875	0.0492862
Slc38a2	2.11327	-0.294179	0.113916	-2.58243	0.00981067	0.0493377
Bex3	1.46432	-0.337245	0.130655	-2.58119	0.00984607	0.0493896
Sdhaf4	1.30937	-0.355051	0.137555	-2.58116	0.00984687	0.0493896
Cyth3	1.80918	-0.307103	0.119003	-2.58064	0.00986174	0.0493993
Arl6ip1	2.58965	-0.279444	0.108328	-2.57961	0.00989118	0.0494818
Gdi2	2.32716	-0.278453	0.108077	-2.57643	0.00998253	0.0496655
Ndufa8	2.10394	-0.288147	0.111881	-2.57548	0.0100101	0.0496655
Ndufb3	1.80125	-0.306501	0.119021	-2.57517	0.010019	0.0496655
Psmc5	1.7338	-0.311049	0.120745	-2.57607	0.00999292	0.0496655
Jade1	1.75583	-0.312718	0.121417	-2.57556	0.0100077	0.0496655
Tspan3	1.48131	-0.33468	0.129872	-2.57699	0.00996645	0.0496655
Camk1	1.4815	-0.334692	0.129842	-2.57769	0.00994634	0.0496655
Rpl6	4.7139	-0.271012	0.105343	-2.57266	0.0100922	0.0499634

## Sheet: Fibroblasts_up
	baseMean	log2FoldChange	lfcSE	stat	pvalue	padj
Mfap5	6.01309	2.07258	0.221243	9.36791	7.3983e-21	1.28693e-17
H19	3.99224	2.20834	0.246088	8.97378	2.86521e-19	2.70267e-16
Serpinf1	4.22132	1.76655	0.197053	8.96484	3.10741e-19	2.70267e-16
Ogn	4.25463	1.66304	0.193445	8.59696	8.18525e-18	5.6953e-15
Col6a2	6.37561	1.23072	0.157843	7.7971	6.33452e-15	2.75472e-12
Igf1	3.38264	1.53351	0.200337	7.65467	1.93815e-14	7.49202e-12
Sfrp1	10.1214	1.54509	0.202657	7.62415	2.45653e-14	7.76934e-12
Postn	4.02343	1.48076	0.199548	7.42056	1.16627e-13	3.38121e-11
Pi16	3.35859	1.68127	0.227035	7.40535	1.30807e-13	3.5006e-11
Col1a2	72.9388	1.244	0.169258	7.34972	1.98627e-13	4.93588e-11
Lum	4.03701	1.41137	0.193523	7.29306	3.02999e-13	7.02756e-11
Col14a1	3.57265	1.33056	0.184883	7.19677	6.16544e-13	1.26174e-10
Lsp1	3.79242	1.41558	0.197206	7.17822	7.0625e-13	1.36503e-10
Mfap4	4.1367	1.42942	0.200904	7.11494	1.11959e-12	2.05002e-10
C3	3.23268	1.55914	0.22014	7.0825	1.41576e-12	2.46272e-10
Fbln1	4.1005	1.20384	0.170375	7.06584	1.59644e-12	2.64477e-10
Col1a1	66.8109	1.15038	0.179523	6.40797	1.47467e-10	2.05214e-08
Col6a1	7.13122	0.95561	0.149086	6.40978	1.45727e-10	2.05214e-08
Ly6a	3.70072	1.20088	0.195876	6.13079	8.74425e-10	1.12671e-07
Eln	4.00331	1.29967	0.214904	6.04768	1.46951e-09	1.7629e-07
Cilp	2.18603	1.24326	0.208497	5.96297	2.47693e-09	2.7105e-07
Igfbp4	9.54945	1.06494	0.178625	5.96191	2.49313e-09	2.7105e-07
Sparc	85.1106	0.86537	0.149089	5.80439	6.45989e-09	6.60999e-07
Cxcl12	3.26573	1.05319	0.183728	5.73231	9.90747e-09	9.84803e-07
Igfbp6	3.53853	1.10239	0.192726	5.72	1.06522e-08	1.02942e-06
Sfrp4	2.14849	1.17154	0.207259	5.65254	1.58095e-08	1.4474e-06
Csrp2	2.77213	1.03997	0.184386	5.64017	1.69878e-08	1.5154e-06
Lox	6.3419	0.953402	0.171842	5.54814	2.88728e-08	2.51121e-06
Cthrc1	2.49572	1.01645	0.186535	5.44909	5.06279e-08	4.29596e-06
Tpt1	10.076	0.634497	0.117384	5.40532	6.46941e-08	5.35883e-06
Dcn	26.7744	1.02723	0.196803	5.21957	1.79335e-07	1.38646e-05
Actg2	2.2485	1.02123	0.19808	5.15564	2.52769e-07	1.9117e-05
Meg3	1.84448	0.956786	0.186192	5.1387	2.76639e-07	2.00505e-05
Nedd4	8.0463	0.532899	0.103684	5.13966	2.75232e-07	2.00505e-05
Col11a1	1.75899	0.927047	0.182592	5.07714	3.83157e-07	2.66601e-05
Pcolce	6.65179	0.647531	0.128006	5.05861	4.22333e-07	2.88098e-05
Nfia	2.48049	0.640452	0.127812	5.01089	5.41776e-07	3.5563e-05
C1s1	3.29909	0.635421	0.129494	4.90696	9.25007e-07	5.85109e-05
Gpc3	1.80858	0.845934	0.173118	4.88647	1.02662e-06	6.37789e-05
Col5a1	5.28469	0.732999	0.150214	4.87969	1.06253e-06	6.48518e-05
Fbln2	4.55477	0.838504	0.177557	4.72244	2.33032e-06	0.000135119
Mmp14	9.4864	0.696363	0.149355	4.66246	3.12451e-06	0.000178199
Ccl11	1.77491	0.907775	0.195303	4.64803	3.35127e-06	0.00018805
Gas6	2.61854	0.710648	0.153346	4.63428	3.58187e-06	0.000197799
Col8a1	3.2073	0.91093	0.196868	4.62711	3.70796e-06	0.000198462
Nid1	5.31643	0.570456	0.123774	4.60885	4.04894e-06	0.000213428
Cpxm1	2.8103	0.699673	0.152308	4.59381	4.35226e-06	0.000225992
Clec3b	1.7043	0.872753	0.19309	4.51992	6.18633e-06	0.000308429
Nfib	1.72	0.677538	0.150564	4.50001	6.79505e-06	0.000328333
Il6st	3.25209	0.641846	0.142549	4.50264	6.71152e-06	0.000328333
Dpt	2.10653	0.761521	0.169719	4.48695	7.22512e-06	0.000335149
Ren1	3.34558	1.03159	0.239003	4.3162	1.58735e-05	0.000699037
Timp2	4.67596	0.488815	0.11735	4.16545	3.10738e-05	0.00133339
mt-Rnr1	16.4344	0.392739	0.0943436	4.16286	3.14281e-05	0.00133339
Ahnak	4.15497	0.579774	0.139634	4.15209	3.29455e-05	0.00138093
Adamts2	3.66768	0.555483	0.134087	4.14271	3.43226e-05	0.00142153
Col3a1	69.047	0.72548	0.17604	4.12111	3.77055e-05	0.00154326
Prss23	2.58623	0.604645	0.147169	4.10851	3.98222e-05	0.00161095
Lbp	2.13769	0.689772	0.171268	4.02743	5.63887e-05	0.00217974
Fbn1	6.04321	0.593279	0.148934	3.98352	6.79029e-05	0.0025629
Matn2	2.1659	0.544227	0.136523	3.98633	6.71027e-05	0.0025629
Lama4	2.04297	0.535745	0.136621	3.92141	8.80329e-05	0.00325815
Plpp3	2.61241	0.604756	0.154824	3.9061	9.37993e-05	0.00343503
Ly6c1	1.93322	0.721542	0.186629	3.86618	0.000110555	0.00396515
Penk	2.07732	0.713189	0.184429	3.867	0.000110182	0.00396515
Eif4g1	2.49518	0.483539	0.12533	3.85814	0.000114252	0.00404819
Mmp23	2.21371	0.541059	0.141315	3.82874	0.000128802	0.00443667
Marcks	6.63362	0.45512	0.119111	3.82098	0.000132924	0.00453375
Pcsk5	1.8236	0.637135	0.167859	3.79566	0.00014725	0.00492579
S100a6	13.6328	0.553251	0.146419	3.77855	0.000157744	0.0052266
Fbln5	2.35146	0.628818	0.166859	3.76857	0.000164188	0.00528898
Gas1	2.21375	0.591648	0.157686	3.75206	0.00017539	0.00554709
Mmp2	3.18371	0.540048	0.144183	3.74558	0.000179976	0.00564088
Gpx3	12.7462	0.583025	0.158422	3.68019	0.000233057	0.00705047
Fkbp9	2.27747	0.468402	0.127676	3.66867	0.000243815	0.00731236
Islr	1.89468	0.487043	0.13455	3.61979	0.000294842	0.00869284
Adamts5	1.96393	0.608103	0.169736	3.58263	0.000340146	0.00979083
Slc38a2	2.56396	0.449779	0.125554	3.58234	0.000340526	0.00979083
Igsf10	1.6733	0.505032	0.141796	3.56169	0.000368473	0.0105075
Phldb2	2.34258	0.487384	0.137174	3.55303	0.000380822	0.0107714
Rbp4	1.46706	0.626487	0.176957	3.54033	0.00039963	0.0112122
Akap12	2.54688	0.480126	0.135733	3.53729	0.000404263	0.0112514
Rpl12	5.86224	0.424122	0.12293	3.4501	0.000560387	0.0151131
Man2a1	2.51195	0.485011	0.141175	3.43553	0.0005914	0.0158268
Bmper	1.39583	0.543233	0.158535	3.42658	0.000611226	0.0161095
Fstl1	11.5771	0.503632	0.14708	3.42421	0.000616593	0.0161288
Loxl1	4.19196	0.433415	0.126981	3.41323	0.000641984	0.0166676
Wnt5a	1.89958	0.480346	0.141089	3.40456	0.000662698	0.017078
Celf2	1.50204	0.508297	0.149546	3.39894	0.000676481	0.017305
Add3	2.06462	0.432428	0.127981	3.37885	0.00072791	0.0182187
Plxdc2	1.97668	0.467542	0.138899	3.36606	0.000762502	0.0189482
Cd248	2.47842	0.516512	0.154218	3.34925	0.000810318	0.0197492
Rplp1	20.8469	0.397472	0.118668	3.34945	0.000809735	0.0197492
Sfrp2	1.79958	0.626829	0.188143	3.33165	0.000863318	0.0208575
Rps12	8.01107	0.380269	0.114229	3.32901	0.000871538	0.0209109
Rnase4	3.33645	0.427722	0.129466	3.30374	0.000954031	0.0227334
Lima1	2.88421	0.395182	0.119993	3.29336	0.000989979	0.0234295
Thbs2	2.58891	0.519589	0.157871	3.29123	0.000997501	0.023448
Dclk1	2.47393	0.469187	0.142913	3.28303	0.00102698	0.0239791
Ppp1r2	1.70124	0.453414	0.138722	3.26852	0.00108112	0.0250749
Ctdsp2	2.12081	0.405221	0.124226	3.26195	0.00110648	0.0254929
Timp3	7.59667	0.608947	0.187055	3.25545	0.00113214	0.0259126
Rps20	13.9196	0.395598	0.12181	3.24766	0.0011636	0.0264585
Rbms1	3.1641	0.376062	0.115865	3.24568	0.00117172	0.0264702
Rpsa	9.50163	0.400623	0.12457	3.21605	0.00129966	0.0286172
Ecm1	2.90418	0.435508	0.135734	3.20855	0.00133408	0.0290079
Serpina3n	2.10749	0.552865	0.173479	3.18694	0.00143788	0.0310708
Igfbp3	1.65269	0.539115	0.169963	3.17195	0.00151417	0.0323178
Rps3a1	7.50542	0.366447	0.115959	3.16013	0.001577	0.0334536
Olfml2b	1.55677	0.481132	0.152851	3.14773	0.00164546	0.0344852
Svep1	1.73737	0.462859	0.147298	3.14233	0.00167608	0.0349166
Hspg2	2.12315	0.398166	0.127186	3.13058	0.0017446	0.0354939
Vegfd	1.65197	0.482391	0.154992	3.11237	0.00185594	0.0375396
Grb10	1.8574	0.407475	0.132023	3.0864	0.00202597	0.0400475
Txnip	2.17632	0.387994	0.125603	3.08904	0.00200804	0.0400475
Prg4	1.59088	0.562794	0.182895	3.07714	0.00208995	0.0407867
Hp	1.46295	0.541357	0.177525	3.04947	0.00229246	0.0440634
Col12a1	3.66722	0.518545	0.170025	3.04982	0.00228978	0.0440634
Car3	1.41521	0.564521	0.185919	3.03638	0.00239437	0.045039
Aspn	2.11916	0.530026	0.174563	3.0363	0.00239501	0.045039
App	5.75585	0.325001	0.107229	3.0309	0.00243829	0.0456064
mt-Rnr2	38.2732	0.312906	0.103432	3.02524	0.00248436	0.0459321
Fabp4	1.43636	0.539723	0.178751	3.01941	0.00253268	0.0463747
Itga1	2.23947	0.417812	0.139266	3.00011	0.00269883	0.0486488
Pcdh7	1.40594	0.458477	0.152951	2.99754	0.00272164	0.0488072

## Sheet: Fibroblasts_down
	baseMean	log2FoldChange	lfcSE	stat	pvalue	padj
Cd74	5.70142	-2.35055	0.16614	-14.1479	1.92303e-45	6.69022e-42
H2-Ab1	2.42594	-1.27539	0.152486	-8.36395	6.06541e-17	3.51693e-14
Igkc	1.66453	-0.958163	0.117848	-8.13053	4.27413e-16	2.12424e-13
H2-Eb1	2.21825	-1.19793	0.157035	-7.62845	2.37596e-14	7.76934e-12
Btg1	2.08166	-0.757023	0.104019	-7.27776	3.39396e-13	7.37975e-11
H2-Aa	2.49681	-1.14978	0.164101	-7.00657	2.44224e-12	3.86207e-10
C1qb	1.75718	-1.01789	0.152922	-6.65625	2.80904e-11	4.24897e-09
Tgfb1	2.61214	-0.756481	0.121784	-6.21168	5.24225e-10	7.01453e-08
C1qc	1.674	-0.90101	0.148955	-6.04886	1.4587e-09	1.7629e-07
Cxcl14	9.46697	-1.1483	0.190252	-6.03567	1.58306e-09	1.83582e-07
Crlf1	3.8421	-0.883004	0.150872	-5.85266	4.83778e-09	5.10019e-07
Emcn	1.90382	-0.672707	0.118776	-5.66367	1.48167e-08	1.39317e-06
Spp1	10.2831	-1.2743	0.240369	-5.30141	1.1491e-07	9.29702e-06
H2-D1	3.33398	-0.673397	0.128107	-5.2565	1.46821e-07	1.16089e-05
Capg	2.70912	-0.565845	0.110694	-5.11178	3.19145e-07	2.26593e-05
Fcer1g	1.5362	-0.695103	0.137861	-5.04207	4.60521e-07	3.08106e-05
Hes1	2.72192	-0.643291	0.130111	-4.94417	7.64699e-07	4.92664e-05
Gabarapl1	2.74952	-0.484537	0.102263	-4.73815	2.15676e-06	0.000129368
Sncg	1.7194	-0.746327	0.157959	-4.72482	2.30321e-06	0.000135119
Tyrobp	1.39942	-0.621443	0.134229	-4.62973	3.66147e-06	0.000198462
Npy	1.45963	-0.634781	0.138493	-4.58348	4.5731e-06	0.000233968
Nkd2	1.86309	-0.570107	0.126151	-4.51925	6.20581e-06	0.000308429
Ftl1	2.9584	-0.522389	0.116333	-4.49048	7.10623e-06	0.000335149
H3f3b	6.12937	-0.478619	0.106654	-4.48758	7.20355e-06	0.000335149
Igfbp7	89.4983	-0.54264	0.123135	-4.40686	1.04878e-05	0.000480094
Tuba1c	2.21975	-0.584934	0.132905	-4.40114	1.07686e-05	0.000486544
Fxyd5	4.36604	-0.58177	0.134125	-4.33752	1.441e-05	0.000642724
Pcp4l1	1.59659	-0.621219	0.144648	-4.29469	1.74938e-05	0.000760763
Cd52	1.79124	-0.633609	0.154404	-4.10357	4.06828e-05	0.00162684
H1f0	3.24378	-0.475365	0.117352	-4.05075	5.10536e-05	0.00201836
Cck	1.40143	-0.514159	0.12757	-4.03042	5.5678e-05	0.00217645
Junb	2.89108	-0.532362	0.133712	-3.9814	6.8511e-05	0.0025629
Cd9	3.09313	-0.456291	0.118329	-3.85613	0.000115197	0.00404819
Serpine2	7.90855	-0.587288	0.152429	-3.85286	0.000116748	0.00406165
Ubb	21.2732	-0.456084	0.119638	-3.8122	0.000137733	0.00465217
Prc1	1.49393	-0.584655	0.15511	-3.76929	0.00016371	0.00528898
Gng11	4.24439	-0.498384	0.132154	-3.77124	0.000162437	0.00528898
Tspo	4.3162	-0.471371	0.125192	-3.76519	0.000166421	0.00531174
Ctsc	2.28607	-0.495404	0.132802	-3.73039	0.000191184	0.00593866
Lyz2	1.84115	-0.588422	0.159683	-3.68494	0.000228758	0.00704291
H2-K1	2.98681	-0.464729	0.126217	-3.68197	0.000231437	0.00705047
Bcam	1.45426	-0.464671	0.127524	-3.64381	0.000268636	0.0079879
Arpc3	3.46786	-0.381977	0.106553	-3.58485	0.000337274	0.00979083
Frzb	2.56331	-0.43234	0.123473	-3.50149	0.000462662	0.0127746
Gapdh	4.02666	-0.45288	0.130044	-3.48252	0.000496716	0.0136069
Thy1	6.31319	-0.49918	0.144181	-3.46218	0.000535823	0.0145635
Tm4sf1	3.2108	-0.428164	0.124886	-3.42845	0.000607047	0.0161095
Pla1a	2.08349	-0.405822	0.119506	-3.39583	0.000684203	0.0173748
Mustn1	2.46182	-0.588173	0.174061	-3.37911	0.000727201	0.0182187
Tubb6	2.37861	-0.449053	0.134096	-3.34875	0.000811766	0.0197492
Cebpb	3.3337	-0.403527	0.124489	-3.24147	0.00118915	0.0266906
Akr1b7	1.48535	-0.507221	0.156624	-3.23846	0.00120176	0.0268008
Cspg4	2.14226	-0.474802	0.147179	-3.22602	0.00125523	0.027815
Arpp19	2.83096	-0.333021	0.103613	-3.21409	0.00130859	0.0286325
Abhd17a	1.91779	-0.353323	0.111371	-3.17248	0.00151144	0.0323178
Rgs16	1.38451	-0.405821	0.128839	-3.14983	0.00163366	0.0344455
Acyp2	1.45886	-0.393703	0.1254	-3.13958	0.00169188	0.0350359
Ubald2	1.52939	-0.385092	0.122863	-3.13431	0.00172257	0.0352519
Slc3a2	1.84882	-0.35678	0.113768	-3.13602	0.00171257	0.0352519
Ifitm3	10.2766	-0.373798	0.121103	-3.0866	0.00202458	0.0400475
Ptma	16.4569	-0.327172	0.105951	-3.08795	0.00201542	0.0400475
Dstn	3.18465	-0.352711	0.114521	-3.07988	0.00207081	0.0407026
Atp6v1f	2.7253	-0.321174	0.104416	-3.07592	0.00209854	0.0407867
Mmd	2.06174	-0.345347	0.113358	-3.04651	0.00231513	0.0442547
Gadd45a	1.45829	-0.383006	0.125868	-3.04292	0.00234297	0.044542
Ifitm2	12.3182	-0.359146	0.118601	-3.02817	0.00246036	0.0457732
Arpc2	4.62217	-0.331769	0.109715	-3.02391	0.00249531	0.0459321
Ndufa12	2.98528	-0.35219	0.116863	-3.0137	0.00258087	0.0470096
Ifngr2	1.704	-0.352984	0.11761	-3.0013	0.00268828	0.0486488
Mdh2	2.86188	-0.355966	0.118869	-2.99462	0.00274787	0.0490248
Psmb3	3.54822	-0.338294	0.113227	-2.98775	0.00281036	0.049884

## Sheet: DT_up
	baseMean	log2FoldChange	lfcSE	stat	pvalue	padj
Ndrg1	3.79844	0.896318	0.0716502	12.5096	6.61277e-36	1.09485e-32
Aqp2	2.25955	1.17109	0.0976682	11.9905	3.98704e-33	3.96072e-30
Atp1a1	29.2494	0.854876	0.0740708	11.5413	8.1651e-31	4.50623e-28
Atp1b1	35.0124	0.723751	0.0695198	10.4107	2.21562e-25	7.8607e-23
Nudt4	7.76982	0.698887	0.0710749	9.83311	8.10739e-23	1.83043e-20
Sprr2f	1.99084	0.935176	0.104422	8.95577	3.37366e-19	4.52891e-17
Sorl1	2.22902	0.528037	0.0641634	8.22957	1.87893e-16	1.5818e-14
Wnk1	4.90266	0.74417	0.0905962	8.21414	2.13684e-16	1.76895e-14
Kl	2.864	0.631755	0.0781899	8.07975	6.4899e-16	5.11672e-14
Pigr	2.27499	0.703452	0.0888138	7.92053	2.36501e-15	1.70246e-13
Serinc3	3.41073	0.49021	0.0655862	7.47429	7.76242e-14	4.23691e-12
Col4a4	2.12216	0.475856	0.0641449	7.41845	1.185e-13	6.13116e-12
Hsd11b2	5.48959	0.717297	0.0987322	7.26508	3.72829e-13	1.81553e-11
Itga6	2.44452	0.497565	0.0688743	7.22425	5.03893e-13	2.38365e-11
Clcnkb	4.10202	0.47527	0.0659793	7.20332	5.87626e-13	2.72779e-11
Cyfip2	2.02752	0.456148	0.0639496	7.13294	9.82507e-13	4.2808e-11
Slitrk4	2.02316	0.553687	0.0789838	7.01013	2.38099e-12	9.77387e-11
Tns1	4.38294	0.446874	0.0638488	6.99894	2.57902e-12	1.04146e-10
Golga4	2.56001	0.409069	0.060035	6.81384	9.50247e-12	3.44517e-10
Rhcg	2.36519	0.53287	0.0785796	6.78128	1.19119e-11	4.28742e-10
Ppargc1a	1.80909	0.448704	0.0666206	6.73521	1.63689e-11	5.80744e-10
Ctnnb1	2.7227	0.413723	0.0617048	6.70488	2.01579e-11	7.051e-10
Arhgap5	2.9146	0.387228	0.0583782	6.6331	3.28718e-11	1.11832e-09
Slc12a3	6.58925	0.638672	0.0985477	6.48084	9.12135e-11	2.92295e-09
Gata3	2.34605	0.393118	0.0615594	6.38601	1.70275e-10	5.15706e-09
Hoxd8	3.44685	0.377792	0.0592016	6.38144	1.75431e-10	5.28102e-09
Spink8	2.69054	0.569928	0.0893439	6.37903	1.78209e-10	5.33232e-09
Tfap2b	2.93632	0.41508	0.0651041	6.37564	1.82205e-10	5.41923e-09
Kcnj1	3.32477	0.452061	0.0709688	6.36986	1.89196e-10	5.59368e-09
Slc16a7	1.74249	0.427651	0.0681484	6.27529	3.48986e-10	9.90522e-09
Gclc	1.81905	0.420253	0.067042	6.26851	3.64512e-10	1.02223e-08
Abca13	2.0314	0.502666	0.0802228	6.26588	3.7073e-10	1.02872e-08
Calb1	3.29899	0.597613	0.0979352	6.10213	1.04666e-09	2.75066e-08
Scd2	2.55877	0.376705	0.0621088	6.06524	1.3176e-09	3.42646e-08
Zfp503	2.90289	0.366253	0.0607348	6.03037	1.63586e-09	4.21002e-08
Ogdh	2.32729	0.364981	0.0606757	6.01528	1.79576e-09	4.50731e-08
Cavin2	1.7276	0.402999	0.0682653	5.90342	3.56044e-09	8.42128e-08
Cltc	2.41446	0.354814	0.0606108	5.85397	4.79961e-09	1.10882e-07
Slc5a3	1.51678	0.425845	0.0728377	5.84649	5.02047e-09	1.13866e-07
Fabp3	3.38641	0.464829	0.080175	5.79768	6.724e-09	1.47779e-07
Ermp1	1.90927	0.375599	0.064828	5.79378	6.88197e-09	1.50585e-07
Atp5g3	6.98001	0.321421	0.0571736	5.62183	1.8894e-08	3.70935e-07
Efhd1	2.10457	0.359178	0.0641395	5.59994	2.1442e-08	4.17657e-07
Trpm7	3.57892	0.411372	0.0735171	5.5956	2.19862e-08	4.26584e-07
Pou3f3	2.27467	0.337856	0.0605031	5.58412	2.34889e-08	4.48728e-07
Tmem229a	1.40846	0.421423	0.0756104	5.57362	2.49505e-08	4.73013e-07
Aqp3	1.59302	0.444745	0.0801168	5.5512	2.83711e-08	5.29772e-07
Usp2	1.67378	0.379903	0.0691302	5.49548	3.89658e-08	7.03794e-07
Aco2	2.91385	0.332132	0.0606438	5.47677	4.33153e-08	7.6054e-07
Ttc3	2.54983	0.321914	0.0591892	5.43873	5.36623e-08	9.3196e-07
Rb1cc1	1.7509	0.362124	0.0672536	5.38446	7.26619e-08	1.22343e-06
Sprr2g	1.789	0.465825	0.0867823	5.36774	7.97293e-08	1.33789e-06
Cpt1a	1.94398	0.34739	0.0648608	5.35593	8.51181e-08	1.41873e-06
Kcnj10	1.60958	0.375248	0.0701999	5.34542	9.02079e-08	1.48858e-06
Ddx3x	1.80367	0.352052	0.0661414	5.32272	1.02229e-07	1.67582e-06
Arfgef1	2.25948	0.31864	0.0603042	5.28387	1.26484e-07	2.05309e-06
Txnip	4.64444	0.323213	0.0617697	5.23255	1.67185e-07	2.65306e-06
Phactr1	1.53847	0.374623	0.0717425	5.22177	1.77222e-07	2.77685e-06
Gas6	2.57428	0.356672	0.0683141	5.22106	1.77898e-07	2.77868e-06
Oxct1	4.15268	0.357459	0.0687821	5.19698	2.02553e-07	3.13421e-06
Scnn1a	2.09473	0.317008	0.0617353	5.13496	2.82208e-07	4.28662e-06
Stat3	2.18278	0.308725	0.060866	5.07221	3.93215e-07	5.8476e-06
Kcne1	1.4587	0.385906	0.0761898	5.06506	4.08273e-07	5.99968e-06
Chd4	4.13434	0.281818	0.0559595	5.0361	4.75114e-07	6.86014e-06
Ptgfr	1.99142	0.358432	0.0712245	5.03242	4.84328e-07	6.95276e-06
Rbm47	2.33498	0.295046	0.0589146	5.00802	5.49915e-07	7.80408e-06
Piezo1	1.47112	0.364776	0.0731494	4.98673	6.14086e-07	8.66524e-06
Pgam2	5.00895	0.39619	0.0807545	4.90611	9.29021e-07	1.26348e-05
Vdr	1.73413	0.326683	0.0676489	4.82909	1.37158e-06	1.77875e-05
Fxyd4	5.27193	0.528334	0.110009	4.80264	1.56588e-06	2.02019e-05
Atrx	3.21441	0.296473	0.0619301	4.78722	1.69109e-06	2.16314e-05
Flnb	2.05911	0.297432	0.0622824	4.77554	1.79227e-06	2.28261e-05
Tmprss2	2.03917	0.298956	0.0628729	4.75492	1.98522e-06	2.48377e-05
Pum2	2.18834	0.288206	0.0607031	4.7478	2.05644e-06	2.54722e-05
Gm44120	1.56401	0.340478	0.0717968	4.74225	2.11359e-06	2.59857e-05
BC005537	1.85587	0.306881	0.0651784	4.70832	2.49773e-06	3.02433e-05
Myo10	1.72335	0.317174	0.0676172	4.69072	2.7224e-06	3.25052e-05
Phyh	3.61295	0.284062	0.0606435	4.68414	2.81141e-06	3.34074e-05
Rragd	2.22914	0.287479	0.061872	4.64635	3.37864e-06	3.90272e-05
Cdh1	3.1669	0.278546	0.0600084	4.64178	3.4542e-06	3.96236e-05
Atp5a1	7.98906	0.254087	0.0550316	4.61711	3.89118e-06	4.38265e-05
Glg1	2.57118	0.274727	0.0597178	4.60042	4.21647e-06	4.71694e-05
Txnrd1	2.03606	0.28405	0.06267	4.53248	5.82962e-06	6.3639e-05
Cd2ap	4.24788	0.26383	0.058476	4.51176	6.42907e-06	6.92694e-05
Erbin	3.35937	0.25597	0.0569945	4.49113	7.08453e-06	7.55126e-05
L1cam	1.93228	0.288224	0.0645018	4.46846	7.87863e-06	8.3262e-05
Plxnb2	2.05396	0.277877	0.0622102	4.46675	7.94177e-06	8.37511e-05
Eef2	6.45149	0.254613	0.0572818	4.44493	8.79224e-06	9.2133e-05
Hsp90aa1	5.99311	0.269261	0.06099	4.41484	1.01084e-05	0.000105038
Ndrg2	1.63365	0.302628	0.0693259	4.3653	1.26951e-05	0.000129746
Timp3	3.80188	0.324722	0.0746045	4.35257	1.3455e-05	0.000136668
Atp6v1e1	4.74197	0.242824	0.0558679	4.3464	1.38388e-05	0.00013971
Fam120a	1.63514	0.298887	0.0691479	4.32242	1.54325e-05	0.000153614
Map3k1	1.80828	0.28455	0.0660242	4.30978	1.63419e-05	0.000161372
Lamb1	3.23802	0.292397	0.0679308	4.30433	1.6749e-05	0.000165064
Msi2	2.26653	0.251631	0.0594791	4.23058	2.33088e-05	0.000225243
Actn4	3.41739	0.25438	0.0607954	4.18419	2.86183e-05	0.000272313
Zmiz1	1.80226	0.274002	0.0660259	4.14992	3.32594e-05	0.000314068
Cwh43	1.89282	0.279965	0.0674706	4.14943	3.33298e-05	0.000314135
Stk39	1.90529	0.266309	0.0642095	4.1475	3.36122e-05	0.000315562
Malat1	154.725	0.298782	0.0725023	4.12101	3.77222e-05	0.000348264
Zbtb20	2.44952	0.25682	0.0624595	4.11178	3.92628e-05	0.000361145
Pik3r1	2.29125	0.299532	0.0729505	4.10595	4.02648e-05	0.000369677
Pbxip1	2.5167	0.245506	0.0598152	4.10441	4.05345e-05	0.000371466
Dst	1.75436	0.273028	0.0669468	4.07828	4.53698e-05	0.000409147
Dsp	1.94891	0.260308	0.0638292	4.07819	4.53876e-05	0.000409147
Casz1	1.54378	0.289862	0.071269	4.06715	4.75913e-05	0.00042669
Atp6v1b1	1.90592	0.263494	0.0651714	4.04309	5.27504e-05	0.000472093
Ezr	5.9414	0.231658	0.0578521	4.00431	6.21982e-05	0.000543009
Eif4g1	2.52977	0.236275	0.0590229	4.00311	6.25163e-05	0.000544769
Syne2	3.87001	0.246314	0.0617749	3.98728	6.68352e-05	0.000576338
Impad1	1.778	0.263088	0.066395	3.96247	7.41795e-05	0.000630907
Pdcd6ip	1.9177	0.252674	0.0639416	3.95163	7.76193e-05	0.00065791
Kmt2e	2.68994	0.229424	0.0581583	3.94482	7.98599e-05	0.000674599
Chka	1.70214	0.266597	0.0679333	3.9244	8.69463e-05	0.000729497
Nfe2l2	3.56282	0.224649	0.0573541	3.91688	8.97024e-05	0.000750087
Cyb5b	2.1653	0.235043	0.0602857	3.89882	9.66629e-05	0.000804229
Cbx6	2.15756	0.242427	0.06224	3.89504	9.81816e-05	0.000811428
Ash1l	2.14495	0.237288	0.0611928	3.8777	0.000105448	0.00087003
Sfpq	2.25031	0.233203	0.0604046	3.86069	0.00011307	0.000921357
Igf1r	1.92621	0.252397	0.0656182	3.84645	0.000119842	0.000972643
Atp6v1a	6.61721	0.235514	0.0613303	3.84009	0.000122988	0.000996541
Arid1a	1.64602	0.263842	0.0689075	3.82893	0.000128702	0.00103608
Taok1	1.7894	0.251843	0.0661162	3.8091	0.000139471	0.00111555
Lasp1	1.8997	0.245111	0.0645282	3.7985	0.000145573	0.00116061
Trp53inp2	1.51678	0.267278	0.0717162	3.72688	0.000193865	0.00147915
Lamp2	3.94109	0.214487	0.0581768	3.68682	0.000227073	0.0016935
Scnn1b	2.75823	0.246284	0.0669199	3.68027	0.000232983	0.00173237
Wnk4	1.68088	0.250941	0.0682546	3.67653	0.000236424	0.0017501
Tanc1	2.14604	0.22849	0.0622045	3.67321	0.00023952	0.00177038
Eif4g2	4.004	0.197236	0.0538547	3.66238	0.000249887	0.00183488
Flrt1	1.59617	0.256258	0.0699714	3.66233	0.000249936	0.00183488
Tacc2	1.63093	0.252882	0.0691885	3.65497	0.000257208	0.00187876
Iqgap1	3.28716	0.207587	0.0568441	3.65186	0.000260349	0.0018989
Tox3	1.90047	0.235201	0.0644827	3.6475	0.000264803	0.00192011
Wwc2	2.02622	0.227279	0.0623898	3.64288	0.000269605	0.00194924
Slc25a30	1.97543	0.246786	0.0678632	3.63651	0.000276352	0.00198646
Apc	1.71429	0.245183	0.067432	3.63601	0.000276898	0.00198681
Arhgap24	2.56483	0.238562	0.0658278	3.62403	0.000290046	0.00206694
Aldh1l1	1.59174	0.25379	0.0700687	3.62201	0.000292318	0.00207717
Klhdc7a	1.68846	0.246219	0.0680011	3.62081	0.000293679	0.00208386
Cdh16	6.64665	0.209213	0.0578457	3.61674	0.000298331	0.00210186
Rock2	1.99099	0.22687	0.0629649	3.60312	0.000314421	0.00220272
Mfsd4a	1.33782	0.274492	0.0764379	3.59104	0.000329356	0.00230086
C77080	1.49903	0.257879	0.0720608	3.57862	0.000345408	0.0023995
Gls	2.10508	0.231514	0.064829	3.57115	0.000355413	0.00246211
Ptp4a2	3.17725	0.229413	0.0643325	3.56605	0.000362398	0.0025062
Vat1	2.37924	0.217979	0.061396	3.55038	0.00038468	0.00263546
Sox6	1.31641	0.273029	0.0769492	3.54817	0.000387916	0.00265397
Nufip2	1.68283	0.241122	0.0680691	3.54231	0.000396637	0.00270617
Atp4a	1.29846	0.274502	0.0775611	3.53917	0.000401388	0.00273484
Hadha	2.34352	0.207641	0.059101	3.51331	0.000442554	0.00297451
Gsta4	2.1454	0.242134	0.0690307	3.50764	0.000452105	0.00302139
Tmem52b	25.3895	0.277908	0.079411	3.49962	0.00046593	0.00310224
Copa	1.92362	0.22259	0.0638614	3.48553	0.000491169	0.00325285
Rock1	2.0245	0.217169	0.062333	3.48402	0.000493944	0.00326535
Iqgap2	1.32553	0.266306	0.0767452	3.47001	0.000520444	0.0034114
Rtn3	3.05991	0.200266	0.0577593	3.46725	0.000525805	0.0034319
Wapl	1.98572	0.217197	0.0627675	3.46034	0.000539502	0.00350288
Emx1	1.96637	0.227093	0.0657273	3.45507	0.000550141	0.00355801
Cobll1	1.40897	0.256113	0.0743261	3.44579	0.000569385	0.00366814
Ankrd12	1.85628	0.224046	0.0652349	3.43446	0.000593742	0.00381023
Hif1a	2.14629	0.208823	0.0609742	3.42478	0.000615305	0.00394351
Tpt1	8.658	0.204537	0.0598206	3.41917	0.00062812	0.00400052
Mecom	2.40992	0.20838	0.061032	3.41428	0.000639515	0.00406198
Prkaa2	1.33794	0.25864	0.0762553	3.39176	0.000694457	0.0043804
Arhgef12	2.26455	0.205292	0.0605754	3.38904	0.000701378	0.0044098
Lrba	1.32996	0.258996	0.0764843	3.38626	0.000708516	0.00444905
Erbb2	1.37494	0.254083	0.0752102	3.3783	0.000729347	0.0045683
Dbt	1.56665	0.236263	0.0704551	3.35339	0.000798292	0.00495021
Zbtb7a	1.80553	0.219188	0.0657424	3.33404	0.000855943	0.00526044
Car2	2.68504	0.293942	0.0884761	3.32228	0.000892852	0.00546157
Atf4	1.72682	0.224095	0.06747	3.32141	0.000895654	0.00547197
S100a14	1.33758	0.254655	0.0766828	3.3209	0.000897293	0.00547525
Kif5b	3.97112	0.187329	0.0564887	3.31622	0.000912455	0.00555413
Prdm16	1.28578	0.257802	0.0777876	3.31418	0.000919112	0.00556735
Osbpl1a	1.68939	0.225638	0.068124	3.31216	0.00092578	0.0055941
Clmn	2.1392	0.201169	0.0618818	3.25087	0.00115054	0.00678985
Utrn	1.70195	0.219967	0.0676934	3.24945	0.00115628	0.00679675
Itpr2	1.50955	0.232571	0.0717733	3.24035	0.00119382	0.00695973
Ablim1	1.40272	0.240853	0.0744586	3.23472	0.00121761	0.00707352
Eif4b	1.90265	0.207135	0.0640642	3.23324	0.00122397	0.00709387
Acbd5	1.7379	0.215853	0.0669256	3.22527	0.00125852	0.00726868
Atp11a	1.70538	0.219231	0.0680898	3.21973	0.00128311	0.00739632
Myo6	2.06105	0.199517	0.0621017	3.21274	0.00131476	0.00754963
Fxyd2	76.1199	0.361646	0.112672	3.20973	0.00132858	0.00760259
Ccdc25	1.63307	0.221491	0.0690841	3.2061	0.00134546	0.00768149
Pdha1	2.49859	0.182835	0.0570394	3.20542	0.00134867	0.00769098
Kdm6b	1.34605	0.242556	0.0759649	3.19301	0.001408	0.00799259
Rnf128	2.78082	0.192157	0.0605041	3.17594	0.00149351	0.00842987
Uqcrh	9.19199	0.182099	0.0575452	3.16445	0.00155375	0.00875992
Clcn3	1.87578	0.203493	0.0644449	3.15762	0.00159062	0.00893734
Mknk2	1.56032	0.222479	0.0705457	3.15368	0.00161225	0.00904862
Sptbn1	3.3377	0.186648	0.0593706	3.14378	0.00166781	0.00932886
Pycard	2.77207	0.195082	0.0623856	3.12704	0.00176577	0.00974511
Magt1	1.74481	0.208396	0.0667916	3.1201	0.0018079	0.00993136
2810474O19Rik	1.97632	0.197396	0.0633279	3.11704	0.00182674	0.0100148
Id2	10.2941	0.25225	0.081332	3.10148	0.00192557	0.0104987
Scaf11	2.17816	0.186983	0.0604773	3.09178	0.00198958	0.0108003
Adh1	1.72638	0.26445	0.0856172	3.08874	0.00201005	0.0108757
Ptges	1.62716	0.214691	0.0696097	3.0842	0.00204098	0.0109832
Jup	1.94022	0.195244	0.0635036	3.07453	0.00210836	0.0113091
mt-Nd2	39.4122	0.182259	0.0592892	3.07407	0.00211161	0.0113143
Tmem213	14.3651	0.250194	0.0814349	3.07231	0.00212407	0.0113688
Tspan15	1.57652	0.215542	0.0703746	3.06278	0.00219288	0.0117004
Wasl	2.58465	0.175716	0.0575758	3.0519	0.00227395	0.0120541
Ptprf	2.55909	0.180635	0.0593457	3.04377	0.00233635	0.0123323
Lpp	2.39087	0.186608	0.0615309	3.03275	0.00242337	0.0127374
Mycbp2	1.88594	0.194768	0.0642878	3.02962	0.0024486	0.0128448
Sptbn2	1.29482	0.234685	0.0774785	3.02903	0.00245339	0.0128485
Kcnj16	3.14652	0.183967	0.0608094	3.0253	0.00248387	0.0129594
Ube3a	1.95771	0.191103	0.063215	3.02306	0.00250234	0.013015
Zfp292	1.54893	0.213164	0.0707632	3.01235	0.00259232	0.0134126
Trim2	1.47579	0.217373	0.0725305	2.99699	0.00272659	0.0140051
Sptlc2	1.65306	0.204562	0.0686066	2.98166	0.00286688	0.0146151
Eea1	1.47145	0.216614	0.0726539	2.98145	0.00286887	0.0146151
Rmnd5a	1.39379	0.220461	0.0746109	2.95481	0.00312857	0.0156946
Prr15l	2.34605	0.180365	0.0612218	2.94609	0.00321819	0.0160974
Ganab	1.56122	0.207059	0.0704897	2.93743	0.00330941	0.0165039
1700020I14Rik	1.86579	0.189691	0.064596	2.93657	0.00331862	0.0165332
Rab21	1.84216	0.190806	0.0650294	2.93415	0.00334462	0.0166334
Ago2	1.42594	0.2163	0.07372	2.93407	0.00334544	0.0166334
Cs	2.14203	0.177452	0.0604995	2.93311	0.00335586	0.0166685
Birc6	1.64486	0.201386	0.0687034	2.93124	0.0033761	0.0167356
Suclg2	2.38836	0.170515	0.0585651	2.91155	0.00359638	0.0177215
Luc7l3	1.97333	0.183187	0.0631404	2.90126	0.00371664	0.0182778
Hk1	2.64987	0.167236	0.0578992	2.8884	0.00387204	0.0189109
Ckmt1	1.83334	0.189476	0.0657691	2.88093	0.00396507	0.0193083
S100a6	5.52131	0.288361	0.100346	2.87368	0.00405716	0.0196796
Hipk2	1.41564	0.211456	0.0739771	2.8584	0.00425784	0.0205927
Cpeb4	1.4692	0.206266	0.0726216	2.84029	0.0045073	0.0216098
Dnajc5	1.91601	0.181406	0.0639122	2.83837	0.00453452	0.0216984
Trip12	1.82451	0.185276	0.0652882	2.83782	0.00454227	0.0217146
Cpne3	1.74234	0.189259	0.0667676	2.83459	0.00458839	0.0218509
Nbr1	1.39468	0.210771	0.0745566	2.82699	0.00469881	0.0222896
Rbbp6	1.9967	0.176944	0.0626913	2.82246	0.00476563	0.0225437
S100g	15.4656	0.406458	0.144378	2.81524	0.00487404	0.022969
Dync1h1	1.95957	0.177373	0.0631852	2.8072	0.00499746	0.0234173
Gm42418	30.0121	0.171411	0.0611345	2.80384	0.00504982	0.0236181
Pcmtd1	1.59466	0.195171	0.0697062	2.79991	0.00511167	0.0238849
Tesc	2.29868	0.1751	0.0627252	2.79154	0.00524579	0.024374
Hs6st1	1.87297	0.180049	0.0645125	2.79092	0.00525583	0.0243978
Rbm5	1.75905	0.184705	0.0664501	2.77961	0.00544248	0.0250848
Gstt3	1.71414	0.186674	0.0673044	2.77358	0.00554432	0.0254516
Ssbp3	1.88967	0.178687	0.0644769	2.77133	0.00558283	0.0256047
Slc25a23	1.4667	0.20147	0.0727413	2.76968	0.00561109	0.0256632
Mark2	1.65948	0.189045	0.0683514	2.76578	0.00567869	0.0259247
Sim1	1.42332	0.203975	0.0737903	2.76425	0.00570535	0.0260225
Sdha	2.85437	0.158344	0.0572989	2.76347	0.00571899	0.0260608
Usp47	1.42895	0.202735	0.0736257	2.75359	0.00589462	0.026714
Trim8	1.7988	0.180814	0.0657598	2.74962	0.00596653	0.0269171
Ppp2r3a	2.21796	0.164816	0.0600315	2.7455	0.00604189	0.0272324
Eif4g3	1.80241	0.180223	0.0657143	2.74253	0.00609677	0.02743
Dag1	2.4876	0.163037	0.0594649	2.74173	0.00611168	0.0274721
Klf6	3.2047	0.201457	0.0735527	2.73895	0.00616366	0.0276807
B4galt6	1.55503	0.193137	0.0706829	2.73245	0.0062866	0.0280805
Eif3a	3.43847	0.151801	0.0556724	2.72669	0.00639734	0.0285239
Wdr26	1.78815	0.179729	0.0659468	2.72537	0.00642295	0.0286124
Cav1	1.75182	0.184617	0.0678822	2.71967	0.00653463	0.0290578
Ubr3	1.35496	0.205005	0.0756146	2.71118	0.00670432	0.0296267
Rsrp1	2.48947	0.153465	0.0566842	2.70737	0.00678186	0.0298548
Samd4b	1.52412	0.192611	0.0713291	2.70031	0.00692748	0.0302894
Frk	1.9196	0.172598	0.0639862	2.69743	0.00698766	0.0304989
Ppig	2.54099	0.157969	0.0588201	2.68563	0.00723922	0.0314586
Cgnl1	2.18206	0.162341	0.0605476	2.68121	0.00733573	0.0318223
Atp6v0a4	2.23647	0.172726	0.0645963	2.67394	0.00749668	0.032351
Kat6a	1.39637	0.199003	0.0744577	2.6727	0.00752435	0.0324422
Tbck	1.49056	0.192817	0.0722149	2.67004	0.00758423	0.0326437
Sestd1	2.10596	0.162622	0.0611106	2.6611	0.00778854	0.0334651
Man2a1	1.34499	0.201548	0.0758712	2.65645	0.00789691	0.0338429
Tmf1	1.84168	0.172396	0.0649581	2.65395	0.00795555	0.0340649
Larp4b	1.7305	0.177678	0.066963	2.65338	0.00796905	0.0340932
Setd2	1.5516	0.187103	0.0706356	2.64885	0.00807667	0.034435
Prrc2a	1.72224	0.177559	0.0671486	2.64427	0.00818669	0.0348443
Hadhb	1.89702	0.169227	0.0640661	2.64145	0.00825512	0.0350455
Stx7	2.54812	0.153131	0.0581681	2.63256	0.0084745	0.0358344
Acsl4	2.02569	0.164881	0.0626906	2.63007	0.00853662	0.036025
Itpr1	1.56044	0.185295	0.0705297	2.62719	0.00860921	0.0362697
Ndufs1	1.68639	0.177781	0.0677708	2.62326	0.00870919	0.0366287
Trip11	1.69651	0.177566	0.0677193	2.62209	0.00873931	0.0367243
Tsc22d2	1.36831	0.195977	0.0752039	2.60594	0.00916219	0.0382747
Fam102a	1.382	0.194742	0.0748548	2.6016	0.00927908	0.0387304
Gnaq	1.36041	0.195949	0.0754668	2.59649	0.00941818	0.0391465
Pkp4	1.64094	0.178215	0.068739	2.59264	0.0095243	0.0395215
Ypel2	1.67904	0.175936	0.0680903	2.58386	0.0097702	0.0402727
Kdm5a	1.62083	0.178646	0.0691333	2.58407	0.00976412	0.0402727
Tubb2a	2.17186	0.159971	0.062305	2.56755	0.0102421	0.0420432
Anxa7	1.71699	0.172384	0.0671765	2.56614	0.0102837	0.0421447
Clstn1	1.56945	0.180157	0.070241	2.56485	0.0103222	0.0422673
Serpinb1a	1.47513	0.187178	0.072991	2.5644	0.0103355	0.0422871
Plet1	2.72931	0.240658	0.0943132	2.55169	0.0107203	0.0435742
Hspa4l	1.42243	0.187502	0.0737509	2.54237	0.0110104	0.0443181
Etnk1	1.35069	0.192449	0.0756713	2.54322	0.0109837	0.0443181
Tmem72	2.49388	0.159089	0.0625693	2.5426	0.011003	0.0443181
Tbc1d1	1.3624	0.191654	0.0754069	2.54161	0.0110345	0.0443791
Flii	1.40632	0.187367	0.0741722	2.5261	0.0115336	0.0460138
Trabd2b	1.48012	0.18248	0.0725512	2.51519	0.0118968	0.0470475
Chchd10	11.3224	0.162289	0.0645725	2.51327	0.0119616	0.047266
Zfp467	1.79637	0.165202	0.0658176	2.50999	0.0120733	0.0475937
Lrp6	1.81184	0.164194	0.0654529	2.50858	0.0121217	0.0477466
Mtpn	1.96285	0.158065	0.0631662	2.50237	0.0123364	0.048324
Sqstm1	3.43581	0.14559	0.0582942	2.4975	0.0125074	0.0488398
Ap3d1	1.52175	0.177603	0.0712984	2.49099	0.0127389	0.0493557
Slk	1.74703	0.165852	0.0666129	2.48979	0.0127819	0.0494453

## Sheet: DT_down
	baseMean	log2FoldChange	lfcSE	stat	pvalue	padj
Igkc	2.39672	-1.17819	0.0739878	-15.9241	4.31279e-57	2.14216e-53
Cd74	7.8627	-1.24805	0.0982023	-12.7089	5.27507e-37	1.31006e-33
Igfbp7	26.8437	-0.764742	0.062194	-12.2961	9.50937e-35	1.18083e-31
H3f3b	9.3846	-0.669292	0.0568576	-11.7714	5.48243e-32	4.53854e-29
Spink12	2.33976	-1.0193	0.0870758	-11.7059	1.18935e-31	8.43927e-29
Rps18	16.1281	-0.695385	0.0596399	-11.6597	2.04701e-31	1.27094e-28
Gas5	6.23308	-0.70437	0.0625268	-11.2651	1.95157e-29	9.69345e-27
Btg1	2.64489	-0.672421	0.0614138	-10.949	6.71659e-28	3.03284e-25
Rps27	20.8101	-0.620634	0.0581323	-10.6762	1.31511e-26	5.44345e-24
Ubb	34.0048	-0.609884	0.0581429	-10.4894	9.66324e-26	3.6921e-23
Actb	41.6583	-0.676002	0.0661542	-10.2186	1.63713e-24	5.08226e-22
Tpm1	8.24121	-0.769521	0.0752945	-10.2201	1.61092e-24	5.08226e-22
Rps2	24.4453	-0.649956	0.064169	-10.1288	4.11597e-24	1.20259e-21
Rpl32	22.9265	-0.597652	0.0590649	-10.1186	4.57071e-24	1.26126e-21
Rpl35	7.7822	-0.596052	0.0593019	-10.0512	9.07951e-24	2.37358e-21
Rpl18a	14.0765	-0.594297	0.0593407	-10.015	1.30948e-23	3.2521e-21
Ifitm2	5.71874	-0.596563	0.0598412	-9.96911	2.08083e-23	4.92166e-21
H2-Ab1	2.87856	-0.873225	0.0897963	-9.72451	2.37041e-22	5.11906e-20
Lcn2	41.1429	-1.16253	0.12023	-9.66919	4.07609e-22	8.43581e-20
S100a11	30.9108	-0.656852	0.0689127	-9.53165	1.54796e-21	3.0755e-19
Rps19	18.2654	-0.555123	0.0585813	-9.47612	2.63924e-21	5.04197e-19
Sfn	2.79366	-0.726422	0.0773053	-9.39679	5.62513e-21	1.03482e-18
Cp	2.24516	-0.821305	0.0878577	-9.34812	8.92189e-21	1.58268e-18
Rpl15	3.66832	-0.562987	0.0603016	-9.33619	9.98586e-21	1.71034e-18
Rps28	19.0981	-0.551855	0.0594717	-9.2793	1.70599e-20	2.82455e-18
Rpl37	15.9289	-0.532831	0.0574674	-9.27189	1.82875e-20	2.93012e-18
2200002D01Rik	2.01088	-0.694857	0.0753023	-9.22756	2.76859e-20	4.29737e-18
Tmem176b	11.8321	-0.537966	0.0583221	-9.22405	2.86093e-20	4.30613e-18
Il1f6	16.1403	-1.27716	0.140075	-9.1177	7.67373e-20	1.12104e-17
Rps7	9.0341	-0.543206	0.0599179	-9.06583	1.23654e-19	1.75483e-17
Ftl1	3.82765	-0.560499	0.0622415	-9.00523	2.1521e-19	2.96929e-17
Rps26	13.4167	-0.543909	0.0613981	-8.85872	8.09376e-19	1.05794e-16
Ldhb	51.7128	-0.644585	0.0728543	-8.84759	8.94285e-19	1.11048e-16
Selenof	4.93803	-0.493336	0.0557559	-8.84814	8.89909e-19	1.11048e-16
Mif	7.90414	-0.564511	0.0642478	-8.78647	1.54326e-18	1.86961e-16
Rps5	10.6238	-0.506087	0.0576504	-8.77855	1.65595e-18	1.95836e-16
Rpl10	7.99796	-0.543618	0.0619543	-8.7745	1.71663e-18	1.98291e-16
Eif5a	5.70843	-0.552447	0.0630596	-8.76071	1.94016e-18	2.19018e-16
Rpl36	16.1704	-0.508346	0.0583891	-8.70617	3.14315e-18	3.46934e-16
Rpl34	12.3062	-0.511195	0.0595284	-8.58742	8.89414e-18	9.60374e-16
Rps11	7.69071	-0.495247	0.0582691	-8.49931	1.90715e-17	1.9735e-15
H2-Eb1	2.65105	-0.742007	0.0872784	-8.5016	1.86989e-17	1.9735e-15
2410006H16Rik	2.20369	-0.551643	0.0655179	-8.41973	3.77352e-17	3.82512e-15
Eif4a1	4.24527	-0.501799	0.0596404	-8.41374	3.97147e-17	3.94526e-15
Rpl13	20.0212	-0.488042	0.0581319	-8.39542	4.64226e-17	4.45815e-15
Apoe	3.69678	-0.769381	0.0916498	-8.39479	4.66728e-17	4.45815e-15
Rpl18	10.5544	-0.500346	0.0597537	-8.37347	5.5948e-17	5.24327e-15
Scx	1.69699	-0.580588	0.0694423	-8.36072	6.2334e-17	5.73358e-15
H2-Aa	2.85302	-0.754291	0.0903694	-8.34675	7.01658e-17	6.33661e-15
Rps3	11.1568	-0.462925	0.0556927	-8.31213	9.39973e-17	8.33723e-15
Cdk4	2.72499	-0.487482	0.0588816	-8.27901	1.24199e-16	1.08228e-14
Igha	1.60551	-0.648645	0.0785981	-8.25268	1.54887e-16	1.32642e-14
Spint2	11.3069	-0.442134	0.054021	-8.18447	2.73506e-16	2.22705e-14
Psmb2	3.54069	-0.459736	0.0562283	-8.17623	2.92853e-16	2.34613e-14
Npm1	11.5668	-0.5011	0.0623893	-8.03183	9.60271e-16	7.4526e-14
Ddit4	1.87164	-0.531332	0.0661752	-8.02917	9.81342e-16	7.49896e-14
Ppib	5.13233	-0.44023	0.0551067	-7.98868	1.36388e-15	1.02642e-13
Hmgn1	5.7896	-0.451181	0.0565481	-7.97872	1.4786e-15	1.09615e-13
Rpl5	17.0723	-0.481599	0.0606582	-7.93955	2.0291e-15	1.48214e-13
Rpl29	7.00279	-0.478479	0.060668	-7.88685	3.09906e-15	2.19901e-13
H2-D1	5.33158	-0.489517	0.0620933	-7.88357	3.18154e-15	2.22573e-13
Rps14	14.2135	-0.449284	0.0573277	-7.83712	4.60993e-15	3.18021e-13
Rpl14	15.3072	-0.432942	0.0554319	-7.81035	5.70282e-15	3.88026e-13
Hn1	2.81207	-0.48935	0.0628136	-7.79052	6.67325e-15	4.4792e-13
Myl12a	6.59439	-0.490956	0.0634272	-7.74046	9.90577e-15	6.56026e-13
Anxa5	8.01462	-0.53219	0.0688216	-7.7329	1.05122e-14	6.86908e-13
Stmn1	2.40701	-0.63101	0.081618	-7.73126	1.06487e-14	6.86908e-13
Dad1	4.92319	-0.437531	0.0566046	-7.7296	1.07882e-14	6.86988e-13
Ptma	25.7437	-0.4327	0.0561265	-7.70936	1.26453e-14	7.95051e-13
Rps29	17.1149	-0.440822	0.0573269	-7.68962	1.47573e-14	9.16241e-13
Rplp0	16.9964	-0.460436	0.0600941	-7.66191	1.83187e-14	1.12332e-12
Fcf1	2.42337	-0.446707	0.0583851	-7.65104	1.99355e-14	1.20756e-12
Hacd2	2.00991	-0.512989	0.0670932	-7.64593	2.07447e-14	1.24143e-12
Spcs1	3.55089	-0.454467	0.0594683	-7.64217	2.13586e-14	1.26296e-12
Nme1	4.6482	-0.508687	0.0667454	-7.62129	2.51145e-14	1.46757e-12
Marcksl1	2.56333	-0.491558	0.0646064	-7.6085	2.77304e-14	1.60159e-12
Cebpb	2.47137	-0.538328	0.0709716	-7.58512	3.32179e-14	1.89647e-12
Serinc2	3.02267	-0.454738	0.0601063	-7.56557	3.86155e-14	2.17958e-12
Rpl38	14.1983	-0.440676	0.0586104	-7.51873	5.5309e-14	3.08674e-12
Pmepa1	3.37463	-0.493028	0.0657394	-7.49974	6.39452e-14	3.52906e-12
Tuba1a	3.46211	-0.55275	0.0741953	-7.44994	9.33854e-14	5.04179e-12
Ssr2	3.07533	-0.423226	0.0568834	-7.44023	1.00508e-13	5.36799e-12
Rpl41	32.0398	-0.476524	0.064104	-7.43361	1.05674e-13	5.58385e-12
Cd81	5.99041	-0.420936	0.0566594	-7.42925	1.09217e-13	5.71034e-12
Gm10736	3.6487	-0.466888	0.0631987	-7.38761	1.49491e-13	7.65488e-12
Tecr	4.31407	-0.415093	0.0565832	-7.33598	2.2011e-13	1.1156e-11
Psmb3	5.21464	-0.417333	0.0572054	-7.29533	2.97924e-13	1.49474e-11
Rps15a	10.3718	-0.425865	0.0584164	-7.29016	3.09595e-13	1.53776e-11
Rpl7	10.6037	-0.399845	0.0550185	-7.26746	3.66305e-13	1.80142e-11
Ran	2.68511	-0.453522	0.0626577	-7.23808	4.55071e-13	2.1945e-11
Nhp2	2.68973	-0.479474	0.0662946	-7.23247	4.74281e-13	2.26515e-11
Tmem258	3.3504	-0.421573	0.0584224	-7.21595	5.35588e-13	2.50968e-11
Ppp1ca	4.13049	-0.41221	0.0572415	-7.20124	5.9666e-13	2.74408e-11
Ranbp1	3.31188	-0.448757	0.0623846	-7.19339	6.32012e-13	2.88e-11
Hes1	5.49017	-0.554088	0.0773488	-7.1635	7.86455e-13	3.5512e-11
Rpl22l1	5.65447	-0.443781	0.0619998	-7.15778	8.19911e-13	3.65208e-11
Elob	9.48911	-0.404636	0.0565356	-7.15719	8.23502e-13	3.65208e-11
Lyz2	2.0225	-0.625224	0.0875915	-7.13796	9.47272e-13	4.16381e-11
Hbb-bs	1.47683	-0.531722	0.0748191	-7.10676	1.18796e-12	5.13095e-11
Ssr4	3.07496	-0.42178	0.059609	-7.07577	1.48619e-12	6.36371e-11
Gm15500	6.31756	-0.435465	0.0615586	-7.07399	1.50537e-12	6.39075e-11
Pfn1	9.83419	-0.388361	0.0549613	-7.06608	1.59368e-12	6.7083e-11
Prmt1	2.61479	-0.41147	0.058311	-7.05648	1.70771e-12	7.1279e-11
Rps9	14.0126	-0.398774	0.0566765	-7.03598	1.97869e-12	8.19012e-11
Coa3	3.56445	-0.411714	0.0587886	-7.0033	2.50004e-12	1.01784e-10
Arpc1b	4.87953	-0.428277	0.0612182	-6.99591	2.63548e-12	1.05568e-10
Eef1a1	5.43628	-0.40321	0.0579139	-6.96223	3.34927e-12	1.33087e-10
Abhd17a	2.1694	-0.419667	0.0604316	-6.94449	3.79824e-12	1.49729e-10
Gm3511	3.15484	-0.419743	0.0605768	-6.9291	4.23534e-12	1.65645e-10
Clic1	5.06874	-0.404502	0.0584381	-6.92188	4.45676e-12	1.72943e-10
Ddost	2.78674	-0.394456	0.0570638	-6.91254	4.76047e-12	1.83296e-10
Snrpg	5.74148	-0.412164	0.0596911	-6.90495	5.02219e-12	1.91886e-10
Eif6	2.48325	-0.427211	0.0619931	-6.89127	5.52978e-12	2.09667e-10
Sparc	1.80815	-0.557165	0.081063	-6.87324	6.27605e-12	2.3616e-10
Rps4x	7.10599	-0.40902	0.0595765	-6.86545	6.62815e-12	2.47534e-10
Tmsb10	8.55083	-0.487251	0.071012	-6.86153	6.81288e-12	2.52534e-10
Hmgb1	8.65241	-0.388256	0.0567193	-6.84522	7.63576e-12	2.80939e-10
Calm1	11.3303	-0.397184	0.0582118	-6.82308	8.91105e-12	3.2545e-10
Cct5	3.49115	-0.39816	0.058746	-6.77765	1.22147e-11	4.36477e-10
Cyba	3.74061	-0.481527	0.0715232	-6.73245	1.66824e-11	5.87671e-10
Limd2	1.74048	-0.448502	0.0669636	-6.69771	2.11718e-11	7.35386e-10
Tubb5	3.08988	-0.492024	0.0737888	-6.668	2.59306e-11	8.94425e-10
Ctsh	2.35989	-0.405506	0.0611164	-6.63497	3.24569e-11	1.11182e-09
Skp1a	5.19668	-0.371449	0.0560342	-6.62897	3.38044e-11	1.14222e-09
Cxcl16	2.16166	-0.441342	0.0669687	-6.59028	4.3899e-11	1.47328e-09
Epcam	6.19493	-0.356053	0.0541874	-6.57078	5.00509e-11	1.66847e-09
Sf3b4	1.84809	-0.425085	0.0648592	-6.55397	5.60284e-11	1.85529e-09
Mrpl17	2.60317	-0.391657	0.0601049	-6.51623	7.20979e-11	2.37159e-09
Ppia	8.2139	-0.407569	0.0626631	-6.50412	7.81475e-11	2.55368e-09
Psmb6	4.9114	-0.358161	0.0550977	-6.50047	8.00685e-11	2.59935e-09
Rpl26	12.5831	-0.354865	0.0547114	-6.48611	8.80795e-11	2.84085e-09
Snrpd2	3.96869	-0.37653	0.0581446	-6.47574	9.43455e-11	3.00394e-09
Sumo1	2.16765	-0.388408	0.0600116	-6.47222	9.65756e-11	3.05536e-09
Eif3k	4.64712	-0.366903	0.0568355	-6.45553	1.07841e-10	3.39016e-09
mt-Cytb	131.476	-0.404346	0.0626628	-6.45272	1.09861e-10	3.43196e-09
Rplp2	12.6387	-0.373519	0.0581614	-6.4221	1.34403e-10	4.17236e-09
Arf5	4.08071	-0.351672	0.0547748	-6.42032	1.35989e-10	4.19539e-09
Gnai2	4.97174	-0.385523	0.0600945	-6.41527	1.40573e-10	4.31004e-09
Rpl39	10.9855	-0.372427	0.058229	-6.39589	1.59611e-10	4.86373e-09
Spcs2	3.10608	-0.362023	0.0570192	-6.34914	2.16529e-10	6.3639e-09
Tmed10	5.47565	-0.352191	0.0554836	-6.34766	2.1861e-10	6.38728e-09
Rpl31	9.02	-0.363083	0.0573443	-6.33164	2.42572e-10	7.04593e-09
Nedd8	4.33673	-0.348221	0.0551476	-6.31434	2.71319e-10	7.83513e-09
Rps23	9.68795	-0.376514	0.0597612	-6.30032	2.97041e-10	8.52833e-09
Rpl11	15.075	-0.33883	0.0538353	-6.29383	3.09728e-10	8.84148e-09
H13	2.51241	-0.365049	0.0582426	-6.26774	3.66331e-10	1.02223e-08
Tmem14c	2.65224	-0.370847	0.0591543	-6.26915	3.63023e-10	1.02223e-08
Arpc2	5.86215	-0.354263	0.0567905	-6.23807	4.43016e-10	1.22248e-08
Rps24	15.2693	-0.342166	0.0549883	-6.22252	4.89217e-10	1.34251e-08
Cst3	9.0438	-0.355558	0.0571644	-6.21992	4.974e-10	1.35746e-08
Rps13	6.30469	-0.349791	0.0565919	-6.18093	6.37261e-10	1.72966e-08
Crip2	2.54341	-0.393033	0.0636383	-6.17605	6.57262e-10	1.77425e-08
Bex3	2.80677	-0.362674	0.0589547	-6.15175	7.66339e-10	2.05752e-08
Rpl4	8.32232	-0.344121	0.0560921	-6.13494	8.51934e-10	2.27503e-08
Pea15a	3.18264	-0.37588	0.0613404	-6.12777	8.91199e-10	2.36716e-08
Dynll1	6.49524	-0.371097	0.0605886	-6.12487	9.07566e-10	2.39781e-08
Fau	10.1484	-0.34027	0.0558576	-6.09174	1.11689e-09	2.9198e-08
Laptm4a	5.65011	-0.318121	0.0526763	-6.03917	1.54911e-09	4.00752e-08
Cfl1	10.4512	-0.359712	0.0596806	-6.02729	1.66731e-09	4.26883e-08
Cnpy2	3.76404	-0.344702	0.0572172	-6.02446	1.69678e-09	4.32199e-08
Rpl19	6.28563	-0.344995	0.0572801	-6.02295	1.71266e-09	4.34019e-08
Anapc11	2.88355	-0.351477	0.0584315	-6.01519	1.79675e-09	4.50731e-08
Nfkbia	2.22823	-0.443638	0.0737771	-6.01322	1.8187e-09	4.53943e-08
Plau	1.89431	-0.456056	0.075867	-6.01126	1.84092e-09	4.5625e-08
Gm10076	3.57284	-0.382976	0.0637148	-6.01078	1.84631e-09	4.5625e-08
Gpx1	8.34915	-0.386628	0.0643581	-6.00744	1.88472e-09	4.63435e-08
Pfdn1	5.48734	-0.344623	0.0575264	-5.9907	2.08939e-09	5.11231e-08
Bax	2.76706	-0.360548	0.06022	-5.98718	2.13508e-09	5.17314e-08
Hmgb3	2.58249	-0.410322	0.068526	-5.98784	2.12648e-09	5.17314e-08
Cstb	5.57445	-0.383258	0.0640436	-5.98434	2.17275e-09	5.23887e-08
Rps27a	9.14727	-0.356588	0.0598222	-5.9608	2.51002e-09	6.02284e-08
Ankrd1	2.06053	-0.572821	0.0964808	-5.93715	2.90015e-09	6.92549e-08
Rpl9	8.24744	-0.331227	0.0560257	-5.91204	3.37887e-09	8.03006e-08
Psma5	2.5487	-0.348057	0.0589897	-5.90031	3.62829e-09	8.5411e-08
Rps25	6.46982	-0.343158	0.0584689	-5.86908	4.38233e-09	1.02384e-07
Gm42826	1.40549	-0.435636	0.0742296	-5.86876	4.39053e-09	1.02384e-07
Cldn4	3.99833	-0.430253	0.0734643	-5.85664	4.72337e-09	1.09631e-07
Prdx6	3.57004	-0.340057	0.0581095	-5.852	4.85688e-09	1.11686e-07
Eif3h	3.65243	-0.335044	0.0572667	-5.85059	4.8983e-09	1.12119e-07
Arpp19	4.9984	-0.331654	0.0567229	-5.84692	5.00769e-09	1.13866e-07
Psmc4	2.28772	-0.344443	0.0590093	-5.83709	5.31191e-09	1.19928e-07
Snrpf	3.56521	-0.34241	0.0587176	-5.83148	5.49392e-09	1.23477e-07
Pdlim7	1.98539	-0.373427	0.0641021	-5.82551	5.69399e-09	1.27397e-07
Rras	2.10546	-0.357764	0.0614772	-5.81946	5.90368e-09	1.31496e-07
Junb	3.37145	-0.442771	0.0762091	-5.80995	6.2492e-09	1.3857e-07
Ppic	1.77895	-0.385328	0.0663556	-5.80702	6.35955e-09	1.40391e-07
Tmem176a	7.68975	-0.342662	0.0591735	-5.79081	7.00478e-09	1.526e-07
Cope	2.58994	-0.337523	0.0583112	-5.7883	7.11019e-09	1.5422e-07
Park7	5.51391	-0.310149	0.0536	-5.78636	7.19288e-09	1.55335e-07
Slirp	3.10922	-0.340589	0.0589576	-5.77684	7.61164e-09	1.63667e-07
Hint1	5.93888	-0.351099	0.0608874	-5.76637	8.09973e-09	1.73411e-07
Fam104a	2.68955	-0.327594	0.0568738	-5.76002	8.41057e-09	1.79293e-07
Psma7	20.98	-0.332907	0.0579076	-5.74894	8.98067e-09	1.90628e-07
Snrpd3	4.25383	-0.340119	0.0591849	-5.74673	9.0987e-09	1.92312e-07
Emp2	2.41904	-0.376563	0.0657355	-5.72845	1.0135e-08	2.13307e-07
Sri	4.52922	-0.310921	0.054295	-5.72652	1.02511e-08	2.1484e-07
Cnih4	2.64879	-0.325784	0.056931	-5.72243	1.05009e-08	2.1915e-07
Cldn6	1.68393	-0.392465	0.0686005	-5.72103	1.05881e-08	2.20046e-07
Cops6	2.97985	-0.331069	0.0579155	-5.7164	1.08802e-08	2.24913e-07
Rpl27	12.1025	-0.311451	0.0544886	-5.71589	1.09128e-08	2.24913e-07
Trmt112	2.89471	-0.342594	0.059965	-5.71323	1.10849e-08	2.27516e-07
Txn1	8.26738	-0.323648	0.056836	-5.69441	1.238e-08	2.53052e-07
Cldn7	9.29281	-0.370213	0.0651171	-5.68533	1.30558e-08	2.65772e-07
Elof1	2.17376	-0.343041	0.060428	-5.67686	1.37187e-08	2.78125e-07
Plac8	1.6395	-0.431971	0.0761284	-5.67424	1.39309e-08	2.81279e-07
Rps3a1	5.97183	-0.319662	0.0565414	-5.6536	1.57121e-08	3.15959e-07
Btf3	3.88143	-0.310235	0.0549414	-5.64665	1.63605e-08	3.27672e-07
Kap	1.54686	-0.445499	0.079086	-5.63309	1.77008e-08	3.53092e-07
Sub1	4.87776	-0.30124	0.0535611	-5.62423	1.86336e-08	3.70213e-07
Calr	13.6748	-0.356173	0.0633372	-5.62344	1.8719e-08	3.70427e-07
BC031181	2.74406	-0.322456	0.057352	-5.62239	1.88329e-08	3.70935e-07
Tm2d3	2.03725	-0.347746	0.0619242	-5.61567	1.95803e-08	3.82895e-07
Eif1	9.54361	-0.331248	0.0592167	-5.59383	2.22114e-08	4.29276e-07
Tgfb2	1.99172	-0.454549	0.0812728	-5.59288	2.23332e-08	4.29958e-07
Ncam1	1.4639	-0.413916	0.074072	-5.58802	2.29679e-08	4.40469e-07
Znhit1	2.19307	-0.335145	0.0601164	-5.57494	2.47617e-08	4.71231e-07
Akr1b8	1.44184	-0.41831	0.0750688	-5.57235	2.51325e-08	4.7465e-07
1700027J19Rik	2.60128	-0.326546	0.0586171	-5.57083	2.53526e-08	4.76995e-07
Rpl17	9.88685	-0.31303	0.0562091	-5.56902	2.56178e-08	4.80164e-07
Npc2	3.09162	-0.313399	0.0564855	-5.54831	2.88446e-08	5.36596e-07
Tmbim6	10.2804	-0.294275	0.0530873	-5.54322	2.96956e-08	5.48321e-07
Sec61g	2.73853	-0.323745	0.0584008	-5.5435	2.96481e-08	5.48321e-07
Rpl10a	4.73011	-0.332934	0.060087	-5.54086	3.00982e-08	5.53695e-07
Calm3	2.80172	-0.31089	0.056285	-5.52349	3.32324e-08	6.09097e-07
Banf1	5.95191	-0.346758	0.0628421	-5.51793	3.43022e-08	6.26394e-07
Psme2	2.81291	-0.331501	0.0601856	-5.50797	3.62988e-08	6.60425e-07
Psmb1	3.87247	-0.313589	0.0570448	-5.49724	3.85792e-08	6.99354e-07
H2-K1	5.15804	-0.332593	0.0605365	-5.49409	3.92731e-08	7.06773e-07
Cyb5r3	2.56065	-0.325654	0.0593901	-5.4833	4.17471e-08	7.48585e-07
Taf10	3.34681	-0.331254	0.0604196	-5.48256	4.19208e-08	7.48995e-07
Ly6e	19.9173	-0.356689	0.065082	-5.48061	4.23868e-08	7.54607e-07
Prdx2	6.33976	-0.294109	0.0536878	-5.47813	4.29842e-08	7.6054e-07
Ndufa4	26.3561	-0.319846	0.0584012	-5.4767	4.33326e-08	7.6054e-07
Sox4	5.78669	-0.370711	0.0676838	-5.4771	4.32343e-08	7.6054e-07
Nectin3	3.38462	-0.331935	0.0609581	-5.4453	5.17195e-08	9.04546e-07
Eef1d	2.7065	-0.314501	0.0577751	-5.44353	5.22337e-08	9.10332e-07
C1qb	1.75772	-0.462358	0.0850589	-5.43573	5.45716e-08	9.42987e-07
Tma7	5.44195	-0.302158	0.0555909	-5.43539	5.46769e-08	9.42987e-07
Psmc3	3.60855	-0.298713	0.0550577	-5.42546	5.78063e-08	9.93509e-07
Rps16	5.53424	-0.318957	0.0589419	-5.41139	6.25384e-08	1.07113e-06
Tmem238	2.52128	-0.35378	0.0654836	-5.40257	6.56946e-08	1.12132e-06
Uchl3	2.4141	-0.324016	0.0600065	-5.39968	6.676e-08	1.13561e-06
Pttg1ip	1.86392	-0.347928	0.064524	-5.39223	6.95889e-08	1.17969e-06
Pnrc1	2.63622	-0.312899	0.0580934	-5.38614	7.19869e-08	1.21619e-06
H2afv	2.92343	-0.343853	0.0640779	-5.36617	8.04258e-08	1.34503e-06
Jun	8.01474	-0.439743	0.0821937	-5.35009	8.79123e-08	1.4604e-06
Tagln2	5.17117	-0.364918	0.068245	-5.34718	8.93362e-08	1.47911e-06
Emc10	2.08276	-0.326417	0.06124	-5.33013	9.81425e-08	1.61415e-06
Psmb8	1.84299	-0.354734	0.0668102	-5.30958	1.09879e-07	1.79529e-06
Eef1g	4.30178	-0.306946	0.0578697	-5.3041	1.13233e-07	1.84402e-06
Tmed9	2.86959	-0.293588	0.0556167	-5.27877	1.30051e-07	2.10411e-06
Krt18	8.69593	-0.424959	0.0805469	-5.27592	1.32093e-07	2.12331e-06
Myl6	5.63117	-0.302783	0.0573896	-5.27593	1.32087e-07	2.12331e-06
Polr2e	2.06593	-0.324308	0.0615288	-5.27083	1.35806e-07	2.17596e-06
Sec61b	4.00476	-0.290117	0.0551236	-5.26304	1.41693e-07	2.26298e-06
Anp32b	3.33447	-0.313825	0.0598003	-5.24788	1.53858e-07	2.4494e-06
Rpl35a	6.16463	-0.299005	0.0571853	-5.22871	1.70695e-07	2.70014e-06
Sf3b5	2.6116	-0.307677	0.058887	-5.22488	1.74271e-07	2.74795e-06
Rtraf	2.62574	-0.296669	0.056805	-5.22258	1.76445e-07	2.77342e-06
Edf1	4.8909	-0.300574	0.0576604	-5.21283	1.8598e-07	2.89581e-06
Cd151	2.22951	-0.309325	0.0595074	-5.1981	2.01338e-07	3.12515e-06
Srsf9	2.08828	-0.315873	0.0611227	-5.16785	2.36798e-07	3.65272e-06
Rpl37a	13.07	-0.290065	0.0561372	-5.16707	2.37787e-07	3.65661e-06
Psma6	2.60714	-0.295	0.0572266	-5.15494	2.53708e-07	3.88941e-06
H2afz	2.71326	-0.372471	0.0724246	-5.14289	2.70549e-07	4.13482e-06
Dnajc8	3.52859	-0.293065	0.0570177	-5.1399	2.74882e-07	4.18816e-06
Fus	3.50043	-0.286251	0.0558276	-5.12741	2.93759e-07	4.44848e-06
Mdh2	6.30358	-0.310261	0.0606863	-5.11254	3.17861e-07	4.79884e-06
Tceal9	7.25588	-0.292063	0.0571691	-5.10875	3.24299e-07	4.8812e-06
Rps15	9.75838	-0.284904	0.0559412	-5.09291	3.52603e-07	5.29117e-06
Hprt	2.58805	-0.301283	0.0592229	-5.08727	3.63246e-07	5.43447e-06
Sf3b6	2.53511	-0.289662	0.0569533	-5.08595	3.65793e-07	5.45614e-06
Ndufa12	8.76978	-0.304888	0.0601401	-5.06963	3.98585e-07	5.90976e-06
Gadd45b	1.49647	-0.365448	0.0721062	-5.06819	4.01613e-07	5.93694e-06
Dctn3	2.87186	-0.286319	0.0565089	-5.06679	4.04575e-07	5.96298e-06
Nfu1	2.31439	-0.302391	0.0597314	-5.06251	4.13763e-07	6.06241e-06
Rps20	12.3392	-0.276567	0.0547638	-5.05017	4.41412e-07	6.44851e-06
Wdr61	2.21717	-0.300977	0.0596512	-5.04561	4.52082e-07	6.58502e-06
Clta	3.51576	-0.281957	0.0558976	-5.04417	4.55505e-07	6.61548e-06
Tspan3	2.8998	-0.285588	0.0566309	-5.04297	4.5835e-07	6.63739e-06
Eif3g	2.2642	-0.299548	0.0595044	-5.03405	4.80217e-07	6.91373e-06
Gpx4	3.41699	-0.306264	0.0608701	-5.03144	4.86818e-07	6.96837e-06
Basp1	1.42062	-0.374853	0.0745912	-5.02544	5.02291e-07	7.16919e-06
Snrpb	2.91236	-0.298207	0.0594023	-5.02013	5.16369e-07	7.34901e-06
Myl12b	5.10967	-0.301468	0.0604448	-4.98749	6.11685e-07	8.65595e-06
Tuba1b	2.62362	-0.371936	0.0747432	-4.97619	6.48485e-07	9.05421e-06
Paip2	3.15987	-0.301574	0.0605958	-4.97682	6.46387e-07	9.05421e-06
Dynlrb1	4.204	-0.274008	0.0550653	-4.97605	6.48943e-07	9.05421e-06
Tmem171	1.76281	-0.331276	0.0665648	-4.97674	6.46657e-07	9.05421e-06
Ap2b1	2.83839	-0.293608	0.059196	-4.95993	7.05183e-07	9.81132e-06
Rpl6	7.92018	-0.270036	0.054661	-4.94018	7.80495e-07	1.08288e-05
Prdx1	12.6964	-0.279339	0.0565538	-4.93935	7.83844e-07	1.0845e-05
Tacstd2	10.6473	-0.368917	0.0747771	-4.93355	8.0747e-07	1.11408e-05
Rps10	7.7579	-0.278553	0.0565514	-4.92566	8.40751e-07	1.15679e-05
Snrpe	3.48559	-0.287661	0.0584711	-4.91972	8.66691e-07	1.18919e-05
Arpc3	4.74759	-0.26547	0.0540013	-4.91598	8.83377e-07	1.20874e-05
Serf2	5.7134	-0.269422	0.0548931	-4.90812	9.19547e-07	1.25478e-05
Lsm4	2.51351	-0.289077	0.0589269	-4.90569	9.3101e-07	1.26348e-05
Vps29	3.0537	-0.274531	0.056113	-4.89247	9.95762e-07	1.34767e-05
Eno1	2.58049	-0.279597	0.0571553	-4.89188	9.98772e-07	1.34807e-05
Brk1	3.24879	-0.274117	0.0560624	-4.88949	1.01098e-06	1.36085e-05
Atp5k	9.75063	-0.287751	0.0588606	-4.88869	1.01508e-06	1.36267e-05
Anxa2	2.80553	-0.346182	0.0708406	-4.88677	1.02503e-06	1.37232e-05
Dtymk	1.77033	-0.32291	0.0661443	-4.88189	1.05072e-06	1.39917e-05
B2m	3.93447	-0.352533	0.0722064	-4.88229	1.04859e-06	1.39917e-05
Use1	2.39022	-0.287875	0.0591113	-4.87005	1.11568e-06	1.48171e-05
Ctxn1	2.12347	-0.299132	0.061483	-4.86528	1.14294e-06	1.51386e-05
Cryab	2.66255	-0.361481	0.0744089	-4.85804	1.18555e-06	1.56542e-05
Ndufa7	7.71732	-0.27959	0.0575573	-4.8576	1.18817e-06	1.56542e-05
Cct4	2.80512	-0.269705	0.0556796	-4.84387	1.27334e-06	1.6732e-05
Msn	3.08171	-0.339278	0.070107	-4.83942	1.30216e-06	1.70655e-05
Mydgf	1.92261	-0.308226	0.0637047	-4.83835	1.30919e-06	1.71125e-05
Mrps16	2.65542	-0.293707	0.0607277	-4.83647	1.32167e-06	1.72302e-05
Nudc	3.68314	-0.277974	0.0575612	-4.8292	1.37086e-06	1.77875e-05
Tyrobp	1.5149	-0.369391	0.0766364	-4.82004	1.43529e-06	1.85653e-05
Ppp1r14b	2.83571	-0.282778	0.0590331	-4.79016	1.66645e-06	2.14436e-05
Psmc1	3.27111	-0.274085	0.0572461	-4.78784	1.68586e-06	2.16314e-05
Naca	5.1216	-0.257859	0.0538681	-4.78686	1.69411e-06	2.16314e-05
Mrpl36	2.01458	-0.299682	0.0627967	-4.77225	1.82181e-06	2.3084e-05
Pomp	3.54246	-0.271842	0.0569593	-4.77257	1.8189e-06	2.3084e-05
Psma3	3.18761	-0.265558	0.0557301	-4.76507	1.88787e-06	2.38602e-05
Lgals1	1.72547	-0.349426	0.0733982	-4.76069	1.9293e-06	2.42603e-05
Mrpl33	4.28386	-0.283083	0.0594618	-4.76076	1.92868e-06	2.42603e-05
Capg	2.58433	-0.283419	0.059586	-4.75646	1.97015e-06	2.47115e-05
Pin1	1.82721	-0.309463	0.0650952	-4.754	1.99431e-06	2.48888e-05
Npy6r	1.65879	-0.392044	0.0825419	-4.74963	2.03785e-06	2.53684e-05
Fam136a	2.51443	-0.286817	0.0603962	-4.74893	2.04495e-06	2.53931e-05
Id4	1.78387	-0.368321	0.0776416	-4.74387	2.09678e-06	2.59072e-05
Apex1	1.77577	-0.313458	0.0660979	-4.74232	2.11281e-06	2.59857e-05
Wdr83os	2.0841	-0.28995	0.0611692	-4.74013	2.13581e-06	2.6194e-05
1810022K09Rik	3.70471	-0.278002	0.0588508	-4.72384	2.31436e-06	2.83138e-05
Rpl7a	6.1414	-0.263367	0.0557924	-4.72048	2.35288e-06	2.87143e-05
Med10	2.00465	-0.294034	0.0623448	-4.71626	2.40219e-06	2.92443e-05
Ostc	2.02064	-0.292652	0.0621367	-4.7098	2.47958e-06	3.01126e-05
Nop10	5.70047	-0.278427	0.05914	-4.70792	2.50251e-06	3.02433e-05
Hspb1	4.71607	-0.412	0.0875423	-4.70629	2.52261e-06	3.04122e-05
S100a10	5.80764	-0.324137	0.0689586	-4.70046	2.59574e-06	3.1218e-05
Rpl36a	7.70623	-0.265881	0.0565884	-4.69851	2.62065e-06	3.14415e-05
Prr13	3.10824	-0.26775	0.0569968	-4.69763	2.63204e-06	3.1502e-05
Eif4e2	2.10255	-0.287209	0.06124	-4.68989	2.73357e-06	3.25603e-05
Pdap1	4.20153	-0.266876	0.056999	-4.68212	2.83925e-06	3.36576e-05
Rbbp4	2.26739	-0.276244	0.059017	-4.68075	2.85833e-06	3.38031e-05
1110038B12Rik	1.77037	-0.31108	0.0664931	-4.67837	2.89163e-06	3.41157e-05
Gm3699	2.0794	-0.295275	0.0631563	-4.67531	2.93516e-06	3.45473e-05
Med28	3.1847	-0.27324	0.0584693	-4.67322	2.96518e-06	3.48181e-05
Ywhaq	3.17289	-0.264714	0.0566617	-4.67184	2.98518e-06	3.49703e-05
Ccnb2	1.54968	-0.436851	0.0935206	-4.67117	2.99486e-06	3.50011e-05
Cldn3	2.83694	-0.311333	0.0666803	-4.66904	3.02612e-06	3.52834e-05
Snx3	2.82886	-0.253774	0.0543697	-4.66756	3.04797e-06	3.5455e-05
Fcer1g	1.59413	-0.353757	0.0758441	-4.66426	3.09722e-06	3.59437e-05
Dnajc19	2.32437	-0.27356	0.0588042	-4.65204	3.2866e-06	3.80526e-05
Oaz1	4.04932	-0.254274	0.0547445	-4.64473	3.40523e-06	3.92431e-05
Magoh	2.06139	-0.285471	0.0614956	-4.64214	3.44827e-06	3.96236e-05
Atox1	7.83291	-0.281847	0.0607756	-4.63751	3.52639e-06	4.03585e-05
Bst2	1.68727	-0.319013	0.068811	-4.63607	3.55092e-06	4.05458e-05
Cbx3	1.96613	-0.29083	0.0627803	-4.6325	3.61273e-06	4.10628e-05
Eif4ebp1	2.09711	-0.28762	0.0620824	-4.63287	3.60637e-06	4.10628e-05
Ccl5	1.45873	-0.382665	0.0827291	-4.62551	3.7367e-06	4.23748e-05
Sec13	1.93254	-0.292418	0.0632308	-4.62461	3.75298e-06	4.24625e-05
Gng5	5.06233	-0.268305	0.0580874	-4.61898	3.85625e-06	4.35319e-05
Dctpp1	1.97379	-0.294061	0.0637028	-4.61614	3.90947e-06	4.39329e-05
Rps27l	6.47981	-0.273039	0.0591707	-4.61443	3.9418e-06	4.41962e-05
Atxn7l3b	4.47086	-0.24015	0.0522209	-4.59873	4.25077e-06	4.74463e-05
Mrpl21	2.31164	-0.276613	0.0605042	-4.5718	4.83556e-06	5.38525e-05
Tmem50a	3.04222	-0.257184	0.0562773	-4.56994	4.87861e-06	5.42104e-05
Rbpms	2.30039	-0.271766	0.0595165	-4.56622	4.966e-06	5.50583e-05
Bex1	1.40538	-0.338437	0.0742279	-4.55943	5.12921e-06	5.67412e-05
Smim7	2.40331	-0.275123	0.0603825	-4.55633	5.20552e-06	5.74573e-05
1110008F13Rik	1.91186	-0.290177	0.0637567	-4.55131	5.33119e-06	5.8714e-05
Sec11a	2.37855	-0.263511	0.0579143	-4.55002	5.36416e-06	5.89465e-05
Rexo2	3.30191	-0.270831	0.059576	-4.54597	5.4683e-06	5.99581e-05
Cd52	1.60023	-0.347991	0.0767117	-4.53634	5.72385e-06	6.2622e-05
Mlf2	2.77697	-0.251452	0.0555143	-4.5295	5.91226e-06	6.43995e-05
Litaf	1.56271	-0.318102	0.0702963	-4.52516	6.03497e-06	6.55924e-05
Smim20	1.52419	-0.321415	0.0710695	-4.52255	6.10996e-06	6.62624e-05
Gapdh	7.12062	-0.286296	0.0633926	-4.51624	6.29479e-06	6.81181e-05
Bsg	6.06378	-0.252428	0.0559072	-4.51512	6.328e-06	6.83286e-05
Psmd10	1.93561	-0.286685	0.0636778	-4.50212	6.72803e-06	7.23336e-05
Sdf2	2.07473	-0.275599	0.0612539	-4.49929	6.8182e-06	7.31447e-05
Rpl21	10.8375	-0.247006	0.0549541	-4.49477	6.96442e-06	7.45523e-05
Selenoh	1.80961	-0.301089	0.0670379	-4.49132	7.07834e-06	7.55126e-05
Eif3m	2.21256	-0.267135	0.0595462	-4.48619	7.25081e-06	7.71194e-05
Fkbp1a	2.88691	-0.262697	0.0586031	-4.48265	7.37224e-06	7.82434e-05
Capzb	3.34956	-0.250896	0.0559847	-4.4815	7.41201e-06	7.84978e-05
Gpx8	2.37394	-0.260472	0.0583226	-4.46606	7.96749e-06	8.38444e-05
1110004F10Rik	3.08451	-0.244332	0.0547345	-4.46395	8.04607e-06	8.44923e-05
Plp2	2.08352	-0.274925	0.061939	-4.43864	9.0528e-06	9.46637e-05
D8Ertd738e	4.58243	-0.257475	0.0580497	-4.43542	9.18926e-06	9.58888e-05
Mrpl30	3.14122	-0.256257	0.0578501	-4.42968	9.4373e-06	9.82706e-05
Ost4	4.35099	-0.248728	0.0565506	-4.39833	1.09088e-05	0.000113119
Rpl28	6.96017	-0.251391	0.0571962	-4.39525	1.10648e-05	0.000114497
Rps6	1.87648	-0.280831	0.0640904	-4.3818	1.17702e-05	0.000121292
Rpl23	12.2205	-0.248987	0.0568192	-4.3821	1.17543e-05	0.000121292
Mrpl52	4.97865	-0.245296	0.0560138	-4.37921	1.19113e-05	0.000122238
Gpx3	3.11376	-0.361399	0.0825195	-4.37956	1.18919e-05	0.000122238
Tbca	5.25003	-0.231645	0.0529998	-4.37068	1.23859e-05	0.000126847
Reep5	3.11053	-0.265293	0.0608242	-4.36163	1.29099e-05	0.00013167
Eef1b2	3.72469	-0.248383	0.0570263	-4.35558	1.32714e-05	0.00013508
Hnrnpk	3.92475	-0.23774	0.0546552	-4.34981	1.36254e-05	0.000137836
Tes	2.24488	-0.260387	0.0598588	-4.35003	1.36121e-05	0.000137836
Taldo1	3.76905	-0.234361	0.0539373	-4.34507	1.39234e-05	0.000140279
Dstn	3.20636	-0.265004	0.0611118	-4.33638	1.44851e-05	0.000145643
Snrpd1	2.23151	-0.262386	0.0605221	-4.33538	1.4551e-05	0.00014601
Tspan31	2.02938	-0.267549	0.0617604	-4.33204	1.47735e-05	0.000147943
Gm1673	1.54445	-0.306874	0.0708704	-4.33007	1.4906e-05	0.000148671
Hspe1	5.04078	-0.256514	0.0592385	-4.3302	1.48976e-05	0.000148671
Capns1	4.40481	-0.249432	0.0577485	-4.31928	1.56538e-05	0.000155505
Dpm3	2.75367	-0.259332	0.0600487	-4.31868	1.56962e-05	0.000155614
Erg28	1.68858	-0.290963	0.0675109	-4.30987	1.6335e-05	0.000161372
Gstm2	1.97326	-0.289034	0.0673346	-4.29251	1.76664e-05	0.00017376
Trappc4	2.10737	-0.260855	0.0609679	-4.27855	1.88112e-05	0.000184655
Itm2c	2.20644	-0.256909	0.06016	-4.27043	1.95094e-05	0.00019113
Phb2	2.90418	-0.239533	0.0561757	-4.26399	2.00809e-05	0.000196343
Arpc1a	2.91801	-0.24414	0.0572833	-4.26198	2.02625e-05	0.000197729
Bola2	3.68314	-0.250491	0.0588368	-4.25738	2.06837e-05	0.000201443
Rps4l	1.95638	-0.282325	0.0663375	-4.25589	2.0822e-05	0.000202393
Ccl20	1.50158	-0.388962	0.091571	-4.24766	2.16015e-05	0.000209151
Eif3f	2.83323	-0.234155	0.055122	-4.24794	2.15746e-05	0.000209151
C1qc	1.51784	-0.343086	0.0814338	-4.21307	2.51927e-05	0.000242975
Snrnp27	2.6833	-0.237643	0.0564557	-4.20936	2.56095e-05	0.000246516
Vmp1	2.16437	-0.253574	0.0602543	-4.20839	2.57193e-05	0.000247094
Ccdc124	2.0914	-0.256964	0.0611111	-4.20486	2.61247e-05	0.000250505
Pdia6	3.36974	-0.239397	0.0569691	-4.20222	2.64308e-05	0.000252951
Rpl8	8.08253	-0.233854	0.0556939	-4.19892	2.6819e-05	0.000256173
Ssu72	2.28303	-0.248933	0.0593363	-4.19529	2.72518e-05	0.000259807
Naxe	2.42076	-0.247069	0.0590935	-4.18098	2.90257e-05	0.000275661
Serpinh1	2.43246	-0.241063	0.0579245	-4.16168	3.15916e-05	0.000299457
Sin3b	2.49442	-0.237038	0.0570876	-4.15218	3.29329e-05	0.000311576
Zcchc17	2.14206	-0.25372	0.0611802	-4.1471	3.36718e-05	0.000315562
Ociad1	2.5375	-0.235062	0.0566796	-4.1472	3.3656e-05	0.000315562
Pfdn5	5.64599	-0.221585	0.0534435	-4.14615	3.38112e-05	0.000316272
Fam32a	1.99109	-0.259844	0.0627378	-4.14175	3.44672e-05	0.000321802
Map1lc3a	2.86932	-0.247406	0.059868	-4.13253	3.58796e-05	0.00033436
Ctss	1.54123	-0.326124	0.0789749	-4.12946	3.63619e-05	0.00033822
Eif3i	3.12657	-0.24358	0.0590552	-4.12461	3.71356e-05	0.000344128
Selenow	5.49673	-0.236558	0.0573469	-4.12504	3.70673e-05	0.000344128
Gm28438	6.20657	-0.275767	0.0668846	-4.12302	3.73933e-05	0.000345871
Rnaseh2c	1.76856	-0.272913	0.0663439	-4.11361	3.89528e-05	0.000358958
Lsr	1.76576	-0.270277	0.0659844	-4.09607	4.20219e-05	0.000384108
Alyref	1.72903	-0.273371	0.0667508	-4.09539	4.21459e-05	0.000384108
Psma1	2.79753	-0.236569	0.0577616	-4.09561	4.21066e-05	0.000384108
Txnl4a	1.87793	-0.262702	0.0642099	-4.0913	4.28965e-05	0.000390232
Ech1	2.74337	-0.237936	0.0582246	-4.08652	4.37888e-05	0.000397621
Ssna1	1.69274	-0.275164	0.0673763	-4.084	4.42674e-05	0.000401234
Ak2	2.01184	-0.254495	0.0623917	-4.07898	4.52336e-05	0.000409147
2810004N23Rik	2.14241	-0.250024	0.0614047	-4.07174	4.66631e-05	0.000419883
Hnrnpa3	4.06025	-0.237489	0.0583342	-4.07119	4.67745e-05	0.000420124
Nmt1	1.94908	-0.253505	0.0629008	-4.03023	5.57222e-05	0.000497792
Zfas1	1.7601	-0.267738	0.0664834	-4.02714	5.64582e-05	0.000503462
Sssca1	1.67398	-0.273703	0.0680016	-4.02495	5.69878e-05	0.000507273
Tbrg1	2.54065	-0.227768	0.0567145	-4.01604	5.91836e-05	0.000525877
Polr2j	2.51242	-0.238096	0.0593199	-4.01377	5.97563e-05	0.000529072
Mrps14	3.14754	-0.230291	0.05737	-4.01414	5.96626e-05	0.000529072
Gadd45gip1	2.76761	-0.234076	0.0583647	-4.01058	6.05696e-05	0.000535319
Hnrnpd	3.3181	-0.220628	0.0550322	-4.00908	6.09552e-05	0.000536816
Cd63	22.0148	-0.247701	0.0617814	-4.00932	6.08943e-05	0.000536816
Idnk	1.69866	-0.269987	0.0673812	-4.00685	6.15328e-05	0.000540944
Chchd1	2.44837	-0.240292	0.0599777	-4.00636	6.16614e-05	0.000541117
Ppdpf	2.12939	-0.242276	0.0604878	-4.00537	6.19199e-05	0.000542427
Uqcrc1	4.70946	-0.246893	0.0616571	-4.00429	6.2205e-05	0.000543009
Bud23	1.53152	-0.282928	0.0708077	-3.99572	6.44988e-05	0.00056106
Ubl5	6.04	-0.226977	0.0568296	-3.994	6.49691e-05	0.000564164
Ap1m2	2.0937	-0.243077	0.060876	-3.99299	6.5245e-05	0.00056476
Eif5	3.58608	-0.22848	0.0572213	-3.99292	6.52651e-05	0.00056476
Tmem160	4.1028	-0.226128	0.0566593	-3.99102	6.57896e-05	0.000568308
Cd9	10.1471	-0.230314	0.0578699	-3.97986	6.89556e-05	0.000593591
Fkbp3	3.83301	-0.23636	0.0594382	-3.97657	6.99179e-05	0.000600834
Ap1s1	2.14068	-0.240372	0.0604651	-3.97538	7.02666e-05	0.00060241
Polr1d	3.47752	-0.220735	0.0555291	-3.97512	7.03438e-05	0.00060241
Hmgn2	1.46335	-0.28861	0.0726294	-3.97374	7.07521e-05	0.000604863
Rplp1	18.7332	-0.219961	0.055483	-3.96447	7.35591e-05	0.00062778
Cks1b	1.32644	-0.30202	0.0761991	-3.96357	7.38379e-05	0.000629079
Tpst2	1.72756	-0.264481	0.0668224	-3.95797	7.55886e-05	0.000641793
Emd	1.64745	-0.269884	0.0683251	-3.95	7.81525e-05	0.0006613
Cenpx	2.38209	-0.239191	0.0606438	-3.94419	8.0071e-05	0.000675234
Ndufa13	9.98998	-0.218569	0.0556244	-3.92938	8.51659e-05	0.000716981
Snw1	2.81378	-0.220163	0.0560767	-3.9261	8.63343e-05	0.000725588
Tprgl	1.91754	-0.248881	0.0635044	-3.91911	8.88768e-05	0.000744437
Chrac1	1.60629	-0.270482	0.0691619	-3.91086	9.19692e-05	0.00076775
Hspa5	6.56804	-0.256218	0.0656757	-3.90126	9.56929e-05	0.000797494
Uqcc3	2.14152	-0.236675	0.0607327	-3.89699	9.73974e-05	0.000808985
Pkm	5.24661	-0.239668	0.0615167	-3.89597	9.7805e-05	0.000811014
H2afj	4.99488	-0.230273	0.0591183	-3.89513	9.81465e-05	0.000811428
Rrad	1.56554	-0.276048	0.0712386	-3.87497	0.000106636	0.000878381
Trim47	1.87823	-0.248797	0.0642154	-3.87442	0.00010688	0.000878925
Aprt	2.30096	-0.227523	0.0587337	-3.87381	0.000107146	0.000879658
Shisa4	1.88669	-0.248221	0.0640844	-3.87335	0.000107351	0.000879889
Gstm5	1.73101	-0.258161	0.0667309	-3.86869	0.00010942	0.000894968
Jund	7.84909	-0.253514	0.0655345	-3.8684	0.000109551	0.000894968
Erh	1.8621	-0.248475	0.0643633	-3.86051	0.000113152	0.000921357
Cdkn1a	2.08873	-0.297112	0.0771652	-3.85034	0.000117954	0.000958881
Tsen34	1.8595	-0.247242	0.0643988	-3.83923	0.000123419	0.000998408
Pafah1b3	1.84013	-0.248593	0.0647932	-3.83672	0.00012469	0.00100705
Rpl23a	8.07942	-0.202706	0.052932	-3.82955	0.000128377	0.00103514
Ddx1	2.05037	-0.235476	0.0615969	-3.82285	0.000131919	0.00106026
Psmd14	2.04303	-0.235888	0.0618457	-3.81414	0.00013666	0.00109659
Naxd	1.62939	-0.261931	0.068758	-3.80947	0.000139266	0.00111555
Isoc1	1.70175	-0.255951	0.0672346	-3.80683	0.000140757	0.00112402
Bcas2	1.96225	-0.237963	0.0626972	-3.79544	0.00014738	0.00116939
Mcrip1	1.8705	-0.24372	0.064206	-3.79591	0.000147101	0.00116939
AC121965.1	7.31888	-0.208254	0.0548647	-3.79577	0.000147185	0.00116939
Pdcd6	2.23886	-0.224698	0.0592284	-3.79375	0.000148389	0.00117552
Acadl	4.18419	-0.235684	0.0621667	-3.79116	0.000149943	0.00118501
Anxa3	2.49925	-0.261981	0.069114	-3.79057	0.000150303	0.00118501
Syngr2	2.00196	-0.235678	0.0621716	-3.79076	0.000150185	0.00118501
Glmp	2.42084	-0.219071	0.0578691	-3.78562	0.000153324	0.00120691
Ubl4a	1.8869	-0.242676	0.0641603	-3.78234	0.00015536	0.001221
Mrpl55	1.92657	-0.240151	0.0635571	-3.7785	0.000157775	0.00123802
Esd	3.28221	-0.224957	0.0597272	-3.76641	0.000165614	0.00129608
Slc50a1	1.45385	-0.273611	0.0726475	-3.76628	0.000165695	0.00129608
Pum1	2.48839	-0.215318	0.0572361	-3.76192	0.000168611	0.00131681
Psmd4	3.91972	-0.206819	0.0550088	-3.75974	0.000170093	0.0013263
Bex4	1.53947	-0.266791	0.0709688	-3.75928	0.000170404	0.00132664
Frg1	2.26794	-0.22334	0.0594278	-3.75817	0.000171158	0.00133043
Ifitm3	1.99257	-0.276683	0.0737392	-3.75218	0.000175303	0.00136052
Plscr3	1.5928	-0.260289	0.0694007	-3.75052	0.000176467	0.00136741
Gm16286	1.59602	-0.259969	0.0693304	-3.74971	0.000177039	0.00136971
Bcap31	3.22891	-0.210812	0.0562406	-3.74839	0.00017797	0.001373
Psmd8	3.53756	-0.230106	0.061389	-3.74833	0.000178017	0.001373
Tmem127	1.95844	-0.235525	0.0628914	-3.74494	0.000180438	0.00138951
Adh5	2.51171	-0.21237	0.0568287	-3.73702	0.000186215	0.00143178
Krt8	9.22868	-0.289099	0.0775109	-3.72979	0.000191638	0.00146893
Hspa1a	3.45561	-0.304652	0.0816726	-3.73016	0.000191361	0.00146893
Snrpa1	1.5305	-0.264235	0.0708586	-3.72905	0.000192206	0.00147101
Psenen	2.04788	-0.229276	0.0614911	-3.7286	0.000192547	0.00147135
Impdh2	1.59662	-0.258262	0.0693372	-3.72472	0.000195535	0.0014896
Marcks	1.68075	-0.252963	0.0680028	-3.71989	0.000199312	0.00151605
Tmed3	1.69561	-0.250234	0.0673372	-3.71614	0.000202291	0.00153636
Hikeshi	1.69405	-0.250367	0.0673843	-3.71551	0.000202797	0.00153785
Romo1	6.26803	-0.203982	0.0549669	-3.71099	0.000206451	0.00156317
Tmem35b	1.36121	-0.278272	0.0750674	-3.70696	0.00020976	0.00158581
Slc16a10	1.34633	-0.279964	0.0756369	-3.70142	0.000214394	0.00161838
Gpm6b	1.5582	-0.260007	0.070277	-3.69974	0.00021582	0.00162668
Rps21	9.08539	-0.21053	0.0569596	-3.69613	0.000218908	0.00164744
Stoml2	1.70785	-0.247812	0.0670873	-3.69388	0.000220857	0.00165961
Rhoc	2.53354	-0.251604	0.0681569	-3.69154	0.000222898	0.00167241
Icam1	1.41116	-0.272634	0.0738836	-3.69005	0.000224212	0.00167973
Lmo4	2.11051	-0.224836	0.0609425	-3.68932	0.000224854	0.0016809
Bpgm	1.46533	-0.267031	0.0723836	-3.6891	0.000225045	0.0016809
Tspo	5.86821	-0.220722	0.0599132	-3.68403	0.000229576	0.0017096
Cdc37	2.71818	-0.213073	0.0579096	-3.67941	0.000233775	0.00173307
Hnrnpdl	2.11856	-0.223199	0.0606584	-3.6796	0.000233598	0.00173307
2410015M20Rik	4.38555	-0.216092	0.0588411	-3.67246	0.000240223	0.00177294
Ndufa1	7.78372	-0.22147	0.0604216	-3.6654	0.000246949	0.00181988
Comt	1.87814	-0.234935	0.0641519	-3.66216	0.000250093	0.00183488
Mrps24	2.79699	-0.222545	0.0608266	-3.65868	0.000253522	0.00185729
Rdh10	1.47682	-0.264097	0.0721919	-3.65826	0.000253936	0.00185758
Krtcap2	4.26971	-0.211221	0.0578458	-3.65146	0.000260757	0.00189909
Csnk2b	2.83548	-0.207375	0.0567998	-3.65099	0.000261232	0.00189976
Atp6v1g3	1.42538	-0.309513	0.0848213	-3.649	0.000263261	0.00191172
Pet100	2.98015	-0.206848	0.0567319	-3.64605	0.0002663	0.00192815
Map1lc3b	3.10712	-0.208398	0.0572181	-3.64217	0.000270354	0.00195182
Rps19bp1	1.9619	-0.228728	0.062817	-3.64119	0.000271386	0.00195642
Josd2	1.46883	-0.263124	0.0722742	-3.64064	0.000271961	0.00195772
Rpl22	5.80579	-0.20649	0.0567949	-3.63572	0.000277202	0.00198681
Rab11b	2.46554	-0.208828	0.0574507	-3.6349	0.000278084	0.00199027
Cd14	1.47899	-0.263916	0.0726518	-3.63261	0.00028057	0.00200517
Fos	2.76068	-0.309238	0.0851913	-3.62992	0.000283509	0.00202326
Lsm7	2.09568	-0.22058	0.0608938	-3.62237	0.000291913	0.00207717
Rabac1	5.21935	-0.201239	0.0556213	-3.61802	0.00029686	0.00210043
Efna1	1.48074	-0.260238	0.0719216	-3.61835	0.000296484	0.00210043
Tmem234	3.15073	-0.20548	0.056801	-3.61755	0.000297408	0.00210132
Eapp	1.89603	-0.231085	0.0638857	-3.61716	0.000297848	0.00210143
Idh3g	3.15457	-0.213639	0.0591538	-3.61158	0.000304335	0.00214112
Sem1	6.45782	-0.197786	0.054819	-3.60799	0.00030858	0.00216792
Smarce1	2.02875	-0.222613	0.0617697	-3.60392	0.000313456	0.00219906
Serf1	2.51899	-0.207964	0.0578138	-3.59713	0.000321743	0.00225084
Cnbp	2.95142	-0.20055	0.05592	-3.58637	0.000335314	0.00233919
Fermt1	1.41518	-0.264864	0.0738694	-3.58557	0.000336338	0.00234304
Mrps17	1.83474	-0.231924	0.0647959	-3.5793	0.000344515	0.00239665
Fkbp4	2.68608	-0.202522	0.0566794	-3.57312	0.000352753	0.0024471
Btg2	2.92944	-0.263676	0.0739464	-3.56577	0.000362786	0.0025062
Rbm8a	2.41023	-0.204342	0.057377	-3.56139	0.00036889	0.00254483
Ackr3	1.39063	-0.265522	0.0745778	-3.56033	0.000370386	0.0025516
Tmem59	4.28221	-0.19297	0.0542282	-3.55849	0.000372995	0.00256602
Atp5c1	6.83707	-0.212533	0.0597405	-3.55761	0.000374245	0.00257106
Tsc22d1	7.03931	-0.228321	0.0642639	-3.55287	0.000381054	0.00261422
Itgb6	2.74858	-0.222483	0.0627755	-3.5441	0.00039395	0.00269154
Aamp	2.49916	-0.200331	0.0566185	-3.53826	0.000402769	0.00273674
Maf1	1.74117	-0.234896	0.0663831	-3.53848	0.000402432	0.00273674
Ppa1	1.4906	-0.254056	0.0718266	-3.53707	0.000404595	0.00274539
Ifngr1	1.74117	-0.234916	0.0664426	-3.53562	0.000406815	0.00275669
Cited2	4.85043	-0.243652	0.0689671	-3.53287	0.000411069	0.00278172
Mrpl54	3.68941	-0.210001	0.0595011	-3.52936	0.000416564	0.00281507
Lsm12	2.27226	-0.208261	0.0590268	-3.52825	0.00041832	0.00282185
Glrx3	2.38446	-0.207436	0.0587969	-3.528	0.000418704	0.00282185
Igsf8	1.45398	-0.255651	0.0726271	-3.52004	0.000431476	0.00290398
Commd4	2.07308	-0.215368	0.0613523	-3.51034	0.000447527	0.00300387
Adgrg1	3.83129	-0.214427	0.0611156	-3.50855	0.000450559	0.00302014
Ier2	2.60322	-0.275402	0.0785208	-3.50738	0.000452542	0.00302139
Lyar	1.64478	-0.239983	0.0684227	-3.50736	0.00045257	0.00302139
Rbx1	5.3257	-0.192126	0.0548235	-3.50444	0.000457571	0.00305068
Selenok	3.7873	-0.194683	0.0556663	-3.49733	0.000469944	0.00312478
Hsbp1	4.85716	-0.191413	0.0548982	-3.4867	0.000489025	0.00324731
Morf4l1	6.41649	-0.187747	0.0538633	-3.48562	0.00049099	0.00325285
Timm13	4.03665	-0.199808	0.0573538	-3.48379	0.000494371	0.00326535
Cacybp	2.25642	-0.207675	0.0596942	-3.47897	0.000503338	0.00332016
Zfp277	1.3998	-0.257123	0.0739954	-3.47484	0.00051115	0.00336722
Fam213a	1.96412	-0.219302	0.063169	-3.47167	0.00051724	0.00340283
Snrpb2	2.07332	-0.21286	0.0613378	-3.47028	0.000519914	0.0034114
Ubald2	1.76699	-0.228798	0.0659375	-3.46992	0.000520604	0.0034114
Dhrs7	1.50406	-0.247655	0.0713942	-3.46884	0.000522706	0.00342066
Tm2d1	1.82657	-0.225285	0.0649583	-3.46815	0.000524059	0.003425
Rpsa	7.42505	-0.210182	0.060643	-3.4659	0.000528465	0.00344473
Wdr43	1.81604	-0.225909	0.0652381	-3.46284	0.000534503	0.00347953
Psmc6	2.34664	-0.202165	0.0584175	-3.46069	0.000538797	0.00350288
Grpel1	2.0659	-0.213214	0.0616231	-3.45997	0.000540232	0.00350304
Pth1r	5.06415	-0.274619	0.0794044	-3.45849	0.000543213	0.00351778
Mettl1	1.40431	-0.254823	0.0739154	-3.4475	0.000565801	0.00365349
Glo1	1.72632	-0.229824	0.0666693	-3.44723	0.000566375	0.00365349
H2afx	1.32856	-0.262452	0.0762447	-3.44224	0.000576928	0.00371192
Ethe1	1.80958	-0.224822	0.0654223	-3.43647	0.000589339	0.00378686
Gm1821	2.20183	-0.203982	0.0596079	-3.42206	0.000621478	0.00397794
Il1rn	1.5945	-0.28446	0.0831414	-3.4214	0.000622994	0.00398251
Nipsnap1	1.63935	-0.234029	0.0684103	-3.42096	0.000624003	0.00398383
Tmem98	1.58875	-0.23763	0.0695003	-3.41913	0.000628228	0.00400052
Vdac3	2.362	-0.200526	0.0586616	-3.41835	0.00063003	0.00400686
Rpl30	6.49841	-0.19818	0.0581316	-3.40917	0.00065162	0.00413359
Gtf2a2	1.89209	-0.217526	0.0638892	-3.40473	0.000662299	0.00419597
Rida	2.04712	-0.210236	0.061773	-3.40336	0.000665621	0.00421164
B9d1	1.7915	-0.222963	0.0656355	-3.39699	0.00068132	0.00430549
Tmem132a	2.39477	-0.205996	0.0607377	-3.39157	0.000694937	0.0043804
Fis1	3.85616	-0.185451	0.0547111	-3.38964	0.000699841	0.00440572
Mrpl48	2.07345	-0.207832	0.0614841	-3.38026	0.000724167	0.00454159
Dmac1	1.71327	-0.226118	0.0669805	-3.37588	0.0007358	0.00460292
Mrps18a	2.29596	-0.206179	0.0610846	-3.3753	0.000737361	0.00460688
H2afy	2.82143	-0.19312	0.0573459	-3.36763	0.000758175	0.00473097
Nxf1	2.09482	-0.204489	0.0608265	-3.36184	0.000774257	0.00482526
Npdc1	1.80034	-0.219572	0.0653389	-3.36051	0.000777985	0.00484127
Eif1ax	2.70871	-0.195143	0.0580743	-3.36023	0.000778775	0.00484127
Supt4a	1.757	-0.221991	0.0661053	-3.35815	0.000784661	0.00487177
Dync1i2	4.99512	-0.174367	0.0521108	-3.34609	0.000819595	0.00507597
Hnrnpa2b1	12.327	-0.176403	0.0527253	-3.34571	0.000820735	0.0050767
Chmp2a	4.0276	-0.186685	0.0558218	-3.34431	0.000824864	0.00509589
Syf2	2.45388	-0.192279	0.0575053	-3.34368	0.000826761	0.00510127
Hcfc1r1	5.15809	-0.197505	0.0590873	-3.3426	0.000829975	0.00511475
Cct7	2.76829	-0.187844	0.0562657	-3.33852	0.000842268	0.00518407
Cltb	3.03725	-0.191527	0.0574508	-3.33376	0.000856795	0.00526044
Hoxb7	2.01996	-0.20759	0.0622807	-3.33314	0.000858727	0.0052658
Bag2	1.65884	-0.226381	0.0680701	-3.3257	0.000881962	0.00540161
0610009B22Rik	1.90693	-0.211344	0.0637018	-3.31771	0.000907597	0.00553133
Ptges3	3.09829	-0.18679	0.0563397	-3.31543	0.00091502	0.00556292
Gstt2	1.87639	-0.212813	0.0641981	-3.31495	0.000916588	0.00556564
Nisch	2.58903	-0.189555	0.0571941	-3.31425	0.000918902	0.00556735
Psmb5	2.75289	-0.187412	0.0565699	-3.31294	0.000923222	0.00558543
Rpl36al	2.98869	-0.192667	0.0582626	-3.30688	0.000943418	0.00569375
Arpc5l	2.02816	-0.204641	0.0619256	-3.30463	0.000951009	0.0057326
C1qbp	2.66373	-0.18662	0.0564837	-3.30395	0.000953314	0.00573953
Mrpl42	4.85022	-0.207727	0.0628801	-3.30354	0.000954729	0.00574109
Col4a1	2.8187	-0.214289	0.0649901	-3.29726	0.000976334	0.00586391
Otub1	1.80171	-0.21517	0.065264	-3.29692	0.00097752	0.00586394
Psmb10	1.71072	-0.221731	0.0673401	-3.29271	0.000992275	0.00594263
U2af1	1.78699	-0.215931	0.0655829	-3.29249	0.000993031	0.00594263
Tinag	1.73241	-0.22187	0.0674257	-3.29058	0.000999813	0.00597602
Gemin7	1.79986	-0.21527	0.0654604	-3.28856	0.00100701	0.00601183
AI838599	1.62402	-0.227056	0.0690566	-3.28798	0.0010091	0.00601707
Cttnbp2nl	1.64319	-0.224267	0.0685085	-3.27357	0.00106198	0.00632478
Pmm1	1.42109	-0.240378	0.0734692	-3.27182	0.00106859	0.00635651
Raly	2.13264	-0.19809	0.0605546	-3.27126	0.00107069	0.00636136
Phpt1	2.66191	-0.181841	0.0556298	-3.26877	0.00108014	0.00640989
Nsrp1	2.14849	-0.196336	0.0603638	-3.25254	0.00114377	0.00677939
Ube2e1	1.80466	-0.212103	0.0652583	-3.2502	0.00115324	0.00678985
Dnajc15	2.49783	-0.191028	0.0587484	-3.25163	0.00114746	0.00678985
Ezh2	1.75855	-0.221855	0.0682604	-3.25013	0.00115353	0.00678985
Cox6b1	16.2894	-0.200079	0.0615466	-3.25086	0.00115058	0.00678985
Gstp1	1.37898	-0.242145	0.0745044	-3.25008	0.00115374	0.00678985
Rpa3	1.44014	-0.236985	0.0729711	-3.24766	0.00116358	0.00683155
Ercc1	1.40231	-0.240118	0.0739556	-3.24679	0.00116714	0.00683628
Fam96b	2.02917	-0.200755	0.0618273	-3.24702	0.00116618	0.00683628
Dnm1l	2.06529	-0.199353	0.0614264	-3.24539	0.0011729	0.00686196
Cfdp1	3.20708	-0.176388	0.0543899	-3.24303	0.00118267	0.00691097
Pabpc4	1.95365	-0.203838	0.0628741	-3.242	0.00118693	0.0069277
Mt2	7.19828	-0.319606	0.098674	-3.23901	0.00119945	0.00698438
Gm2000	3.69319	-0.184062	0.0568389	-3.2383	0.00120244	0.00699356
Snrpc	1.61753	-0.222653	0.0688504	-3.23387	0.00122123	0.00708628
Ddt	2.69082	-0.199556	0.0617828	-3.22997	0.00123805	0.00716714
Sat1	4.84501	-0.219785	0.068075	-3.22857	0.00124409	0.00719369
Tm2d2	2.04272	-0.198965	0.0617976	-3.21962	0.0012836	0.00739632
Lias	1.73041	-0.214531	0.0666494	-3.2188	0.00128727	0.00740887
Higd1a	3.37311	-0.18379	0.0571871	-3.21384	0.00130974	0.00752949
Gabarapl1	13.678	-0.225855	0.0703233	-3.21166	0.00131968	0.00756913
Dcun1d5	2.00057	-0.199301	0.0620927	-3.20973	0.00132858	0.00760259
Gm47283	1.63107	-0.220218	0.0686355	-3.20851	0.00133425	0.00762626
Rcn1	1.57719	-0.223614	0.0697989	-3.20369	0.0013568	0.00772845
Mrpl40	2.01313	-0.198809	0.0620984	-3.20151	0.00136707	0.00777805
Vti1b	2.41082	-0.183839	0.0574778	-3.19843	0.00138177	0.00785271
Hmgb2	2.25773	-0.232669	0.072969	-3.1886	0.00142962	0.00810605
Lamtor1	1.81658	-0.207206	0.0650594	-3.18487	0.00144819	0.00820199
Rab8a	2.12814	-0.19215	0.0604515	-3.17858	0.00148001	0.00837267
Emc7	2.36224	-0.187339	0.0589502	-3.17793	0.00148332	0.00838186
Ccnd1	3.44717	-0.22802	0.0720765	-3.16358	0.00155841	0.00877621
Snhg6	1.6149	-0.217975	0.0689446	-3.16159	0.00156909	0.00882638
Mrfap1	3.23298	-0.17186	0.0545902	-3.14819	0.00164286	0.00919967
Sarnp	2.37448	-0.182553	0.0579818	-3.14845	0.00164138	0.00919967
Tmbim4	2.63698	-0.183377	0.0583396	-3.14327	0.0016707	0.00933451
Ndufs6	6.40404	-0.187423	0.0596376	-3.1427	0.001674	0.0093424
Ilk	1.98533	-0.195981	0.0624237	-3.13953	0.0016922	0.00943341
Arl3	2.97822	-0.182566	0.0582108	-3.13629	0.00171098	0.00952004
Hsd17b12	1.62094	-0.215984	0.0688681	-3.13619	0.00171158	0.00952004
Pik3ip1	1.59829	-0.2174	0.0693544	-3.13462	0.00172077	0.00955262
Mrps28	1.55826	-0.219839	0.0701344	-3.13453	0.00172128	0.00955262
Hint2	3.02934	-0.186537	0.0595212	-3.13396	0.00172465	0.00956064
Slc48a1	1.97948	-0.196174	0.0626046	-3.13353	0.00172717	0.00956392
Psmd7	2.83588	-0.176227	0.0562475	-3.13306	0.00172993	0.00956857
Ralb	1.73561	-0.208235	0.0665341	-3.12975	0.00174958	0.00966646
Bcap29	1.68898	-0.210655	0.0673988	-3.1255	0.00177503	0.00978534
Ccdc59	2.10041	-0.191861	0.0614308	-3.12321	0.00178889	0.00985045
Ddah1	1.42148	-0.229363	0.0734458	-3.1229	0.00179081	0.00985045
Ssbp1	1.81431	-0.203038	0.0650798	-3.11984	0.00180952	0.00993136
Scamp2	1.93434	-0.196609	0.0631086	-3.11541	0.00183687	0.0100593
Fbl	1.55727	-0.21822	0.070183	-3.1093	0.00187528	0.0102583
Sra1	2.5986	-0.179287	0.0577774	-3.10307	0.00191522	0.0104652
Tmem242	2.05009	-0.191049	0.0615935	-3.10178	0.0019236	0.0104987
Nap1l1	2.79585	-0.186247	0.060155	-3.09611	0.00196077	0.0106789
Ergic3	2.56943	-0.173906	0.0561931	-3.09479	0.00196955	0.010715
Eif2s2	6.58354	-0.170031	0.0549939	-3.09181	0.00198939	0.0108003
Gtf3c6	2.13822	-0.188151	0.0608751	-3.09076	0.00199642	0.0108256
Emx2	2.08581	-0.191122	0.0618738	-3.0889	0.00200899	0.0108757
Rtcb	1.73033	-0.205493	0.0665718	-3.08678	0.00202336	0.0109239
Rab25	1.89878	-0.196626	0.063693	-3.0871	0.00202122	0.0109239
Lsm2	1.61928	-0.212858	0.0689818	-3.08571	0.00203067	0.0109515
Gm5617	1.57275	-0.21562	0.0699066	-3.0844	0.00203963	0.0109832
Aoc1	1.55566	-0.221624	0.0720054	-3.07789	0.00208475	0.0112066
Mrpl35	2.01918	-0.192113	0.0624832	-3.07463	0.00210761	0.0113091
Col18a1	2.66195	-0.177994	0.0581218	-3.06243	0.00219548	0.0117004
Borcs8	1.57011	-0.214125	0.0699219	-3.06234	0.00219612	0.0117004
Tmem208	1.9267	-0.194202	0.063405	-3.06288	0.0021922	0.0117004
Ifngr2	1.56077	-0.214665	0.0701035	-3.06211	0.00219779	0.0117004
Sys1	2.25094	-0.181383	0.0593369	-3.05684	0.00223687	0.0118956
Rab2a	4.29148	-0.161389	0.0528343	-3.05463	0.00225337	0.0119706
Ybx3	2.88167	-0.179885	0.0589415	-3.05192	0.00227383	0.0120541
Irgm1	1.4164	-0.227833	0.0746672	-3.05132	0.00227841	0.0120649
1110038F14Rik	1.60879	-0.210266	0.0690315	-3.04595	0.0023195	0.0122694
Pepd	1.60696	-0.210359	0.0690717	-3.04552	0.00232277	0.0122736
Maged2	1.76448	-0.200906	0.0660791	-3.04038	0.00236277	0.0124585
Med19	1.85033	-0.195788	0.0644881	-3.03603	0.00239718	0.0126265
Ywhae	5.6972	-0.160552	0.0529152	-3.03414	0.00241223	0.0126923
Afdn	2.23963	-0.180501	0.0595798	-3.02958	0.00244897	0.0128448
Nagk	1.66356	-0.205743	0.0679277	-3.02885	0.00245484	0.0128485
Mrpl58	2.14441	-0.184314	0.060891	-3.02695	0.00247039	0.0129162
Eloc	3.20184	-0.172398	0.0569836	-3.02539	0.00248313	0.0129594
Eci1	1.93406	-0.191217	0.0632429	-3.02354	0.00249838	0.013015
mt-Nd1	88.1779	-0.180051	0.0595593	-3.02305	0.00250239	0.013015
Akr1a1	5.01695	-0.166168	0.0550119	-3.02057	0.00252295	0.0131083
Anp32a	4.39697	-0.160972	0.0533967	-3.01464	0.00257287	0.0133537
Cct8	2.56457	-0.172903	0.057363	-3.01418	0.00257671	0.0133596
Vamp8	4.32171	-0.170893	0.0567276	-3.01252	0.00259085	0.0134126
Psmc5	2.55209	-0.169125	0.0562262	-3.00794	0.00263028	0.0135948
Dnttip1	1.45828	-0.217671	0.0724515	-3.00438	0.00266127	0.0137264
Ctnnbl1	1.4691	-0.216965	0.0722134	-3.0045	0.00266017	0.0137264
Dgcr6	1.77536	-0.197492	0.0657619	-3.00313	0.00267218	0.0137684
Gar1	1.38441	-0.222835	0.0743526	-2.99701	0.00272645	0.0140051
2610524H06Rik	1.59937	-0.207503	0.0692355	-2.99705	0.00272602	0.0140051
Asrgl1	2.31843	-0.206791	0.069087	-2.99319	0.00276078	0.0141661
Chmp4b	4.13686	-0.15781	0.0527741	-2.99028	0.00278719	0.0142869
Tmem147	2.77177	-0.17189	0.057572	-2.98566	0.0028297	0.0144749
Dda1	1.5149	-0.212329	0.0711144	-2.98574	0.00282891	0.0144749
Siva1	1.57749	-0.208683	0.0699144	-2.98483	0.00283737	0.0144917
Mettl23	1.50608	-0.212886	0.0713265	-2.98467	0.00283882	0.0144917
Clu	219.653	-0.229945	0.0771873	-2.97905	0.00289147	0.0147151
Car4	1.50201	-0.213104	0.0716136	-2.97574	0.00292279	0.0148593
Cbx5	4.89703	-0.17803	0.0598338	-2.97541	0.00292594	0.0148601
Cript	2.24449	-0.175736	0.0590766	-2.97471	0.00293266	0.014879
Wbp1	1.58055	-0.206891	0.0696253	-2.97148	0.00296364	0.0150208
Sertad2	1.71472	-0.198669	0.0668909	-2.97005	0.00297749	0.0150603
Snhg18	2.06899	-0.184136	0.0619974	-2.97006	0.00297745	0.0150603
Psmd12	2.24067	-0.175769	0.059233	-2.96741	0.00300318	0.0151747
Mfge8	2.51644	-0.194461	0.0655438	-2.96688	0.00300839	0.0151856
Gnb2	4.34512	-0.153018	0.0515811	-2.96656	0.00301155	0.0151862
Isyna1	1.52138	-0.210251	0.0709709	-2.9625	0.00305155	0.0153723
Med8	1.51779	-0.210457	0.0710507	-2.96207	0.00305581	0.0153781
Stard3nl	1.48872	-0.21219	0.0716785	-2.9603	0.00307339	0.0154509
Mea1	2.10287	-0.180643	0.0611013	-2.95645	0.00311205	0.0156295
Drg1	1.75892	-0.195223	0.0660757	-2.95454	0.00313134	0.0156946
Npm3	1.39337	-0.218435	0.07413	-2.94665	0.0032124	0.0160847
Pdia4	2.09841	-0.179497	0.0610123	-2.94197	0.00326127	0.0162801
Unc50	1.67799	-0.198822	0.0675765	-2.94218	0.00325913	0.0162801
Ly6a	84.0385	-0.229139	0.0781596	-2.93168	0.00337135	0.0167287
Sfxn1	1.98517	-0.184103	0.0628857	-2.92758	0.00341608	0.0169169
Lpcat3	1.72952	-0.195	0.0666399	-2.92618	0.00343156	0.0169644
Gipc1	2.13687	-0.177239	0.060572	-2.92609	0.0034325	0.0169644
Hk2	1.37338	-0.219822	0.0752033	-2.92304	0.00346635	0.0171146
Rn7sk	2.07841	-0.19636	0.0673841	-2.91405	0.00356776	0.0175979
Ubap2l	2.43217	-0.167246	0.0575486	-2.90616	0.00365891	0.0180117
Kdelr1	2.45885	-0.164615	0.0567992	-2.8982	0.00375312	0.0184389
Lxn	1.56753	-0.202642	0.0699685	-2.8962	0.00377715	0.0185386
Man1a	1.70634	-0.200518	0.0693118	-2.89299	0.00381597	0.0187107
Cdc123	2.02088	-0.179177	0.0619462	-2.89247	0.0038223	0.0187232
Pop5	2.09702	-0.177094	0.0612829	-2.88978	0.00385514	0.0188655
Nudt14	1.66351	-0.196346	0.0679575	-2.88924	0.00386168	0.0188789
Tomm22	2.61952	-0.162936	0.0564259	-2.88761	0.00388184	0.0189402
Nop58	2.32761	-0.179209	0.0621064	-2.88551	0.00390779	0.0190481
Timm10b	2.28098	-0.171398	0.0595097	-2.88017	0.00397457	0.0193356
Snf8	2.06528	-0.176682	0.0613711	-2.87891	0.00399051	0.0193942
Tuba1c	4.13727	-0.199097	0.0692138	-2.87656	0.00402041	0.0195204
Adamts1	6.47172	-0.283937	0.0990904	-2.86543	0.00416441	0.0201801
Swi5	4.56385	-0.157356	0.0549273	-2.8648	0.00417271	0.0202006
Emg1	1.73207	-0.190373	0.066646	-2.85648	0.00428368	0.0206799
Tor2a	1.46539	-0.206533	0.0723043	-2.85644	0.0042842	0.0206799
Nsfl1c	1.80513	-0.186121	0.0651783	-2.85557	0.00429595	0.0207165
Atpif1	10.9526	-0.153575	0.0538293	-2.85301	0.00433077	0.0208641
Hpcal1	1.90311	-0.181404	0.0636485	-2.85009	0.00437075	0.0210363
Arl6ip5	1.98488	-0.177613	0.0623802	-2.84727	0.00440964	0.021203
Ube2k	2.58501	-0.162488	0.0571056	-2.84539	0.00443568	0.0213076
Hbp1	1.89039	-0.181812	0.0639868	-2.8414	0.00449152	0.021555
Trappc6a	1.75091	-0.188142	0.0662568	-2.83958	0.00451724	0.0216366
Puf60	2.00616	-0.175728	0.0619627	-2.83603	0.00456783	0.0218158
Gm9843	2.54186	-0.160146	0.056477	-2.83559	0.00457413	0.0218249
Dazap1	1.4717	-0.204392	0.0720901	-2.83523	0.00457924	0.0218283
Mrpl14	2.27285	-0.168188	0.0594288	-2.83008	0.00465364	0.0221405
Hnrnpa1	2.01957	-0.175332	0.0619695	-2.82932	0.00466471	0.0221719
Dhrs1	1.81651	-0.184276	0.0651403	-2.82892	0.00467056	0.0221785
Cttn	2.55089	-0.166127	0.0587704	-2.82671	0.00470294	0.0222896
Psma2	3.10938	-0.156371	0.0553697	-2.82413	0.00474089	0.0224481
Dnpep	1.64096	-0.192626	0.0683189	-2.81951	0.00480969	0.0227305
Mrps33	1.95715	-0.177084	0.0628223	-2.81881	0.00482019	0.0227584
Dcdc2a	4.7722	-0.185283	0.0657416	-2.81836	0.00482701	0.022769
Kxd1	1.7463	-0.186806	0.0663874	-2.81388	0.00489469	0.0230227
Atp5g2	1.34219	-0.212452	0.0754982	-2.814	0.00489295	0.0230227
2024-09-04	1.50134	-0.201009	0.0714789	-2.81215	0.00492117	0.0231034
Pole4	1.61415	-0.193819	0.0689203	-2.81223	0.00491999	0.0231034
Tmem134	1.92998	-0.177875	0.0632823	-2.81081	0.00494164	0.0231777
Ccs	1.80511	-0.183235	0.0653333	-2.80461	0.00503767	0.0235835
Pfdn2	2.197	-0.166232	0.0593977	-2.79862	0.00513213	0.023958
Dcakd	1.39889	-0.206879	0.0739534	-2.79742	0.00515122	0.0240245
Gm14303	2.01277	-0.17294	0.0618281	-2.7971	0.00515631	0.0240257
Faap20	1.52777	-0.197936	0.0708086	-2.79537	0.00518399	0.024132
Zfp36	1.69155	-0.209014	0.0748647	-2.79189	0.00524015	0.0243706
Ehd4	1.74214	-0.185486	0.0665097	-2.78886	0.00528942	0.0245308
Arl2	1.86661	-0.179773	0.0644735	-2.78832	0.00529814	0.0245484
Smap2	1.46839	-0.201049	0.0721956	-2.78478	0.00535644	0.0247954
Dut	1.36971	-0.208675	0.0749805	-2.78306	0.00538484	0.0249036
Yif1b	1.68963	-0.187477	0.0674111	-2.78109	0.00541763	0.025032
Ifi27	2.09289	-0.174667	0.0628167	-2.78058	0.00542623	0.0250484
Ywhah	3.22148	-0.167321	0.0601983	-2.7795	0.00544422	0.0250848
Mtch2	2.99423	-0.157873	0.0568457	-2.77721	0.00548275	0.025239
Rce1	1.41943	-0.203793	0.0734093	-2.77612	0.00550122	0.0253005
Mrps15	2.19744	-0.167411	0.0603433	-2.7743	0.00553199	0.0254185
Hmg20b	2.32007	-0.162722	0.0587272	-2.77081	0.00559175	0.0256095
Cirbp	1.64455	-0.189295	0.0683212	-2.77067	0.00559419	0.0256095
Gskip	1.3836	-0.205949	0.0744272	-2.76712	0.00565546	0.0258424
Dynlt1f	1.33835	-0.208806	0.0756191	-2.76129	0.00575736	0.0262116
C3	1.41912	-0.214678	0.0777622	-2.7607	0.0057678	0.026235
Tspan4	1.48343	-0.198461	0.0719399	-2.75871	0.00580307	0.0263682
Tmed1	1.46348	-0.199518	0.0723297	-2.75845	0.00580769	0.0263682
Eif4a3	2.03598	-0.169789	0.0616347	-2.75476	0.00587345	0.0266424
Atraid	1.84923	-0.177531	0.064544	-2.75054	0.0059498	0.026915
Cetn3	2.14019	-0.166226	0.0604304	-2.75071	0.0059467	0.026915
Tmem9	1.74207	-0.182514	0.0663709	-2.74991	0.00596109	0.0269171
N6amt1	1.88884	-0.17634	0.0641315	-2.74967	0.00596562	0.0269171
Ruvbl2	1.37736	-0.204436	0.0745393	-2.74267	0.00609425	0.02743
Slc35b1	1.59474	-0.189775	0.0693271	-2.73739	0.00619287	0.0277868
Mrps34	1.99811	-0.170724	0.0623756	-2.73702	0.0061998	0.0277928
1110065P20Rik	1.69664	-0.184119	0.0673291	-2.73461	0.00624552	0.0279725
Cct3	2.32136	-0.160452	0.0587106	-2.73292	0.00627751	0.0280652
Adipor2	2.12656	-0.165289	0.0604801	-2.73295	0.00627693	0.0280652
Prkag1	1.42491	-0.19983	0.0732816	-2.72688	0.00639357	0.0285239
Fth1	18.1953	-0.180346	0.0662803	-2.72096	0.00650919	0.0289705
Ndufaf2	1.97874	-0.1712	0.0629585	-2.71925	0.006543	0.0290689
Pdrg1	1.60315	-0.1878	0.0691378	-2.71632	0.00660122	0.0293014
Mrpl24	2.05608	-0.166797	0.061417	-2.71582	0.0066112	0.0293195
Rps17	7.59653	-0.154104	0.0567684	-2.7146	0.0066355	0.029401
Lyrm2	1.96376	-0.170277	0.0627358	-2.7142	0.00664363	0.0294108
Tgif1	1.47087	-0.195589	0.0721377	-2.71133	0.00670143	0.0296267
Cbx1	3.47064	-0.148169	0.0547321	-2.70717	0.00678599	0.0298548
Plin2	1.33685	-0.205019	0.0757258	-2.70739	0.00678155	0.0298548
Psmg3	1.45125	-0.196608	0.0726229	-2.70724	0.00678443	0.0298548
Commd3	2.3311	-0.161455	0.0596266	-2.70777	0.0067737	0.0298548
Pebp1	5.05454	-0.150842	0.0557335	-2.70649	0.00679986	0.0298893
Ergic1	1.55093	-0.190064	0.0702646	-2.70498	0.00683093	0.0299728
Zfp664	2.08232	-0.164978	0.0609864	-2.70516	0.00682708	0.0299728
Stub1	2.19648	-0.161494	0.0597347	-2.70352	0.00686083	0.0300775
Blmh	1.63464	-0.184932	0.068427	-2.70262	0.00687952	0.0301328
Sdhaf2	1.53646	-0.190703	0.070614	-2.70065	0.0069205	0.0302856
Gtf2h5	2.7032	-0.160673	0.0595204	-2.69946	0.00694518	0.0303401
Psmc2	2.06223	-0.16539	0.0613548	-2.69564	0.00702539	0.0306366
Txndc9	2.1826	-0.162915	0.0605297	-2.69149	0.00711326	0.0309926
Col4a2	1.88786	-0.174989	0.0651085	-2.68766	0.00719544	0.0313232
Tmem167	2.15662	-0.162241	0.0603957	-2.6863	0.00722484	0.0314236
Rpl27a	4.7578	-0.150266	0.0560211	-2.68231	0.00731155	0.0317452
Mrpl28	1.73573	-0.178204	0.0665001	-2.67976	0.00736748	0.0319322
BC005624	1.64307	-0.183032	0.068325	-2.67885	0.0073875	0.031991
Mbd3	1.81727	-0.174208	0.0650963	-2.67616	0.00744705	0.0322208
Cuedc2	1.8018	-0.174699	0.0652892	-2.67577	0.00745584	0.0322308
2210016L21Rik	2.29987	-0.157449	0.0588595	-2.67499	0.00747318	0.0322776
Srp14	3.08158	-0.148259	0.0555058	-2.67104	0.00756156	0.0325744
Yif1a	1.68712	-0.179877	0.0674372	-2.66733	0.00764567	0.0328797
Acp1	1.72948	-0.176933	0.0665608	-2.65822	0.00785539	0.0337232
Txn2	2.38896	-0.156088	0.0587305	-2.65771	0.00786743	0.0337457
Cers5	1.80176	-0.173218	0.0653059	-2.65241	0.00799203	0.0341621
Pitpnb	1.52414	-0.187876	0.0708559	-2.65152	0.00801299	0.0342223
Acbd6	1.8663	-0.170042	0.0641707	-2.64984	0.00805294	0.0343634
Srsf2	2.06213	-0.162846	0.0615132	-2.64733	0.00811301	0.0345603
Mrpl27	1.97315	-0.16607	0.0628236	-2.64344	0.00820685	0.0349002
Rhoa	3.6114	-0.14004	0.0529998	-2.64227	0.00823519	0.0349907
Mpnd	1.91048	-0.167548	0.0634821	-2.6393	0.00830768	0.0352385
Sae1	1.67668	-0.178665	0.0677209	-2.63825	0.00833343	0.0353175
Arf6	1.56634	-0.184394	0.0699518	-2.63601	0.00838874	0.0355216
Rab20	1.7414	-0.175054	0.0664985	-2.63245	0.00847704	0.0358344
Rnf5	1.8831	-0.168222	0.0639197	-2.63177	0.00849414	0.0358762
S100a1	24.5883	-0.167115	0.0635904	-2.628	0.00858894	0.036215
Spp1	104.534	-0.294967	0.112337	-2.62573	0.00864637	0.0363954
Ddah2	2.37002	-0.158653	0.0605273	-2.62118	0.00876262	0.0367912
Psmd13	1.79503	-0.170533	0.0653738	-2.60858	0.00909184	0.038109
Rer1	2.24872	-0.153622	0.0588851	-2.60885	0.00908481	0.038109
Plpp2	1.7188	-0.174254	0.0668077	-2.60829	0.00909955	0.0381092
Zyx	1.4527	-0.189341	0.0726508	-2.60618	0.00915591	0.0382747
Med21	1.6295	-0.178743	0.0685772	-2.60644	0.00914877	0.0382747
Sdhb	4.67777	-0.161938	0.0622783	-2.60023	0.00931617	0.0387924
Tfdp2	1.86059	-0.167403	0.0643811	-2.60018	0.00931736	0.0387924
Nenf	2.77518	-0.145635	0.055999	-2.60067	0.0093041	0.0387924
Cd24a	10.8185	-0.162638	0.0625717	-2.59923	0.00934324	0.0388676
Tsta3	1.50042	-0.185437	0.0714758	-2.5944	0.00947562	0.0393524
Ppp4r2	2.07969	-0.158764	0.0612435	-2.59233	0.00953272	0.0395234
Ctsb	5.58069	-0.164339	0.0634353	-2.59066	0.00957931	0.0396834
Pdia3	5.69023	-0.143652	0.055509	-2.58791	0.00965606	0.039968
Prkcsh	1.90444	-0.164959	0.0637685	-2.58684	0.00968608	0.0400589
Tsn	2.34949	-0.149993	0.0579988	-2.58614	0.00970571	0.0401067
Pclaf	1.31409	-0.222016	0.0858608	-2.58577	0.0097161	0.0401163
Cyth2	1.52522	-0.182694	0.0708208	-2.57966	0.0098898	0.0407319
Trp53	1.61049	-0.177804	0.0689507	-2.57871	0.009917	0.04081
Mrpl18	2.38021	-0.154028	0.0598076	-2.5754	0.0100125	0.0411688
Aup1	1.84181	-0.166455	0.0647368	-2.57126	0.0101329	0.0416293
Calm2	5.51488	-0.146224	0.0569678	-2.56678	0.0102646	0.0421011
Tex261	1.79496	-0.167632	0.0653971	-2.5633	0.0103682	0.0423858
2024-09-11	1.48496	-0.184323	0.0719601	-2.56145	0.0104235	0.0425769
Slc35b2	1.53311	-0.180679	0.0706549	-2.5572	0.0105519	0.0430661
Gps2	1.84342	-0.165012	0.0645595	-2.55597	0.0105893	0.0431833
Nop53	2.39907	-0.148312	0.0580543	-2.55471	0.0106277	0.0433044
Pnkd	2.3591	-0.152147	0.0595747	-2.55389	0.0106526	0.0433701
Rheb	2.40572	-0.14719	0.0576731	-2.55215	0.0107061	0.0435521
Yeats4	1.59882	-0.17659	0.0692222	-2.55107	0.0107393	0.0436159
Srm	1.32052	-0.194217	0.0761445	-2.55064	0.0107526	0.0436341
Tmem138	1.32049	-0.194208	0.0761503	-2.55032	0.0107624	0.043638
Mcl1	2.40637	-0.150384	0.0590513	-2.54667	0.0108756	0.0440254
Mrpl12	2.78101	-0.150238	0.0589874	-2.54694	0.0108671	0.0440254
Timm22	1.57509	-0.177414	0.0697455	-2.54374	0.0109674	0.0443181
Anapc10	1.38826	-0.188775	0.0742388	-2.54281	0.0109965	0.0443181
Acd	1.28631	-0.196154	0.0771294	-2.54318	0.010985	0.0443181
Mesd	1.57003	-0.177605	0.0698202	-2.54375	0.010967	0.0443181
Cuta	2.56901	-0.144531	0.056874	-2.54124	0.0110459	0.0443893
Rpl3	5.00759	-0.145683	0.0573413	-2.54063	0.0110654	0.0444314
Txnl1	2.2496	-0.150138	0.059152	-2.53817	0.0111433	0.0446722
Babam2	1.71738	-0.169726	0.0668645	-2.53836	0.0111373	0.0446722
Smn1	1.44493	-0.184323	0.0727792	-2.53263	0.0113211	0.0453484
Dpy30	2.18617	-0.152179	0.0601021	-2.53202	0.0113409	0.045391
Snu13	1.92187	-0.160489	0.0634318	-2.53011	0.0114027	0.0456016
Abcf1	2.98639	-0.142149	0.0562077	-2.529	0.0114389	0.0457096
Tmem165	1.51418	-0.179709	0.0710871	-2.52801	0.0114712	0.0458017
Rbbp7	3.15887	-0.143445	0.0567936	-2.52573	0.0115459	0.0460259
Cd47	2.88928	-0.149275	0.0591202	-2.52495	0.0115714	0.0460909
Nit2	1.4212	-0.185351	0.0734201	-2.52453	0.0115852	0.0461089
Tpm4	2.84488	-0.150506	0.0596495	-2.52317	0.0116302	0.0462507
Hist3h2a	1.49792	-0.18033	0.0715532	-2.52022	0.0117282	0.0466033
Tspan33	1.83287	-0.163829	0.0650592	-2.51815	0.0117972	0.0468352
Hpf1	1.89308	-0.161103	0.0639827	-2.51791	0.0118055	0.0468352
Yipf3	1.79338	-0.164767	0.0654577	-2.51716	0.0118307	0.0468978
Exosc4	1.80041	-0.164589	0.0653955	-2.51683	0.0118415	0.0469034
Nxt1	1.38516	-0.187029	0.0743566	-2.51529	0.0118933	0.0470475
Atp6v0e	6.75339	-0.148007	0.058916	-2.51217	0.0119991	0.0473763
Mrps26	1.62224	-0.172585	0.0687152	-2.5116	0.0120185	0.0474152
Nek4	1.44564	-0.18248	0.072754	-2.50818	0.0121355	0.0477629
Guk1	2.13694	-0.152928	0.0609934	-2.50728	0.0121663	0.0478464
Pfdn4	1.60773	-0.173045	0.0690622	-2.50564	0.0122229	0.0479929
Med9	1.44049	-0.182701	0.0729086	-2.50589	0.0122144	0.0479929
Myg1	1.43484	-0.182934	0.0730537	-2.5041	0.0122764	0.0481651
Rtf2	1.59183	-0.173576	0.069337	-2.50336	0.0123019	0.0482268
Lmna	2.95493	-0.151299	0.0604961	-2.50097	0.0123852	0.0484771
Exosc1	1.41898	-0.183638	0.0734483	-2.50024	0.012411	0.0485397
Timm17b	1.73739	-0.166168	0.0664812	-2.49947	0.0124379	0.0486066
Hspbp1	1.57535	-0.17411	0.0697336	-2.49679	0.0125323	0.0488985
Pdcd5	3.048	-0.143468	0.0574853	-2.49573	0.01257	0.0490071
1700011H14Rik	4.11616	-0.149733	0.060006	-2.4953	0.0125851	0.0490231
Cdk2ap2	1.71609	-0.166744	0.0668395	-2.4947	0.0126065	0.0490231
Ino80b	1.4827	-0.17919	0.0718359	-2.49443	0.0126159	0.0490231
Gsr	2.38004	-0.149652	0.0599805	-2.49501	0.0125955	0.0490231
Plekhj1	1.64611	-0.17025	0.0682579	-2.49422	0.0126234	0.0490231
Naa35	1.63934	-0.170466	0.0683969	-2.49231	0.0126915	0.0492488
Mrpl32	1.796	-0.163241	0.0655234	-2.49133	0.0127264	0.0493459
Elf3	2.12859	-0.162985	0.0654513	-2.49016	0.0127684	0.0494315
Bbs4	1.37741	-0.185525	0.0745533	-2.48849	0.0128286	0.0495872
Uqcc2	3.80248	-0.152562	0.0613339	-2.4874	0.0128681	0.0496895
Rpl7l1	1.76685	-0.163941	0.0659139	-2.48721	0.0128751	0.0496895
Rasl11a	1.87069	-0.165751	0.0666829	-2.48566	0.0129311	0.0498283
Spg21	1.61051	-0.171341	0.0689295	-2.48574	0.0129282	0.0498283
Trappc2l	2.14548	-0.15159	0.0610198	-2.48428	0.0129814	0.0499833

## Sheet: IM_up
	baseMean	log2FoldChange	lfcSE	stat	pvalue	padj
Serinc3	2.86913	0.48807	0.0174575	27.9576	5.32441e-172	2.85111e-169
Stab1	1.6027	0.496747	0.020754	23.935	1.32407e-126	3.97737e-124
Tpt1	5.4266	0.392259	0.0174821	22.4378	1.68429e-111	3.91392e-109
Maf	3.60073	0.487894	0.0219408	22.2369	1.51162e-109	3.32449e-107
Mpeg1	3.85137	0.397312	0.0184492	21.5354	7.25052e-103	1.51352e-100
Selenop	6.41089	0.514539	0.024782	20.7626	9.4254e-96	1.70711e-93
Cybb	3.40826	0.39424	0.0191645	20.5714	4.95505e-94	8.35978e-92
Saa3	1.19064	0.473081	0.0254934	18.557	7.15615e-77	8.31464e-75
Cltc	2.04705	0.324288	0.0178399	18.1777	7.75438e-74	8.60386e-72
S100a8	1.4899	0.503183	0.0277121	18.1575	1.11934e-73	1.23087e-71
Marcks	4.1406	0.314684	0.0176703	17.8086	6.05832e-71	6.27011e-69
Csf1r	3.31436	0.320525	0.0181698	17.6406	1.2025e-69	1.16615e-67
mt-Rnr1	9.47109	0.298508	0.0169506	17.6105	2.04686e-69	1.9542e-67
Mrc1	3.18235	0.345114	0.0210257	16.4139	1.51997e-60	1.19236e-58
Eef2	3.65885	0.284513	0.0181119	15.7086	1.32096e-55	9.1915e-54
Gm42418	20.8314	0.310981	0.0198153	15.694	1.66241e-55	1.15024e-53
Ms4a4b	1.43752	0.360978	0.0235149	15.3511	3.48496e-53	2.33265e-51
Cx3cr1	2.91331	0.295622	0.0196409	15.0514	3.38147e-51	2.12481e-49
Cd93	1.34715	0.311632	0.0212186	14.6867	7.83859e-49	4.64495e-47
Wnk1	1.83486	0.260358	0.0182183	14.291	2.4904e-46	1.41345e-44
Rps12	4.36972	0.247071	0.0173123	14.2714	3.29703e-46	1.85416e-44
S100a9	1.242	0.370944	0.0261109	14.2065	8.34816e-46	4.63135e-44
Pou2f2	1.62774	0.273361	0.0193542	14.1241	2.69654e-45	1.47603e-43
Rpl12	3.26558	0.251756	0.0180255	13.9667	2.49049e-44	1.32783e-42
Rpsa	5.92838	0.270346	0.019375	13.9533	3.00246e-44	1.58705e-42
Ncl	4.06311	0.278028	0.0207309	13.4113	5.19191e-41	2.49779e-39
Txnip	1.85089	0.243078	0.0181599	13.3854	7.35775e-41	3.51233e-39
Nkg7	1.70153	0.34416	0.0264794	12.9973	1.26802e-38	5.72049e-37
mt-Rnr2	31.8891	0.219283	0.0170537	12.8584	7.71907e-38	3.43206e-36
Wwp1	1.6196	0.247126	0.0194308	12.7183	4.67958e-37	2.00814e-35
Ms4a6b	1.9803	0.220243	0.0178068	12.3684	3.87275e-35	1.60056e-33
Cxcl9	1.68978	0.331651	0.0268514	12.3514	4.78918e-35	1.95959e-33
Hpgd	1.44118	0.246246	0.0205507	11.9823	4.39805e-33	1.73055e-31
Atrx	1.81389	0.219042	0.0183563	11.9328	7.98291e-33	3.08205e-31
BC005537	1.59417	0.231514	0.0195502	11.8421	2.36578e-32	9.10529e-31
Macf1	1.64085	0.223779	0.019273	11.611	3.62375e-31	1.33224e-29
Tpr	2.43145	0.199242	0.0172327	11.5618	6.43285e-31	2.35095e-29
Eif3a	1.99976	0.206007	0.017965	11.4672	1.92866e-30	6.98628e-29
Igfbp4	1.47945	0.232316	0.0203115	11.4377	2.71079e-30	9.76201e-29
Atp2b1	2.28387	0.194038	0.0173239	11.2006	4.04914e-29	1.40386e-27
Rack1	4.35572	0.199145	0.0177801	11.2004	4.05792e-29	1.40386e-27
Hsp90aa1	2.0919	0.23098	0.0208105	11.0992	1.26573e-28	4.3544e-27
Ifi203	1.71465	0.211341	0.0190506	11.0937	1.34671e-28	4.60726e-27
Grn	3.20717	0.196502	0.0178405	11.0144	3.25706e-28	1.09601e-26
Abca1	1.27208	0.238452	0.0218686	10.9038	1.10515e-27	3.64907e-26
Retnlg	1.11172	0.274156	0.025169	10.8926	1.2497e-27	4.11533e-26
Adgre1	2.42002	0.204255	0.0189095	10.8017	3.37835e-27	1.10365e-25
mt-Nd5	6.6651	0.177594	0.0166593	10.6604	1.55993e-26	4.95156e-25
Mef2c	1.84113	0.193813	0.0182732	10.6064	2.78208e-26	8.69647e-25
Rbm39	3.60969	0.163162	0.0155617	10.4849	1.01395e-25	3.12976e-24
Gzma	1.40794	0.285227	0.0272278	10.4756	1.11853e-25	3.44396e-24
Ptbp3	1.67196	0.199499	0.0191108	10.4391	1.6434e-25	5.02235e-24
Rnase4	1.48781	0.209499	0.0202537	10.3437	4.4675e-25	1.34199e-23
Zfp36l1	2.27508	0.183436	0.0177384	10.3412	4.58705e-25	1.37122e-23
Gm23935	1.3169	0.220249	0.0215912	10.2009	1.96527e-24	5.7356e-23
Prrc2c	2.1269	0.175557	0.0172237	10.1927	2.13697e-24	6.22196e-23
Hsp90ab1	6.08617	0.197437	0.0195919	10.0775	6.94897e-24	1.99495e-22
Mndal	2.13258	0.188038	0.0189793	9.90756	3.85971e-23	1.08037e-21
Ctsa	2.60122	0.164868	0.0168075	9.80918	1.02805e-22	2.8389e-21
Thy1	1.26469	0.214728	0.0222702	9.64196	5.31652e-22	1.44544e-20
Kmt2e	1.85332	0.173527	0.0181731	9.54853	1.31543e-21	3.52193e-20
Hmgb2	2.67775	0.252609	0.0271729	9.29637	1.45326e-20	3.72883e-19
Gimap4	1.28362	0.204396	0.0220484	9.27035	1.85542e-20	4.75079e-19
Mki67	1.55084	0.223922	0.0242348	9.23968	2.47243e-20	6.29142e-19
Stk17b	1.36593	0.191561	0.0211367	9.06295	1.26971e-19	3.18487e-18
Sf3b1	1.97634	0.159411	0.0176189	9.04776	1.45936e-19	3.65314e-18
Cfh	1.40081	0.187662	0.0208808	8.98729	2.53409e-19	6.25449e-18
Arg1	1.11758	0.218	0.024328	8.96085	3.2218e-19	7.9201e-18
Chd4	1.79852	0.16537	0.0184615	8.95756	3.31947e-19	8.14394e-18
Rock1	1.5108	0.178092	0.0201112	8.85537	8.34086e-19	1.98313e-17
Mafb	1.70164	0.173023	0.0195737	8.83955	9.61009e-19	2.27611e-17
Ddx3x	1.38616	0.184565	0.020987	8.79424	1.44013e-18	3.39134e-17
Tgfbr2	1.41227	0.181986	0.0207952	8.75133	2.10849e-18	4.93692e-17
Gas6	1.28254	0.1908	0.0218174	8.7453	2.22432e-18	5.1884e-17
Ssh2	1.26497	0.191078	0.0219615	8.70062	3.30067e-18	7.62685e-17
Trbc2	1.55456	0.2221	0.0256411	8.6619	4.63954e-18	1.06606e-16
Itgam	1.85655	0.163609	0.0189042	8.65464	4.94459e-18	1.12982e-16
Myo5a	1.4103	0.177387	0.0208131	8.52286	1.55667e-17	3.50492e-16
C1qa	11.0038	0.210726	0.0247398	8.5177	1.62757e-17	3.65788e-16
Zfhx3	1.31922	0.18279	0.0215135	8.49653	1.95344e-17	4.37428e-16
Pf4	2.79809	0.227013	0.0268522	8.45416	2.81115e-17	6.27212e-16
Rpl3	3.49567	0.140708	0.016737	8.407	4.20639e-17	9.35125e-16
Ifi207	2.14285	0.151244	0.0183673	8.23442	1.80427e-16	3.8512e-15
Srrm2	2.45033	0.133333	0.0162477	8.20627	2.28161e-16	4.84488e-15
Arid1a	1.29974	0.174713	0.0216786	8.05922	7.67802e-16	1.58928e-14
Ifi204	1.58999	0.15845	0.0197884	8.00725	1.17303e-15	2.40785e-14
Itgb1	2.24871	0.144223	0.0180772	7.97819	1.485e-15	3.03809e-14
Kmt2a	1.25051	0.176045	0.0220996	7.96598	1.63917e-15	3.34794e-14
Tsc22d3	1.41736	0.165034	0.0207718	7.94512	1.93996e-15	3.95572e-14
Smc4	1.68687	0.167479	0.0215306	7.77865	7.3304e-15	1.4656e-13
Sp100	1.59722	0.151742	0.0195842	7.74817	9.32248e-15	1.85486e-13
Itga4	1.44642	0.15817	0.0205797	7.68575	1.52102e-14	2.99363e-13
Ctsl	1.46606	0.162388	0.0211507	7.67765	1.62038e-14	3.17275e-13
App	2.11774	0.138059	0.0180007	7.66968	1.72427e-14	3.37082e-13
Pum2	1.42347	0.158406	0.02073	7.64139	2.14881e-14	4.18084e-13
Trim30a	1.53124	0.152463	0.0200014	7.62263	2.4855e-14	4.82829e-13
Fyb	3.93032	0.138282	0.018167	7.61172	2.70471e-14	5.22939e-13
Nrp1	1.382	0.159312	0.0210398	7.57195	3.67672e-14	7.05335e-13
Qk	1.44692	0.154465	0.0205647	7.51116	5.86072e-14	1.11218e-12
Ptgs1	1.26119	0.161376	0.0220198	7.32866	2.3246e-13	4.33785e-12
Gm1966	1.38724	0.15277	0.0210073	7.27224	3.53566e-13	6.52852e-12
Gpr65	1.95821	0.132738	0.0182594	7.26957	3.60624e-13	6.63893e-12
Ets1	1.21443	0.158874	0.0224438	7.07876	1.45447e-12	2.57744e-11
Cbl	1.36715	0.148981	0.02116	7.04071	1.91267e-12	3.37968e-11
Baz1b	1.27528	0.154021	0.0219028	7.032	2.0359e-12	3.59228e-11
Ankrd11	1.53738	0.139325	0.0199669	6.97781	2.99825e-12	5.23037e-11
Irf8	2.29463	0.160426	0.023044	6.96172	3.36154e-12	5.85583e-11
Nap1l1	2.27402	0.131166	0.0188553	6.95645	3.4896e-12	6.07032e-11
Rps16-ps2	2.09146	0.119177	0.0171585	6.94565	3.76716e-12	6.5072e-11
Gm11478	1.68633	0.131931	0.0190716	6.91768	4.59106e-12	7.90818e-11
Phip	1.24652	0.152826	0.0221542	6.89831	5.2624e-12	9.03726e-11
C3	1.19405	0.156138	0.0226411	6.89621	5.34099e-12	9.14877e-11
Myh9	1.92579	0.122816	0.0179146	6.85566	7.09853e-12	1.2092e-10
Tln1	2.52514	0.112589	0.0165855	6.78842	1.1337e-11	1.91794e-10
Gns	1.50075	0.137095	0.0202096	6.78364	1.17184e-11	1.97704e-10
Filip1l	1.36888	0.143354	0.0211523	6.77724	1.22494e-11	2.06098e-10
2810474O19Rik	1.66139	0.129664	0.019226	6.7442	1.53875e-11	2.5749e-10
Itga6	1.2918	0.146736	0.0217702	6.74022	1.58146e-11	2.63562e-10
Dab2	2.44083	0.130477	0.0194444	6.71025	1.94295e-11	3.22499e-10
Cyfip1	1.8006	0.123708	0.0184754	6.69585	2.14418e-11	3.55421e-10
Smc3	1.39975	0.139719	0.0209227	6.67786	2.42449e-11	3.99966e-10
Itgal	1.15142	0.153545	0.0230489	6.66169	2.70689e-11	4.43326e-10
Sorl1	1.20975	0.14868	0.0224914	6.61053	3.82949e-11	6.23039e-10
Gimap3	1.15252	0.152203	0.0230423	6.60539	3.96478e-11	6.4335e-10
Bptf	1.36665	0.13971	0.0211715	6.59896	4.14058e-11	6.7011e-10
Cntrl	1.37611	0.138857	0.0211007	6.58067	4.68319e-11	7.52979e-10
Bclaf1	1.53549	0.131323	0.019987	6.5704	5.01796e-11	8.01572e-10
Jak1	2.01161	0.114949	0.0175039	6.56707	5.13162e-11	8.18666e-10
Scaf11	1.44236	0.135222	0.0206149	6.55941	5.40196e-11	8.58458e-10
Adap2	1.32281	0.140567	0.0215187	6.53234	6.47508e-11	1.01978e-09
Bod1l	1.42404	0.135167	0.0207468	6.51506	7.26592e-11	1.13996e-09
Vsir	1.68302	0.124394	0.0190994	6.51296	7.36824e-11	1.15308e-09
Cd3d	1.29653	0.146202	0.0225078	6.49561	8.26975e-11	1.29088e-09
Rock2	1.40649	0.135025	0.020875	6.46826	9.91379e-11	1.54555e-09
AU020206	1.3181	0.139355	0.0215579	6.46424	1.01807e-10	1.58514e-09
Il2rb	1.12531	0.150385	0.0233208	6.44855	1.12926e-10	1.75384e-09
Tab2	2.01726	0.1125	0.0174711	6.4392	1.20106e-10	1.86066e-09
2024-09-01	1.2509	0.142315	0.0221392	6.42819	1.29132e-10	1.99547e-09
Rbm25	1.77349	0.119646	0.0186224	6.42483	1.32016e-10	2.03748e-09
Inpp5d	1.38058	0.134897	0.0210684	6.40283	1.52526e-10	2.33937e-09
Slco2b1	1.21085	0.143362	0.0224869	6.37537	1.82518e-10	2.79241e-09
Sfpq	1.50429	0.127658	0.0201957	6.32104	2.59801e-10	3.94054e-09
Luc7l3	1.38082	0.133128	0.0210694	6.31855	2.64021e-10	3.99961e-09
Epsti1	1.78403	0.123657	0.0195918	6.31165	2.76082e-10	4.17717e-09
Ptprcap	1.44708	0.144855	0.0231186	6.26576	3.71018e-10	5.52534e-09
Plxnb2	1.29551	0.135614	0.0217474	6.23584	4.49353e-10	6.66776e-09
Erbin	1.48024	0.126397	0.0203562	6.20928	5.32296e-10	7.86062e-09
Nipbl	1.60378	0.121253	0.0195649	6.19747	5.73786e-10	8.44295e-09
Wdr26	1.45344	0.126947	0.0205422	6.17982	6.41741e-10	9.40914e-09
Ctsw	1.20893	0.138818	0.0225432	6.15788	7.37259e-10	1.07457e-08
Gm9794	1.5845	0.120188	0.0196808	6.10685	1.01617e-09	1.46891e-08
Cdc5l	1.40514	0.127152	0.0208915	6.08633	1.15527e-09	1.66803e-08
Mier1	1.51132	0.121284	0.0201524	6.01831	1.76248e-09	2.5211e-08
Trac	1.34067	0.139666	0.0234887	5.94611	2.74594e-09	3.87832e-08
Dnmt1	1.39785	0.124251	0.0209664	5.92619	3.10037e-09	4.36889e-08
Ngp	1.04934	0.147538	0.0249222	5.91993	3.22084e-09	4.52314e-08
Fnbp1	2.0847	0.105021	0.0177691	5.91032	3.41443e-09	4.77866e-08
Itgb5	1.64286	0.114242	0.0193472	5.90486	3.52947e-09	4.93405e-08
Iqgap1	2.33336	0.10607	0.0179779	5.90003	3.63434e-09	5.07489e-08
Top2a	1.52649	0.143709	0.0244102	5.88727	3.92634e-09	5.47023e-08
Ash1l	1.25479	0.130015	0.0221016	5.8826	4.03863e-09	5.61396e-08
Xcl1	1.23882	0.146993	0.0250217	5.87462	4.23805e-09	5.8779e-08
Wdr89	1.76777	0.10945	0.0186463	5.86977	4.36398e-09	6.03896e-08
Glg1	1.41595	0.121941	0.020816	5.85801	4.68439e-09	6.45336e-08
H2-Q7	1.39519	0.122759	0.0209822	5.85062	4.8973e-09	6.71661e-08
Fcgr4	1.89444	0.112985	0.0193171	5.84896	4.94654e-09	6.7766e-08
Baz1a	1.60921	0.113411	0.0195509	5.80081	6.59934e-09	8.99088e-08
Gm8430	2.06034	0.100019	0.0172953	5.783	7.33783e-09	9.96392e-08
Crebbp	1.22066	0.129293	0.0224082	5.76988	7.93271e-09	1.07598e-07
Lck	1.17616	0.131699	0.0228326	5.76802	8.02079e-09	1.08554e-07
Ppig	1.50475	0.115912	0.0202034	5.73728	9.62114e-09	1.29078e-07
Hspa8	7.26295	0.104489	0.0182862	5.71412	1.10275e-08	1.46827e-07
Mmp9	1.06186	0.138759	0.0245559	5.65074	1.59757e-08	2.1021e-07
Ddit4	1.1161	0.131653	0.023431	5.61874	1.92357e-08	2.51494e-07
Dst	1.17923	0.127372	0.0228007	5.58633	2.31914e-08	3.02249e-07
Nr3c1	1.37582	0.117021	0.0211211	5.54048	3.01636e-08	3.90635e-07
F13a1	1.14629	0.127834	0.023134	5.52583	3.27926e-08	4.23791e-07
Lgals3bp	1.76978	0.101651	0.0186641	5.44634	5.14158e-08	6.58935e-07
Luc7l2	1.56779	0.107749	0.019799	5.44215	5.26399e-08	6.73922e-07
Gimap6	1.2452	0.120809	0.0222126	5.43874	5.36591e-08	6.85545e-07
Taok1	1.26137	0.119927	0.0220533	5.43806	5.38643e-08	6.87454e-07
Dusp6	1.25888	0.120034	0.0220758	5.43734	5.40806e-08	6.895e-07
Prex1	1.41305	0.113211	0.0208448	5.43114	5.59965e-08	7.11716e-07
Sod1	1.5838	0.10676	0.0197069	5.41737	6.04816e-08	7.67929e-07
Hcst	1.45043	0.111391	0.0205935	5.40904	6.33643e-08	8.02051e-07
Chil3	1.0938	0.128702	0.0239156	5.38149	7.38728e-08	9.23673e-07
Sf3b2	1.86142	0.0979111	0.0182026	5.37898	7.49111e-08	9.33811e-07
Kpnb1	1.31119	0.116199	0.0216348	5.37094	7.83277e-08	9.75414e-07
Srsf3	1.63021	0.104282	0.0194327	5.36631	8.03632e-08	9.98742e-07
Ddx17	1.3494	0.114222	0.0213286	5.35533	8.53985e-08	1.05812e-06
Rsrp1	1.77072	0.0996056	0.018643	5.34279	9.15288e-08	1.13293e-06
Celf2	1.75367	0.0998853	0.0187535	5.32623	1.00271e-07	1.23741e-06
Dnaja1	2.02357	0.0963863	0.0180992	5.32544	1.00712e-07	1.24123e-06
Nckap1l	1.53472	0.106375	0.0200119	5.31556	1.06329e-07	1.30564e-06
Abca9	1.29228	0.115517	0.0217937	5.30044	1.15522e-07	1.41308e-06
Eef1b2	2.72613	0.0955715	0.0180798	5.28608	1.24964e-07	1.52232e-06
Cpne3	1.2856	0.114774	0.0218502	5.25276	1.49834e-07	1.81988e-06
Zmiz1	1.24852	0.11634	0.0221695	5.24776	1.53964e-07	1.86609e-06
Smarca5	1.63279	0.10162	0.0194162	5.23378	1.66078e-07	2.00925e-06
Acin1	1.86638	0.0950613	0.0181752	5.23027	1.6926e-07	2.03973e-06
Mycbp2	1.7278	0.0987301	0.0188801	5.22933	1.70122e-07	2.04812e-06
Thbs1	1.08523	0.124329	0.0237834	5.22757	1.71752e-07	2.06572e-06
Pik3r1	1.23632	0.116289	0.0222787	5.21975	1.79166e-07	2.15069e-06
Camk1d	1.55196	0.103197	0.019906	5.18421	2.16935e-07	2.59144e-06
Usp25	1.26403	0.11415	0.0220356	5.18028	2.21555e-07	2.64151e-06
Mob1a	1.52223	0.103825	0.0200944	5.16684	2.38084e-07	2.82762e-06
Eif4b	1.43829	0.106781	0.0206676	5.16659	2.38407e-07	2.82873e-06
Gm7536	1.45939	0.105997	0.0205172	5.16627	2.38817e-07	2.83087e-06
Ltb	1.38077	0.118818	0.0230041	5.16506	2.40357e-07	2.84639e-06
Gm8451	1.63398	0.0999237	0.0193995	5.15083	2.59335e-07	3.0623e-06
Tgfbr1	1.40537	0.107677	0.0209111	5.14927	2.61509e-07	3.085e-06
Prkcb	1.437	0.10627	0.0206789	5.13905	2.76138e-07	3.25135e-06
Gas7	1.28112	0.111628	0.0218919	5.09904	3.41378e-07	4.0004e-06
Lst1	2.61191	0.0937778	0.0185043	5.06791	4.02213e-07	4.68653e-06
Tpt1-ps3	1.23208	0.11296	0.0223191	5.06115	4.16739e-07	4.84661e-06
Zcchc11	1.30859	0.10911	0.0216635	5.0366	4.73881e-07	5.46472e-06
Ccni	1.44426	0.103631	0.0206282	5.02378	5.06644e-07	5.82074e-06
Fcho2	1.43712	0.103774	0.0206802	5.01805	5.21974e-07	5.98569e-06
Setd2	1.24298	0.111435	0.0222238	5.01421	5.32531e-07	6.0954e-06
Top2b	1.28271	0.109629	0.021879	5.0107	5.42326e-07	6.20011e-06
Iqgap2	1.30146	0.108361	0.0217232	4.98824	6.09329e-07	6.91658e-06
Ifngr1	2.40109	0.0820708	0.016479	4.98033	6.34776e-07	7.1988e-06
Grk2	1.51126	0.0999125	0.0201703	4.95344	7.29118e-07	8.23082e-06
Cd2ap	1.60467	0.0969674	0.0195855	4.95097	7.38432e-07	8.32833e-06
Ddx6	1.5256	0.0990844	0.0200767	4.93529	8.00301e-07	9.0096e-06
Brd4	1.46249	0.101137	0.020502	4.93306	8.09517e-07	9.08843e-06
Slfn8	1.23536	0.109795	0.0222945	4.92474	8.44735e-07	9.44937e-06
Smc1a	1.6367	0.0952621	0.0194149	4.90664	9.26476e-07	1.03543e-05
Eif4g1	1.39466	0.102845	0.0209926	4.8991	9.62789e-07	1.0731e-05
Srsf11	1.85107	0.0894138	0.0182529	4.89862	9.65124e-07	1.07473e-05
Slc9a9	1.1895	0.111192	0.0227177	4.89449	9.85585e-07	1.09553e-05
Dhx9	1.32359	0.105373	0.0215435	4.89115	1.0025e-06	1.11232e-05
Zeb2	2.0009	0.0879772	0.018051	4.87382	1.0946e-06	1.21015e-05
Lgmn	4.21018	0.0991884	0.0203837	4.86605	1.13849e-06	1.25754e-05
Rnf213	1.23339	0.108336	0.0223138	4.85513	1.20308e-06	1.32295e-05
Sltm	1.36908	0.102808	0.0211875	4.8523	1.22037e-06	1.33958e-05
Tmf1	1.29874	0.104941	0.0217486	4.82519	1.39871e-06	1.52718e-05
Rps15a-ps6	1.40088	0.101039	0.020945	4.82402	1.40693e-06	1.53479e-05
Parp14	1.24273	0.106901	0.0222316	4.80852	1.52049e-06	1.65574e-05
Lamp1	3.92667	0.0852585	0.017738	4.80655	1.53558e-06	1.67069e-05
Arid4b	1.23712	0.107081	0.0222809	4.80595	1.54015e-06	1.67418e-05
Prpf4b	1.64986	0.0926797	0.0193193	4.79726	1.6085e-06	1.7454e-05
Ctnnb1	1.22144	0.107446	0.0224221	4.79199	1.65133e-06	1.78744e-05
Rps8	6.15369	0.0841281	0.0175561	4.79196	1.6516e-06	1.78744e-05
Cp	1.16265	0.10929	0.0229815	4.75557	1.9789e-06	2.1323e-05
Kmt2c	1.2046	0.106905	0.022579	4.73471	2.19365e-06	2.35545e-05
Pbrm1	1.40728	0.0984213	0.0209029	4.7085	2.49544e-06	2.66787e-05
Baz2a	1.17715	0.10727	0.0228397	4.69664	2.64477e-06	2.82017e-05
Cd8b1	1.10545	0.110381	0.0235754	4.68206	2.84007e-06	3.01537e-05
Ssb	1.76484	0.0872741	0.0187365	4.65798	3.19333e-06	3.37588e-05
Hspa1b	1.52402	0.0934955	0.0201081	4.64964	3.32508e-06	3.51215e-05
Trip12	1.36085	0.0986054	0.0212535	4.63948	3.49279e-06	3.67983e-05
Arhgap30	1.61142	0.0905406	0.0195443	4.63259	3.61114e-06	3.79802e-05
Glul	1.48213	0.0940022	0.0203756	4.61346	3.96015e-06	4.15091e-05
Lrp6	1.17297	0.105188	0.0228828	4.59681	4.29014e-06	4.48154e-05
Ccnl1	1.50505	0.0929408	0.0202198	4.59652	4.29614e-06	4.48401e-05
Zfp292	1.15144	0.105639	0.0230948	4.57417	4.7812e-06	4.96922e-05
Tlr7	1.12976	0.106599	0.0233146	4.57221	4.82606e-06	5.00739e-05
Prpf38b	1.63775	0.0885997	0.019395	4.56817	4.91994e-06	5.1005e-05
Itsn2	1.50271	0.0923336	0.020235	4.56306	5.04124e-06	5.21747e-05
Sirpa	1.73701	0.0859583	0.0188417	4.56213	5.06372e-06	5.23634e-05
Npm1	5.44278	0.0903126	0.0198334	4.55356	5.27448e-06	5.43148e-05
Mef2a	1.50469	0.0919784	0.0202225	4.54832	5.4077e-06	5.55937e-05
Irf2bp2	1.31446	0.0983384	0.021625	4.54744	5.43015e-06	5.57779e-05
Rpl35a-ps2	1.64119	0.0878866	0.0193674	4.53786	5.68293e-06	5.83258e-05
Dse	1.16604	0.10401	0.0229519	4.53163	5.85317e-06	5.99232e-05
Runx1	1.40405	0.0941666	0.0209307	4.49898	6.82798e-06	6.96137e-05
C4b	1.15403	0.103712	0.0230744	4.49467	6.96793e-06	7.09818e-05
Tanc2	1.14865	0.103778	0.0231252	4.48765	7.2013e-06	7.3238e-05
Aldh2	1.41	0.0937067	0.0208873	4.4863	7.24695e-06	7.35807e-05
Hnrnpu	2.66158	0.0799254	0.0178276	4.48324	7.35189e-06	7.45234e-05
Sla	1.3921	0.094181	0.0210191	4.48074	7.43861e-06	7.529e-05
Ankrd17	1.21107	0.100871	0.0225245	4.47829	7.52423e-06	7.602e-05
Picalm	1.94837	0.0795128	0.0178085	4.46487	8.01176e-06	8.06567e-05
Snx5	2.41354	0.0731387	0.0163836	4.46414	8.03917e-06	8.08248e-05
Stag2	1.49461	0.0904779	0.0202922	4.45876	8.24341e-06	8.28106e-05
Cep350	1.27877	0.0976479	0.0219251	4.45371	8.43986e-06	8.4646e-05
Cd3e	1.25038	0.098879	0.0223305	4.42798	9.51211e-06	9.49361e-05
Iigp1	1.22248	0.0988666	0.0224521	4.40346	1.0654e-05	0.000105819
Sell	1.1117	0.103309	0.02351	4.39425	1.11155e-05	0.000110136
Phf3	1.34096	0.0939539	0.0214153	4.38724	1.148e-05	0.000113383
Larp4b	1.27834	0.0960399	0.02193	4.37938	1.19019e-05	0.00011736
Serbp1	2.7873	0.082949	0.0189988	4.36601	1.26537e-05	0.000124376
Pak2	1.91124	0.078547	0.0179965	4.36457	1.27372e-05	0.000125097
Ifnar2	1.57154	0.0862662	0.0197941	4.35818	1.31148e-05	0.000128498
Adgre5	1.26667	0.0959725	0.0220319	4.35608	1.32414e-05	0.000129635
Spn	1.18836	0.0988621	0.0227416	4.3472	1.37887e-05	0.000134459
Ube3a	1.2719	0.0955663	0.0219856	4.34677	1.38159e-05	0.000134618
Smarca2	1.23474	0.0968743	0.0223128	4.34165	1.41414e-05	0.000137571
Arhgap18	1.38438	0.0915227	0.0210812	4.34144	1.4155e-05	0.000137595
Ddx46	1.40794	0.0905909	0.0209055	4.33336	1.46849e-05	0.000142521
Usp7	1.30731	0.0939522	0.0216881	4.33196	1.47786e-05	0.000143317
Ctcf	1.50751	0.0875311	0.0202117	4.33071	1.4863e-05	0.000143909
Lifr	1.20393	0.0978447	0.0225951	4.33036	1.48865e-05	0.000144023
Cdk6	1.16156	0.0994427	0.0230013	4.32336	1.53672e-05	0.000148093
Tcf4	1.57404	0.0854231	0.0197944	4.31551	1.59235e-05	0.000153334
Usp1	1.28456	0.0941458	0.0218821	4.30242	1.68944e-05	0.000162175
Nsa2	1.57699	0.0850007	0.0197606	4.30153	1.69625e-05	0.000162702
Kat6a	1.22017	0.0962356	0.0224454	4.28754	1.80666e-05	0.000172889
Zcchc6	1.46092	0.087734	0.0205258	4.27433	1.91717e-05	0.000182754
Tlr2	1.25342	0.0945356	0.022149	4.26816	1.97089e-05	0.000187584
Sipa1	1.25898	0.0940749	0.0220995	4.25688	2.07303e-05	0.000197002
Rad21	1.31073	0.0920711	0.0216643	4.2499	2.13862e-05	0.000202454
Ppp1r9b	1.21735	0.0955047	0.0224721	4.24993	2.13835e-05	0.000202454
Tlr13	1.15907	0.0976786	0.0230273	4.24187	2.21669e-05	0.000209522
Peli1	1.1926	0.0959462	0.0227035	4.22606	2.37823e-05	0.000224275
Rif1	1.13162	0.0984234	0.0233035	4.22355	2.40487e-05	0.000226614
Eef1a1	3.47543	0.069067	0.0163826	4.21587	2.48812e-05	0.000233921
Ophn1	1.15431	0.0971742	0.0230756	4.21112	2.5411e-05	0.00023872
Slfn5	1.58957	0.0842452	0.0200203	4.20798	2.57663e-05	0.000241873
Mnda	1.49134	0.085879	0.0204763	4.19406	2.74004e-05	0.000256431
Thoc2	1.39958	0.0879084	0.0209696	4.19218	2.76291e-05	0.000258375
Ssrp1	1.4455	0.0864802	0.0206424	4.18945	2.79635e-05	0.000260908
Rasa1	1.14933	0.0966164	0.0231252	4.17797	2.9412e-05	0.000274215
Arid4a	1.58951	0.0822549	0.0196915	4.17717	2.95156e-05	0.000274973
Synj1	1.21756	0.0936519	0.0224722	4.16746	3.0801e-05	0.000286514
Zfp207	1.50953	0.0841177	0.0201966	4.16493	3.11443e-05	0.00028949
Serinc1	1.35391	0.0881245	0.0213182	4.13377	3.56856e-05	0.000329958
G3bp2	1.67042	0.079176	0.0192095	4.1217	3.76081e-05	0.000346174
Hnrnph1	1.18095	0.0939147	0.0228165	4.11608	3.85374e-05	0.000354199
Eif3c	2.24465	0.0723249	0.0175729	4.11571	3.85984e-05	0.000354495
Fam129a	1.34923	0.0878379	0.0213562	4.11298	3.90577e-05	0.000358446
Cd3g	1.34634	0.0953809	0.0232076	4.1099	3.95832e-05	0.000362458
Rpl8	5.41688	0.070194	0.0171161	4.10106	4.1126e-05	0.000376306
Smc2	1.30902	0.0889887	0.0217125	4.0985	4.15841e-05	0.000380215
Hspd1	1.45504	0.0841352	0.0205889	4.08643	4.38058e-05	0.000399639
Aoah	1.29205	0.0890973	0.0218225	4.08281	4.44937e-05	0.000405314
Slc29a3	1.46723	0.083497	0.0204865	4.07571	4.58734e-05	0.000417265
Zfp638	1.26969	0.0896782	0.0220109	4.07427	4.61588e-05	0.000419551
Lilra5	1.53265	0.0814783	0.0200586	4.06201	4.86528e-05	0.000441893
Rnf20	1.19842	0.0919987	0.0226521	4.06137	4.87848e-05	0.000442006
Hnrnpr	1.31891	0.0877195	0.0215991	4.06126	4.88087e-05	0.000442006
Itga9	1.13722	0.0943148	0.0232509	4.05639	4.98377e-05	0.000450993
Dock2	1.44608	0.0835282	0.0206352	4.04784	5.16917e-05	0.000466742
Ddi2	1.22878	0.0904872	0.0223726	4.04455	5.24237e-05	0.000472657
Ccl5	4.50468	0.141535	0.0349959	4.04433	5.2474e-05	0.000472765
Ptprj	1.1803	0.0922311	0.0228251	4.04077	5.32752e-05	0.000479633
Vcpip1	1.20483	0.09126	0.0225928	4.03935	5.36005e-05	0.000482209
Sp110	1.52847	0.080998	0.0200769	4.03438	5.4747e-05	0.000492164
Anxa6	1.36469	0.0853693	0.0212406	4.01915	5.84084e-05	0.000521274
P2ry12	1.14446	0.0930785	0.0231788	4.01568	5.92741e-05	0.000528617
Setx	1.14237	0.093125	0.0231991	4.01416	5.96583e-05	0.000531658
Fmnl1	1.31847	0.086619	0.0216037	4.00945	6.08607e-05	0.000540418
Ifi206	1.26291	0.0880201	0.0220758	3.98717	6.68653e-05	0.00059118
Rb1cc1	1.1699	0.091104	0.0229273	3.97359	7.07964e-05	0.000623697
Fkbp5	1.08566	0.094328	0.0237951	3.96418	7.36483e-05	0.000647433
Ankhd1	1.19032	0.0900238	0.0227313	3.96035	7.48386e-05	0.000656958
Fam134b	1.27405	0.0870219	0.021976	3.95985	7.49958e-05	0.00065787
Arhgap5	1.24868	0.0877721	0.0221976	3.95412	7.68172e-05	0.000672888
Fam46a	1.80539	0.073908	0.0187	3.9523	7.74044e-05	0.00067755
Nucks1	2.05094	0.0803448	0.0203433	3.94945	7.83323e-05	0.000684699
Rbm5	1.42181	0.0821447	0.0208106	3.94726	7.90509e-05	0.000689512
Eid1	1.77996	0.0734913	0.0186178	3.94736	7.9018e-05	0.000689512
Man2a1	1.1552	0.0910438	0.0230725	3.94599	7.94712e-05	0.000692688
Gna12	1.25492	0.0871847	0.0221429	3.93736	8.23819e-05	0.00071755
Pcna	1.39695	0.0826316	0.0210097	3.93303	8.38834e-05	0.000729081
Grina	1.41828	0.0818825	0.0208376	3.92956	8.51023e-05	0.000739154
Gm15459	1.22351	0.088102	0.0224222	3.92923	8.52193e-05	0.000739648
Ikzf1	1.23634	0.0875867	0.0223072	3.92639	8.62299e-05	0.000747366
Ugcg	1.12314	0.0916801	0.0233984	3.91822	8.92048e-05	0.000771521
Lat	1.15408	0.0904868	0.0230929	3.91838	8.91444e-05	0.000771521
Tgs1	1.37522	0.0828394	0.021159	3.91508	9.03725e-05	0.000779977
Fam111a	1.60116	0.0768565	0.019637	3.91385	9.08345e-05	0.000783416
Epb41l2	1.26811	0.0861567	0.0220283	3.91118	9.18477e-05	0.0007916
Tpp2	1.29776	0.0851526	0.0217768	3.91025	9.22008e-05	0.000794087
Pdcd6ip	1.36082	0.0829631	0.0212688	3.90069	9.5919e-05	0.000823806
Laptm5	6.78958	0.058046	0.0148921	3.89778	9.70778e-05	0.000833178
Atp13a2	1.23932	0.0868018	0.0222819	3.89562	9.79468e-05	0.000840051
Prpf40a	1.71439	0.0737445	0.0189742	3.88656	0.000101673	0.000870796
Herc1	1.15157	0.0897993	0.02311	3.88574	0.000102018	0.000873141
Sptbn1	1.22707	0.0869994	0.0223924	3.88521	0.000102239	0.000874432
Acp2	1.32343	0.0837415	0.0215676	3.88274	0.000103287	0.000882778
Rbbp6	1.30494	0.0842593	0.0217181	3.87969	0.000104592	0.000892072
Usp34	1.30971	0.0841029	0.0216787	3.87952	0.000104664	0.000892072
Gimap7	1.13192	0.0902505	0.0233132	3.87121	0.000108295	0.000919833
Sdc3	1.77651	0.0722354	0.0186657	3.86996	0.000108855	0.000922679
Lcn2	1.12349	0.0931342	0.0240939	3.86547	0.000110876	0.000937881
Hpgds	1.63501	0.0750866	0.0194433	3.86182	0.000112545	0.000950706
Gbp7	1.35365	0.0823748	0.0213306	3.86182	0.000112547	0.000950706
Cnot6l	1.22824	0.0863365	0.0223817	3.85746	0.000114571	0.00096648
Rsf1	1.20756	0.0868721	0.022572	3.84867	0.00011876	0.00100075
Arhgap45	1.45155	0.079147	0.0205995	3.84218	0.000121946	0.00102142
Ablim1	1.08168	0.0915056	0.0238426	3.8379	0.000124091	0.00103825
Vcam1	1.18749	0.0872626	0.0227643	3.8333	0.000126435	0.00105714
Lpin2	1.16283	0.0879561	0.0230004	3.82411	0.000131245	0.00109587
Sp3	1.29228	0.0834409	0.0218241	3.82334	0.000131656	0.00109856
Arhgef2	1.28158	0.0837221	0.0219147	3.82036	0.000133257	0.00111041
Matr3	1.44342	0.0787936	0.0206581	3.81417	0.000136641	0.00113477
Cct2	1.49853	0.0773381	0.0202788	3.81375	0.000136876	0.00113596
Eea1	1.21753	0.0856084	0.0224812	3.808	0.000140094	0.00115954
Gm15772	1.50336	0.0770623	0.0202426	3.80693	0.000140701	0.00116378
Sp1	1.13578	0.0884041	0.0232713	3.79885	0.000145367	0.00119835
Abcc3	1.09186	0.090107	0.0237327	3.79674	0.000146609	0.00120778
Hnrnpul1	1.41444	0.0791673	0.0208675	3.7938	0.000148358	0.00122056
Il10ra	1.2551	0.0836903	0.0221445	3.77928	0.000157282	0.00129225
Wipf1	1.37183	0.079994	0.0211869	3.77564	0.0001596	0.00130867
Srsf2	1.50993	0.0762101	0.0202078	3.77131	0.000162391	0.00133068
Tbl1x	1.21303	0.0848249	0.0225231	3.76613	0.000165801	0.00135591
Eloa	1.40293	0.078835	0.0209533	3.76242	0.000168277	0.00137252
Birc6	1.25757	0.0829788	0.0221235	3.75071	0.000176333	0.00143537
Frmd4a	1.13191	0.0874036	0.0233125	3.74921	0.000177392	0.00144304
Cbr2	1.07178	0.0896338	0.0239591	3.74112	0.000183204	0.00148639
Nrip1	1.16644	0.0859084	0.0229669	3.74053	0.00018363	0.00148887
Slc43a2	1.19902	0.0847309	0.0226545	3.74013	0.000183922	0.00149025
Ncoa3	1.24973	0.0826423	0.022193	3.7238	0.000196245	0.00158385
Cd33	1.21212	0.0837855	0.0225338	3.71822	0.000200633	0.00161503
Cab39	1.24923	0.0825015	0.0221969	3.71681	0.000201754	0.00162299
Cul3	1.30906	0.0804846	0.0216872	3.71115	0.000206322	0.00165775
Cd247	1.12511	0.0867153	0.0233888	3.70756	0.000209265	0.00167794
Il6ra	1.497	0.0751535	0.0202907	3.70385	0.000212352	0.00170047
Znfx1	1.20151	0.0837825	0.0226326	3.70186	0.000214028	0.00171055
Psip1	1.32969	0.079448	0.021526	3.6908	0.00022355	0.0017855
Man1a	1.32126	0.0795304	0.0215894	3.68378	0.000229805	0.00183308
Fam107b	1.19624	0.0834492	0.0226824	3.67903	0.000234119	0.00186628
Ccdc50	1.58443	0.0725033	0.0197308	3.67462	0.000238206	0.00189519
Rgs10	2.41017	0.0607511	0.0165351	3.67407	0.000238719	0.00189804
Ybx1	3.6556	0.068641	0.0186839	3.67381	0.000238964	0.00189876
Eif4g3	1.3647	0.0780106	0.0212443	3.67208	0.000240584	0.00190917
Smg1	1.24378	0.0813962	0.0222469	3.65877	0.000253425	0.00200461
Mxd4	1.66499	0.0702542	0.0192529	3.64901	0.000263253	0.00207436
Lbr	1.31287	0.0789144	0.0216584	3.6436	0.000268852	0.00211442
Rgs2	1.94515	0.0697716	0.01918	3.63773	0.000275051	0.00215629
Rplp1	13.6083	0.0535223	0.0147149	3.63728	0.000275528	0.00215865
Zc3h13	1.28438	0.0794668	0.0218962	3.62924	0.000284252	0.00221837
Prtn3	1.03806	0.0892554	0.024594	3.62915	0.000284355	0.00221837
Stard8	1.09547	0.0859759	0.0236981	3.62797	0.00028566	0.00222529
mt-Nd2	9.23256	0.0598714	0.0165064	3.62716	0.000286553	0.00223084
Ncf1	1.38827	0.0763734	0.0210672	3.62523	0.000288703	0.00224616
Lrrfip1	1.47479	0.0740387	0.0204436	3.6216	0.000292788	0.00227363
Psme4	1.16931	0.0828945	0.0229416	3.61329	0.00030234	0.00234432
Nfatc1	1.1644	0.0830146	0.0229902	3.61087	0.000305171	0.00236103
Rhob	1.3998	0.0757735	0.0209849	3.61085	0.000305193	0.00236103
Hnrnpm	1.65444	0.0697226	0.0193154	3.60968	0.000306575	0.00236874
Chd9	1.28125	0.079118	0.0219231	3.60889	0.000307513	0.00237451
Ppp1r12a	1.4537	0.0741852	0.02059	3.60297	0.000314603	0.00242772
Rtn3	1.44204	0.0744131	0.0206719	3.59973	0.00031855	0.00245665
Ankrd12	1.30011	0.0783308	0.0217655	3.59885	0.000319627	0.00246341
Tlk1	1.22516	0.0806233	0.0224162	3.59666	0.000322329	0.00248268
Kif5b	1.7329	0.067588	0.0188777	3.58031	0.000343185	0.00263837
Gimap9	1.09514	0.0847028	0.0237039	3.57338	0.000352406	0.00270757
Son	3.42646	0.056235	0.0157538	3.56962	0.000357495	0.00274495
Tor1aip1	1.58755	0.0703431	0.0197095	3.56899	0.000358366	0.00274978
Tmpo	1.37545	0.075531	0.0211798	3.56619	0.00036221	0.00277596
Frmd4b	1.16596	0.0818972	0.0229761	3.56445	0.000364617	0.00279055
N4bp1	1.18932	0.0810895	0.0227503	3.56433	0.000364792	0.00279055
Mir703	1.27009	0.07841	0.0220178	3.5612	0.000369159	0.0028222
Jmjd1c	1.24793	0.0788111	0.0222134	3.54791	0.000388304	0.00296121
Ski	1.16714	0.0814119	0.0229647	3.54509	0.000392476	0.00298563
Prkacb	1.19879	0.080215	0.0226612	3.53975	0.000400504	0.00303919
Ap3d1	1.309	0.0767175	0.0216919	3.53668	0.000405187	0.00306961
Nono	1.4235	0.0735273	0.0208064	3.53388	0.000409502	0.00309793
Gm6477	1.20712	0.0795168	0.0225837	3.52097	0.000429964	0.00324874
Atf4	1.28158	0.0769282	0.0219226	3.50907	0.000449671	0.00338725
Cd2	1.14649	0.0809837	0.0231754	3.49438	0.000475163	0.0035749
Med13	1.16359	0.0803575	0.0230006	3.49372	0.000476342	0.00358158
Dnajc13	1.20258	0.0790087	0.0226271	3.49178	0.000479813	0.00360174
Adam19	1.13667	0.0812132	0.0232705	3.48996	0.000483089	0.00362346
Gm9385	1.70133	0.0664194	0.0190433	3.48782	0.000486981	0.00364599
Pabpc1	7.67493	0.0610109	0.0175195	3.48247	0.000496815	0.00371736
Washc2	1.29593	0.0756894	0.0218022	3.47164	0.00051729	0.00386118
Yy1	1.45773	0.0712392	0.0205638	3.4643	0.000531611	0.00395848
Trip11	1.20363	0.0781377	0.0226181	3.45465	0.000551009	0.00409549
Ubn1	1.25665	0.0760623	0.0221389	3.43568	0.000591065	0.00438
Cttnbp2nl	1.50121	0.0696106	0.0202694	3.43427	0.00059416	0.00440029
Dusp2	1.1142	0.0806829	0.0235051	3.43256	0.000597901	0.00442533
Kpna4	1.25502	0.0758799	0.022153	3.42526	0.000614203	0.00453509
Prrc2b	1.11623	0.080276	0.0234829	3.41849	0.000629691	0.0046411
Arhgef6	1.38848	0.0719847	0.0210684	3.41671	0.000633832	0.00466883
Eif4g2	2.11432	0.060161	0.0176115	3.416	0.000635485	0.00467541
AW112010	2.8665	0.0827285	0.0242249	3.41502	0.000637777	0.00468947
Nfe2l2	1.74629	0.0643013	0.0188437	3.41235	0.000644061	0.00473285
Cd38	1.12764	0.0796547	0.0233652	3.40911	0.000651753	0.00478366
Rpl9-ps6	1.38365	0.0719146	0.0211033	3.40774	0.000655043	0.00480495
Ubr2	1.16505	0.0783025	0.0229886	3.40615	0.000658862	0.00483009
B4galt6	1.20373	0.0769228	0.0226186	3.40086	0.00067173	0.00492149
Ifi209	1.67511	0.0664134	0.019535	3.3997	0.000674586	0.00493948
Kdm7a	1.30248	0.0736804	0.0217499	3.38762	0.000705009	0.00515611
Pkn1	1.3085	0.0734628	0.0216991	3.38553	0.000710412	0.00518947
Sbno1	1.25206	0.0750743	0.0221801	3.38476	0.000712414	0.005201
Foxn3	1.21933	0.0760449	0.0224748	3.38357	0.000715503	0.00522046
Ly6c2	1.60486	0.0891116	0.0263403	3.38309	0.000716758	0.00522652
Srrm1	2.01359	0.0596117	0.0176437	3.37863	0.000728475	0.00530567
Irf1	1.28386	0.0739696	0.0219083	3.37633	0.000734588	0.00534703
Ralbp1	1.69208	0.0643634	0.0191089	3.36824	0.000756487	0.00549669
Golga4	1.18598	0.076714	0.0227872	3.36654	0.000761169	0.00552745
Incenp	1.15119	0.0778574	0.0231281	3.36636	0.000761686	0.00552794
Rbm27	1.24156	0.0748495	0.0222742	3.36037	0.000778385	0.00562924
Notch1	1.11109	0.0789681	0.0235387	3.35482	0.000794178	0.00573335
Rcsd1	1.12849	0.07808	0.0233579	3.34277	0.000829481	0.0059742
Sh3glb1	2.42861	0.0546468	0.0163529	3.34172	0.000832606	0.00598971
Atp1b1	1.15243	0.0771595	0.0231201	3.33733	0.000845872	0.00607102
Nin	1.13483	0.077373	0.0232933	3.32168	0.000894764	0.00639949
Rmnd5a	1.14679	0.0766261	0.0231724	3.30678	0.000943749	0.00672639
Actn4	1.3761	0.0698167	0.0211664	3.29847	0.000972116	0.00692457
Ppp4r3b	1.30782	0.0714629	0.0217072	3.29212	0.000994344	0.00705434
Rap1gds1	1.22218	0.07388	0.0224504	3.29081	0.000999009	0.00708336
Smc6	1.50815	0.066526	0.020231	3.28831	0.0010079	0.00713821
Casp8ap2	1.17791	0.0751783	0.022867	3.28763	0.00101033	0.00715127
Gm4759	1.04643	0.0796004	0.0242537	3.28199	0.00103078	0.00728764
Lmnb1	1.27239	0.072165	0.0220167	3.27773	0.00104644	0.00738565
Ncor1	1.8901	0.0592675	0.018091	3.27607	0.00105263	0.00742084
Mfsd1	1.38794	0.0690452	0.0210755	3.27609	0.00105256	0.00742084
Prpf8	1.24243	0.0727355	0.0222682	3.26634	0.00108946	0.00765418
Cxcr6	1.11291	0.0767596	0.0235258	3.26278	0.00110323	0.00774211
Cyfip2	1.14402	0.075638	0.023202	3.25997	0.00111424	0.007806
Mia3	1.28765	0.0710621	0.0218767	3.24831	0.00116095	0.00810096
Zbtb20	1.16658	0.074633	0.0229783	3.24797	0.00116231	0.00810591
Clip1	1.182	0.0740675	0.0228282	3.24456	0.00117634	0.00819908
Cct6a	1.62063	0.0633886	0.0195628	3.24027	0.00119418	0.00831875
B4galt1	1.15918	0.0745774	0.0230508	3.23535	0.00121494	0.00845855
Atp2a2	1.24299	0.0718995	0.0222642	3.22937	0.00124063	0.00861792
Cdk13	1.18191	0.073501	0.0228297	3.21954	0.00128398	0.00888897
Numa1	1.13288	0.0749718	0.0233158	3.21549	0.00130221	0.00900508
Arap1	1.69085	0.0613677	0.0191131	3.21077	0.00132382	0.00912373
Tlr1	1.16415	0.0737597	0.0230033	3.20649	0.00134365	0.00925007
Map3k1	1.2023	0.0725269	0.0226368	3.20394	0.00135562	0.00930645
Nsd1	1.401	0.067154	0.0209794	3.20094	0.00136978	0.00939844
Eps15	1.26151	0.0707146	0.0221019	3.19948	0.00137675	0.009441
Dennd5a	1.17975	0.0731001	0.022851	3.19899	0.00137908	0.00945173
Pla2g15	1.23456	0.0714409	0.0223413	3.19771	0.00138523	0.00948859
Itpr2	1.15847	0.0735831	0.0230598	3.19097	0.00141794	0.00969108
Klra4	1.02928	0.077979	0.0244594	3.18809	0.00143214	0.0097719
Nampt	1.22075	0.071293	0.022467	3.17323	0.00150755	0.0102467
Ctdsp2	1.19972	0.0718279	0.0226617	3.16957	0.00152663	0.0103535
Cpd	1.16403	0.0728181	0.0230057	3.16522	0.00154964	0.0104865
Lasp1	1.26613	0.0697377	0.0220628	3.16087	0.00157298	0.0106386
Smarcc1	1.29532	0.0687786	0.0218148	3.15284	0.00161693	0.0108999
Pik3cd	1.22195	0.0704906	0.0224562	3.13903	0.00169508	0.0113893
Gatm	2.15434	0.0578134	0.0184201	3.1386	0.00169755	0.0113997
Atf6	1.27284	0.0690523	0.0220059	3.1379	0.00170161	0.0114145
4932438A13Rik	1.15187	0.0725109	0.0231262	3.13544	0.00171595	0.0115045
Nfxl1	1.12156	0.0732616	0.0234356	3.12609	0.00177149	0.0118381
Crim1	1.0817	0.0745678	0.0238612	3.12507	0.00177763	0.0118663
Zswim6	1.11864	0.0733327	0.0234659	3.12507	0.00177762	0.0118663
Ppp3ca	1.43952	0.0644777	0.0207004	3.11481	0.00184065	0.0122604
Skap1	1.08921	0.0738992	0.0237804	3.10757	0.00188634	0.0125308
Vav1	1.29716	0.0676952	0.0218	3.10529	0.00190091	0.012614
Caprin1	1.49613	0.0629781	0.0203076	3.10121	0.0019273	0.0127823
Rapgef6	1.27618	0.0681391	0.021978	3.10033	0.00193303	0.0128064
B230219D22Rik	1.45652	0.06371	0.0205805	3.09564	0.00196388	0.0129759
Fli1	1.29729	0.0674133	0.0217991	3.09248	0.00198492	0.0130939
Eif4ebp2	1.38138	0.0652166	0.0211283	3.0867	0.00202393	0.0133227
Rnf150	1.11156	0.0726067	0.0235414	3.08421	0.00204091	0.0134201
Arfgef1	1.17568	0.0705821	0.0228931	3.08312	0.00204846	0.0134482
Gnaq	1.22137	0.0692449	0.0224632	3.08259	0.00205206	0.0134646
Rpl31-ps8	1.59542	0.0603904	0.0196687	3.07039	0.00213783	0.014005
Wsb1	1.17692	0.0701122	0.0228816	3.06413	0.00218303	0.0142859
Dync1h1	1.2709	0.067425	0.0220237	3.06147	0.00220256	0.0143985
Huwe1	1.26496	0.0674758	0.0220756	3.05658	0.00223881	0.0145967
Hif1a	1.28845	0.0667074	0.0218755	3.04941	0.00229289	0.0149256
Zfp148	1.26868	0.0671857	0.0220432	3.04791	0.00230437	0.0149924
Hipk1	1.17727	0.069697	0.0228786	3.04639	0.00231609	0.0150607
Vezf1	1.17033	0.069766	0.0229463	3.04041	0.00236256	0.0153548
Ptpn6	2.17508	0.0514233	0.0169182	3.03952	0.00236953	0.0153901
Rasa3	1.19997	0.0688813	0.0226628	3.0394	0.0023705	0.0153901
Supt16	1.44237	0.0628337	0.0206857	3.03754	0.0023852	0.0154774
Cpsf2	1.17277	0.069552	0.0229228	3.03419	0.00241184	0.0156256
Ep300	1.18657	0.0690071	0.0227899	3.02796	0.00246207	0.0159342
Ltc4s	1.09691	0.0717391	0.0237007	3.02687	0.002471	0.0159753
Selenot	1.32015	0.0653254	0.021612	3.02264	0.00250579	0.0161916
Apc	1.17671	0.0691287	0.022885	3.02071	0.00252187	0.016287
Zfp652	1.15123	0.0698674	0.0231357	3.0199	0.00252859	0.0163219
Copa	1.25836	0.066801	0.0221333	3.01812	0.0025435	0.0164009
Morc3	1.37118	0.0639146	0.0212089	3.01357	0.00258191	0.0166225
Neurl3	1.27203	0.0662743	0.0220157	3.01031	0.00260978	0.0167931
Ppp4r3a	1.1638	0.0692587	0.0230109	3.00982	0.00261403	0.0168117
Gzmb	1.06525	0.0723992	0.0240577	3.0094	0.0026176	0.0168259
Eprs	1.43542	0.062262	0.0207347	3.00279	0.00267515	0.0171779
Ehmt2	1.27603	0.0659417	0.021981	2.99993	0.00270038	0.0173308
Pnn	1.42918	0.0623272	0.0207782	2.99964	0.00270299	0.0173386
Dnajc5	1.26234	0.0662699	0.0220995	2.9987	0.00271134	0.017374
Setd1b	1.11928	0.0703347	0.0234623	2.99778	0.00271956	0.0174176
Arid5b	1.1879	0.0680297	0.0227792	2.98649	0.002822	0.0180362
Tob2	1.14455	0.0692992	0.0232034	2.9866	0.00282099	0.0180362
Sh3bp1	1.23855	0.0666032	0.02231	2.98536	0.00283247	0.0180937
Nufip2	1.25347	0.0661685	0.0221777	2.98356	0.00284918	0.0181816
Itpripl2	1.26321	0.0658842	0.0220928	2.98215	0.0028623	0.0182559
Dtx3l	1.2498	0.0661177	0.0222104	2.97688	0.00291197	0.0185534
Cd8a	1.0785	0.0709749	0.0239039	2.96918	0.00298598	0.0189662
Celf1	1.17371	0.0678881	0.0229153	2.96257	0.00305081	0.019348
Hltf	1.25595	0.0656358	0.0221566	2.96236	0.0030529	0.0193513
Ddx5	3.69387	0.045721	0.0154384	2.96152	0.00306128	0.0193944
Mmp14	1.28377	0.0648071	0.0219206	2.95644	0.00311208	0.019696
Ppp2r2a	1.20102	0.0669509	0.0226547	2.95528	0.00312386	0.0197604
Trim30d	1.16854	0.0678406	0.0229666	2.95388	0.00313803	0.0198296
Tnrc6b	1.35495	0.0629344	0.0213371	2.94952	0.00318264	0.0200806
Spred1	1.17528	0.0675237	0.0229009	2.94852	0.00319303	0.0201358
Mylip	1.0949	0.0698001	0.0237228	2.94233	0.00325757	0.0204904
Usp8	1.45342	0.0605981	0.0206055	2.94086	0.00327299	0.0205769
Sdc4	1.53169	0.0591246	0.0201089	2.94022	0.00327978	0.0205986
Inpp4b	1.10088	0.0695625	0.0236587	2.94025	0.00327949	0.0205986
Zbtb7a	1.4195	0.0612222	0.0208488	2.93648	0.00331957	0.0208272
Bdp1	1.18176	0.0669526	0.0228384	2.93157	0.00337251	0.0211163
Cxcr4	1.09262	0.0695272	0.0237478	2.92774	0.0034144	0.0213569
Prrc2a	1.20818	0.0657393	0.022589	2.91024	0.00361157	0.022533
Mybbp1a	1.19259	0.0661337	0.0227359	2.90878	0.00362841	0.0226266
Top1	1.78084	0.0549309	0.01891	2.90487	0.0036741	0.0228768
Tcf7	1.0578	0.0700764	0.0241351	2.9035	0.00369015	0.0229535
Larp1	1.25603	0.0643253	0.0221573	2.90312	0.00369459	0.0229695
Fam208a	1.15044	0.0664254	0.0231476	2.86965	0.0041093	0.0253685
Arl4c	1.50887	0.0580379	0.0202293	2.869	0.00411768	0.0254075
Pnisr	1.35249	0.0612136	0.0213579	2.86608	0.00415585	0.0256173
Nfkb1	1.33513	0.0615973	0.0214958	2.86555	0.00416283	0.0256476
Gls	1.19108	0.0650579	0.0227507	2.8596	0.00424176	0.0260946
Gcc2	1.2562	0.0633547	0.0221577	2.85927	0.00424621	0.026109
Gapvd1	1.26602	0.0630927	0.0220711	2.85861	0.00425504	0.0261465
Fam120a	1.23081	0.0639764	0.0223825	2.85832	0.00425886	0.0261476
Chd6	1.18383	0.0651498	0.0228209	2.85483	0.00430602	0.0264108
Taf1d	1.31162	0.0617823	0.021687	2.84882	0.00438823	0.0268616
Mpo	1.02503	0.0700589	0.0246573	2.84131	0.00449289	0.0274613
Ranbp2	1.23895	0.0633061	0.0223101	2.83756	0.00454597	0.0277719
Smchd1	1.45633	0.0583907	0.0205884	2.8361	0.0045668	0.0278715
Pds5b	1.13881	0.0658858	0.0232657	2.83189	0.00462741	0.0282275
Hells	1.23151	0.0633838	0.0223896	2.83095	0.00464106	0.0282967
Wfdc21	1.03138	0.0690953	0.0244543	2.82549	0.00472086	0.0287405
Rps24	12.8372	0.0421821	0.0149313	2.82507	0.00472706	0.0287499
Kdm5a	1.1975	0.0640999	0.0226916	2.82484	0.00473048	0.0287564
Stk10	1.22268	0.0634085	0.0224575	2.82349	0.00475035	0.028863
Zfp62	1.13738	0.0657237	0.0232805	2.82312	0.00475591	0.0288825
Slc4a7	1.16584	0.0648621	0.0229959	2.82059	0.00479348	0.0290964
Gsk3b	1.26062	0.0623027	0.0221188	2.81673	0.00485152	0.0293763
Secisbp2l	1.34705	0.0602852	0.0214014	2.81688	0.00484924	0.0293763
Fnbp4	1.24269	0.0626787	0.0222774	2.81355	0.00489977	0.0296282
Akap13	1.77177	0.0525614	0.0186818	2.81351	0.00490035	0.0296282
Tnks2	1.1812	0.0642168	0.0228468	2.81075	0.00494255	0.0298687
Cat	1.30838	0.0610235	0.0217137	2.81037	0.00494843	0.0298896
Kmt5a	1.30536	0.0610573	0.0217398	2.80855	0.00497656	0.03003
Zmynd11	1.2277	0.0628761	0.0224124	2.80542	0.00502516	0.0303085
Ccl1	1.18828	0.0734129	0.026175	2.80469	0.00503645	0.0303617
Phf14	1.31683	0.0606905	0.021645	2.8039	0.00504889	0.0304069
Cnot1	1.16481	0.064494	0.0230062	2.80332	0.00505787	0.0304313
Ifng	1.04461	0.0680749	0.0242893	2.80268	0.00506807	0.0304777
Arhgap15	1.38702	0.0590671	0.0210939	2.8002	0.00510709	0.0306974
Prdm2	1.14709	0.0648296	0.0231829	2.79644	0.00516683	0.0310413
Gatad2b	1.19885	0.0633401	0.0226793	2.79287	0.00522434	0.0313257
Rbms1	1.64196	0.0541825	0.0194028	2.79251	0.00523013	0.0313452
Hgsnat	1.1177	0.0655402	0.0234851	2.79072	0.00525909	0.0315034
Tmem86a	1.23949	0.0620772	0.0223076	2.78279	0.00538945	0.032206
Cd82	1.40882	0.0582782	0.0209482	2.78201	0.00540233	0.0322673
Glud1	1.69614	0.0530769	0.0190958	2.7795	0.00544424	0.0324861
Txnrd1	1.1772	0.0635347	0.0228867	2.77605	0.00550242	0.0327698
Gm9843	2.8922	0.0428181	0.0154254	2.77582	0.00550625	0.0327767
Sema4d	1.41105	0.0579027	0.0209142	2.76858	0.00563011	0.0334816
Sec14l1	1.30414	0.0601157	0.0217508	2.76384	0.00571251	0.0339225
Msl1	1.19473	0.0627665	0.0227189	2.76274	0.00573187	0.0339987
Ltf	1.02849	0.068332	0.0247397	2.76204	0.00574423	0.0340452
Phf20	1.1521	0.0638857	0.0231338	2.76157	0.00575247	0.0340612
Nsd2	1.22998	0.061793	0.0223937	2.7594	0.00579085	0.0342556
Pmp22	1.09714	0.0654045	0.0237042	2.7592	0.0057943	0.0342596
Rps16	4.78605	0.0454205	0.016491	2.75426	0.00588242	0.0347472
Hectd1	1.23202	0.061603	0.0223743	2.75329	0.00589998	0.0348342
Rsrc2	1.37228	0.0583612	0.0212066	2.75202	0.0059228	0.0349522
Pdgfb	1.13833	0.0640106	0.023273	2.75042	0.00595185	0.03509
Ly9	1.24396	0.0612118	0.0222683	2.74883	0.00598088	0.0352283
Wdfy4	1.26376	0.0606731	0.0221009	2.74528	0.0060459	0.0355934
Rrm1	1.1655	0.0631352	0.0230031	2.74464	0.00605765	0.0356455
Zdhhc20	1.21638	0.0617361	0.0225173	2.74172	0.00611188	0.0359474
Elane	1.02432	0.0676808	0.0247161	2.73833	0.00617524	0.0362854
Cast	1.42572	0.0569684	0.020809	2.73769	0.0061873	0.036339
Wapl	1.42761	0.0567671	0.020794	2.72997	0.00633398	0.0371827
Tnfaip8	1.7643	0.0510822	0.018722	2.72846	0.00636303	0.0373354
Naa15	1.31436	0.0591013	0.0216669	2.72772	0.0063774	0.0373841
Pds5a	1.15894	0.0629035	0.0230664	2.72706	0.0063901	0.0374407
Rps13-ps2	1.49181	0.0554426	0.0203428	2.72542	0.00642206	0.0375744
Hacd4	1.53287	0.054593	0.0200783	2.719	0.00654799	0.0382023
Nars	2.00673	0.0479073	0.0176368	2.71633	0.00660105	0.0384572
Rtf1	1.64831	0.0526015	0.0193719	2.71535	0.00662056	0.0385526
Hook3	1.26854	0.0597345	0.022053	2.70868	0.00675513	0.039262
Magt1	1.40157	0.0568412	0.020987	2.70841	0.00676071	0.0392759
Kctd12	1.93002	0.0511614	0.0189318	2.7024	0.00688403	0.0399546
Phf20l1	1.22129	0.060658	0.0224734	2.6991	0.00695265	0.0403149
Rpl28-ps1	1.37165	0.0572456	0.021211	2.69887	0.00695756	0.0403244
Trim56	1.10531	0.063705	0.0236178	2.69733	0.00698986	0.0404735
Tgoln1	1.33473	0.0579392	0.0215022	2.69457	0.00704793	0.0407905
Dclre1c	1.10418	0.0636465	0.0236302	2.69344	0.00707192	0.0408909
Arhgef1	1.28112	0.0589473	0.0219453	2.6861	0.0072292	0.041627
Epb41	1.15464	0.0620435	0.0231104	2.68465	0.00726051	0.0417852
Rit1-2	1.07017	0.0643425	0.024002	2.68071	0.00734652	0.0422605
Siglech	1.06608	0.0645045	0.0240641	2.68053	0.00735065	0.0422645
Cd4	1.09025	0.0637175	0.0237812	2.67932	0.00737728	0.0423979
Ctla2a	1.07264	0.0641209	0.0239754	2.67444	0.00748541	0.0429391
Rnasel	1.19042	0.0608558	0.0227628	2.67347	0.00750706	0.0430232
Klhl6	1.24877	0.0592798	0.0222269	2.66703	0.00765256	0.0437553
Zc3h15	1.44527	0.0551177	0.020671	2.66643	0.00766619	0.0438129
Git2	1.21639	0.059981	0.0225192	2.66355	0.00773205	0.0441688
Fip1l1	1.30267	0.0578606	0.0217646	2.65848	0.00784946	0.0447772
Ubn2	1.14375	0.0617312	0.0232203	2.6585	0.00784904	0.0447772
Ifi213	1.16714	0.0611018	0.0229888	2.65789	0.00786312	0.0448343
Mark2	1.21406	0.0598673	0.0225409	2.65595	0.00790865	0.0450683
Rps21	5.78082	0.043592	0.0164184	2.65507	0.00792929	0.0451072
Chd2	1.22671	0.059392	0.0224261	2.64834	0.00808876	0.0459295
Creb1	1.18147	0.0603458	0.0228486	2.64111	0.00826343	0.046835
Pglyrp1	1.08979	0.0627649	0.0237898	2.63831	0.00833192	0.0471581
Crlf3	1.29579	0.0575298	0.0218224	2.63627	0.0083823	0.0473562
H3f3a	2.13886	0.045084	0.0171179	2.63373	0.00844535	0.0476905
Tcirg1	1.27526	0.0578105	0.021997	2.62811	0.00858601	0.0484404
Gtf2i	1.15454	0.0607224	0.0231128	2.62722	0.00860854	0.048523
Tet3	1.13095	0.0612417	0.0233518	2.62257	0.00872705	0.0491235

## Sheet: IM_down
	baseMean	log2FoldChange	lfcSE	stat	pvalue	padj
Ccl6	8.39797	-1.35347	0.0337977	-40.0463	0	0
Retnla	2.89915	-1.32899	0.0346377	-38.3682	0	0
Igkc	77.8351	-2.42701	0.0560672	-43.2875	0	0
Igha	36.2493	-2.24045	0.05318	-42.1296	0	0
Jchain	16.6524	-1.81295	0.0490447	-36.9654	4.12482e-299	1.01602e-295
Ear2	2.42326	-1.01547	0.0294792	-34.4469	5.01195e-260	1.02879e-256
Btg1	2.83521	-0.70905	0.0206168	-34.3919	3.32816e-259	5.85566e-256
Actb	95.7142	-0.633332	0.0184458	-34.3347	2.38143e-258	3.66621e-255
H2-Ab1	62.6761	-0.728344	0.0219125	-33.2388	2.96472e-242	4.05705e-239
Gpx1	13.669	-0.712043	0.0216924	-32.8245	2.63059e-236	3.23984e-233
Atox1	6.18177	-0.655901	0.0200827	-32.6601	5.76583e-234	6.45564e-231
Ubb	17.8662	-0.480878	0.014821	-32.4457	6.21845e-231	6.3822e-228
H2-DMa	6.25486	-0.611526	0.0194562	-31.4309	7.6649e-217	7.2616e-214
Cd209a	2.28831	-0.927232	0.0302293	-30.6732	1.29476e-206	1.13902e-203
Cd74	212.068	-0.679283	0.0222588	-30.5174	1.52945e-204	1.25578e-201
Mmp12	2.81807	-0.952617	0.031976	-29.7916	5.01674e-195	3.86163e-192
Iglv1	2.78369	-1.04129	0.0351335	-29.6382	4.81638e-193	3.48932e-190
Mgl2	7.15352	-0.905476	0.0306711	-29.5221	1.49787e-191	1.02487e-188
Csf2ra	2.54282	-0.583682	0.0201678	-28.9413	3.61376e-184	2.34248e-181
Psma7	9.64043	-0.532822	0.0186442	-28.5784	1.24589e-179	7.67216e-177
mt-Cytb	26.9758	-0.435307	0.0152564	-28.5327	4.59964e-179	2.69758e-176
Lgals3	5.73218	-0.799668	0.0281364	-28.4211	1.11001e-177	6.21406e-175
Tspo	4.87788	-0.514821	0.0187917	-27.3962	3.04003e-165	1.56004e-162
Cd52	18.3045	-0.535825	0.0199543	-26.8526	7.86335e-159	3.8738e-156
Hbb-bs	1.46424	-0.636914	0.0240541	-26.4784	1.71868e-154	8.14125e-152
Cyba	9.50404	-0.445647	0.0170221	-26.1805	4.43557e-151	2.02328e-148
Capg	2.46766	-0.711399	0.0271776	-26.1759	4.9962e-151	2.19761e-148
H2-D1	12.973	-0.339878	0.0130135	-26.1172	2.32267e-150	9.86416e-148
Fn1	2.43985	-0.791247	0.0304928	-25.9487	1.88122e-148	7.72303e-146
Ftl1	5.0592	-0.504971	0.0197238	-25.6021	1.44452e-144	5.73894e-142
Cfp	3.73529	-0.61308	0.0241249	-25.4128	1.82172e-142	7.01136e-140
Smdt1	3.17478	-0.494453	0.019556	-25.2839	4.79905e-141	1.79106e-138
Wfdc17	8.28957	-0.662205	0.0264565	-25.0299	2.88912e-138	1.04654e-135
Crip1	12.4188	-0.788827	0.0315672	-24.9888	8.08633e-138	2.84546e-135
H2-DMb1	4.78785	-0.496993	0.0201183	-24.7035	9.80505e-135	3.35442e-132
S100a11	4.30359	-0.62824	0.0254583	-24.6772	1.8805e-134	6.25952e-132
Psmb8	5.16154	-0.446204	0.0181366	-24.6024	1.18973e-133	3.85597e-131
Tyrobp	12.0266	-0.433333	0.0177432	-24.4225	9.86669e-132	3.11585e-129
Ndufa6	4.06042	-0.454132	0.0189112	-24.0139	1.98839e-127	6.12224e-125
H2-Eb1	48.5352	-0.510222	0.0217363	-23.4732	7.65965e-122	2.2461e-119
Anxa2	2.7739	-0.592315	0.02531	-23.4024	4.03816e-121	1.1566e-118
Clec4b1	2.51404	-0.52002	0.0223244	-23.2938	5.12054e-120	1.43329e-117
Ifitm2	6.38982	-0.475088	0.0204033	-23.2849	6.3064e-120	1.72599e-117
Syngr2	2.84547	-0.473512	0.020339	-23.281	6.90422e-120	1.84853e-117
Lpl	3.51165	-0.696437	0.0300402	-23.1835	6.68482e-119	1.75171e-116
Ccl9	2.93433	-0.60331	0.0261588	-23.0633	1.08067e-117	2.71623e-115
Ndufa13	4.32341	-0.397062	0.0172157	-23.0639	1.06728e-117	2.71623e-115
Fxyd5	7.05842	-0.436055	0.0189666	-22.9907	5.77016e-117	1.4213e-114
Lyz1	1.38206	-0.60888	0.0270153	-22.5384	1.74573e-112	4.21576e-110
AC121965.1	3.45133	-0.40347	0.0179804	-22.4394	1.6249e-111	3.84852e-109
Abhd17a	1.82854	-0.427413	0.0191037	-22.3733	7.16924e-111	1.63512e-108
H2-Aa	60.3202	-0.486115	0.0218173	-22.2811	5.63117e-110	1.26097e-107
Calr	10.9632	-0.4208	0.019149	-21.9751	4.98945e-107	1.07807e-104
Ly86	3.22403	-0.365528	0.0166714	-21.9255	1.48433e-106	3.15189e-104
Gm2a	4.26355	-0.485533	0.0227551	-21.3373	5.11876e-101	1.05071e-98
Pfn1	12.9464	-0.357387	0.0167758	-21.3037	1.04801e-100	2.11595e-98
Sh3bgrl3	9.53946	-0.363472	0.0170655	-21.2986	1.1687e-100	2.32157e-98
Mcub	1.75013	-0.4527	0.0214005	-21.1537	2.55057e-99	4.98616e-97
Arpc2	6.58784	-0.347447	0.0164476	-21.1244	4.74514e-99	9.13143e-97
Emp3	3.77415	-0.420232	0.0198971	-21.1202	5.18317e-99	9.82092e-97
Atp5k	3.63768	-0.379154	0.0180684	-20.9844	9.11492e-98	1.7009e-95
Cstb	2.5682	-0.44124	0.0211027	-20.9092	4.41629e-97	8.11806e-95
Cd68	4.47959	-0.384344	0.0185172	-20.756	1.08102e-95	1.92955e-93
Prdx1	5.03855	-0.429056	0.020723	-20.7043	3.1658e-95	5.57e-93
Ctsz	5.34157	-0.38873	0.018834	-20.6398	1.20627e-94	2.09245e-92
Atp6v0e	2.99966	-0.361995	0.0175511	-20.6252	1.62939e-94	2.78715e-92
Junb	3.62562	-0.476009	0.0232062	-20.5121	1.67786e-93	2.79251e-91
Ndufa3	5.19744	-0.342453	0.0167141	-20.4889	2.7068e-93	4.44492e-91
Dbi	2.68025	-0.399441	0.0196885	-20.288	1.63989e-91	2.65748e-89
Zyx	2.23778	-0.450799	0.0222435	-20.2665	2.53976e-91	4.06229e-89
Spi1	3.50719	-0.344552	0.0172097	-20.0209	3.62442e-89	5.72287e-87
H3f3b	5.78342	-0.324868	0.0162286	-20.0183	3.81684e-89	5.9504e-87
Gadd45g	1.77559	-0.448865	0.0226901	-19.7824	4.21784e-87	6.49336e-85
Rpl34	11.7225	-0.297759	0.0151395	-19.6677	4.08191e-86	6.20652e-84
Elob	3.98495	-0.346915	0.0176728	-19.6299	8.59538e-86	1.29098e-83
Cox6b1	4.54837	-0.341123	0.0174258	-19.5757	2.49243e-85	3.69841e-83
Tmem258	2.5354	-0.36311	0.0185876	-19.535	5.53077e-85	8.10916e-83
Tmsb4x	103.461	-0.336986	0.0173079	-19.4701	1.97065e-84	2.85536e-82
Calm1	15.6083	-0.349485	0.0179635	-19.4553	2.62968e-84	3.76595e-82
Eif1	5.60975	-0.318988	0.0164126	-19.4356	3.86227e-84	5.46755e-82
Rps18	12.4485	-0.318831	0.0164064	-19.4333	4.03492e-84	5.64705e-82
Arpc1b	7.24519	-0.323963	0.0168787	-19.1937	4.18083e-82	5.78552e-80
Ccl2	1.8696	-0.45309	0.0236251	-19.1783	5.61997e-82	7.69062e-80
Cox8a	4.42232	-0.341035	0.0177843	-19.1762	5.85272e-82	7.92111e-80
Atpif1	3.92712	-0.362877	0.018933	-19.1664	7.06709e-82	9.46068e-80
Evi2a	2.26518	-0.330521	0.0172737	-19.1344	1.3068e-81	1.73059e-79
Gm42826	1.44561	-0.409593	0.0214238	-19.1186	1.76757e-81	2.31589e-79
Rps27	24.3913	-0.27799	0.0145447	-19.1129	1.97317e-81	2.55805e-79
Vaultrc5	1.50706	-0.399462	0.0209753	-19.0444	7.30557e-81	9.37244e-79
Sem1	4.16941	-0.329553	0.0173782	-18.9636	3.4123e-80	4.33257e-78
Hist1h2bc	1.82647	-0.421185	0.0222149	-18.9596	3.68118e-80	4.62627e-78
Uqcr10	3.4226	-0.360789	0.0190599	-18.9293	6.54863e-80	8.14675e-78
Eif5a	4.20683	-0.385697	0.0204185	-18.8895	1.3904e-79	1.71242e-77
Rps27l	2.98207	-0.369214	0.0196557	-18.7841	1.01919e-78	1.24281e-76
BC028528	2.01083	-0.367152	0.019574	-18.7571	1.69321e-78	2.04447e-76
Vamp8	3.29841	-0.305452	0.0163522	-18.6796	7.25718e-78	8.67761e-76
Lsp1	3.90688	-0.465386	0.0249295	-18.6681	9.00242e-78	1.06609e-75
Serf2	4.21344	-0.305536	0.0163704	-18.664	9.71556e-78	1.13959e-75
Uqcrq	3.25576	-0.347518	0.0188094	-18.4758	3.23691e-76	3.72577e-74
Ndufa7	3.04613	-0.316182	0.0171248	-18.4634	4.07026e-76	4.6416e-74
Plin2	1.82457	-0.394266	0.0214309	-18.3971	1.38593e-75	1.56597e-73
Sri	2.31236	-0.320613	0.0174469	-18.3765	2.02713e-75	2.26965e-73
D8Ertd738e	2.90309	-0.312024	0.0172504	-18.088	3.96415e-73	4.32058e-71
Uqcrc1	2.11335	-0.321889	0.0178826	-18.0001	1.94381e-72	2.09999e-70
S100a6	4.07189	-0.506393	0.0281899	-17.9636	3.75529e-72	4.02175e-70
Lyz2	39.1183	-0.536121	0.0298976	-17.9319	6.64528e-72	7.05546e-70
Spcs2	2.71434	-0.335158	0.0187085	-17.9147	9.05479e-72	9.53152e-70
Nedd8	2.60988	-0.301002	0.0168487	-17.865	2.21048e-71	2.30715e-69
Myl12a	2.6079	-0.326851	0.0183605	-17.8019	6.82762e-71	7.00741e-69
Ndufa12	2.37629	-0.333233	0.0187482	-17.7741	1.12119e-70	1.1412e-68
Ndufc1	2.67893	-0.337728	0.0190022	-17.7731	1.14222e-70	1.15308e-68
Hn1	2.86231	-0.33301	0.0187515	-17.7591	1.4655e-70	1.46741e-68
Tmem176a	4.5777	-0.330636	0.0186412	-17.7368	2.17959e-70	2.16483e-68
Psmb6	2.6071	-0.315907	0.017859	-17.6889	5.10348e-70	5.02836e-68
Ccl8	3.09037	-0.56994	0.0322457	-17.6749	6.54257e-70	6.3951e-68
Lrp1	3.18642	-0.391806	0.0222125	-17.639	1.23593e-69	1.18919e-67
Ppp1ca	3.22839	-0.300582	0.0170989	-17.579	3.5669e-69	3.37923e-67
Mdh2	2.38796	-0.355924	0.0202815	-17.5492	6.02777e-69	5.66702e-67
Atp5j2	3.7121	-0.320287	0.018269	-17.5317	8.21475e-69	7.66461e-67
Rpl35	7.4213	-0.275709	0.0157344	-17.5227	9.61867e-69	8.90703e-67
Rpl36	13.1436	-0.28056	0.0160255	-17.507	1.26594e-68	1.16353e-66
Rps28	16.8099	-0.25957	0.0148566	-17.4717	2.35306e-68	2.14669e-66
Ost4	2.58243	-0.300419	0.017284	-17.3813	1.14246e-67	1.0346e-65
H2-DMb2	1.59288	-0.403051	0.0234089	-17.2178	1.95126e-66	1.75414e-64
Bax	2.00008	-0.313101	0.0182897	-17.119	1.07123e-65	9.56031e-64
Sdhb	2.18191	-0.30486	0.0178617	-17.0677	2.57988e-65	2.28589e-63
Ccl17	2.17235	-0.530602	0.0311217	-17.0493	3.53817e-65	3.11258e-63
Ndufa1	2.59233	-0.328326	0.0193097	-17.0031	7.78312e-65	6.79836e-63
Mrpl33	2.53593	-0.31844	0.0187424	-16.9904	9.68094e-65	8.39651e-63
Jund	3.34928	-0.331526	0.0195454	-16.9618	1.57333e-64	1.35505e-62
Dok2	1.40472	-0.376735	0.0222712	-16.9158	3.44269e-64	2.94445e-62
Rpl32	20.8968	-0.255058	0.0151479	-16.8379	1.28696e-63	1.09312e-61
H2afj	2.50098	-0.311799	0.0185183	-16.8373	1.29975e-63	1.09642e-61
Cox7b	2.73455	-0.310671	0.0184822	-16.8092	2.08997e-63	1.75102e-61
Napsa	1.89491	-0.382592	0.0227768	-16.7974	2.54774e-63	2.12013e-61
Pilra	1.84486	-0.355486	0.0212836	-16.7023	1.26021e-62	1.04166e-60
Cox6a1	4.72844	-0.300029	0.0179805	-16.6864	1.64706e-62	1.35235e-60
Alox5ap	3.27528	-0.326585	0.0195925	-16.6689	2.2062e-62	1.79944e-60
Olfm1	1.7798	-0.341968	0.0205961	-16.6036	6.56591e-62	5.32012e-60
Iglc2	1.64265	-0.478376	0.0288668	-16.5719	1.11315e-61	8.96053e-60
Psmb2	2.21928	-0.295889	0.0178636	-16.5638	1.2727e-61	1.01783e-59
Atp5o	2.92012	-0.30175	0.0183454	-16.4482	8.633e-61	6.85962e-59
Mrpl42	2.08853	-0.305721	0.0186022	-16.4347	1.0802e-60	8.52801e-59
Eif3k	3.21634	-0.286563	0.0174723	-16.401	1.88232e-60	1.46726e-58
Myl12b	3.87751	-0.266766	0.0162802	-16.3859	2.41102e-60	1.86756e-58
Capns1	2.3889	-0.284569	0.0173897	-16.3642	3.44336e-60	2.65053e-58
Npc2	6.53091	-0.271065	0.0165957	-16.3334	5.7111e-60	4.36881e-58
Atp5e	4.94737	-0.291541	0.0178847	-16.3011	9.69175e-60	7.36813e-58
Usmg5	2.82126	-0.298951	0.0183843	-16.2612	1.86014e-59	1.40549e-57
Cdk2ap2	1.8631	-0.322989	0.0199178	-16.2161	3.88188e-59	2.9152e-57
Fcer1g	13.9942	-0.295113	0.0182245	-16.1932	5.62891e-59	4.20156e-57
Sat1	3.04139	-0.286398	0.017795	-16.0943	2.79512e-58	2.07378e-56
Edf1	2.47632	-0.285817	0.0178249	-16.0347	7.3183e-58	5.39714e-56
Rpl5	15.9007	-0.252595	0.0157763	-16.011	1.07022e-57	7.84574e-56
Pitpna	2.48459	-0.287578	0.0180639	-15.92	4.60058e-57	3.35271e-55
Uqcr11	3.26996	-0.285122	0.0179277	-15.904	5.94454e-57	4.30665e-55
H2afz	3.58206	-0.332216	0.0209643	-15.8467	1.48124e-56	1.06684e-54
Ndufa4	4.67418	-0.295069	0.0186386	-15.8311	1.8991e-56	1.35984e-54
Ccl4	2.71375	-0.395577	0.0250001	-15.823	2.15976e-56	1.53755e-54
Arf5	2.44635	-0.271209	0.0171526	-15.8115	2.59292e-56	1.83531e-54
Mrpl52	2.8236	-0.286366	0.0181318	-15.7936	3.4432e-56	2.42323e-54
Fam96a	1.84279	-0.296322	0.0188267	-15.7394	8.11755e-56	5.68044e-54
Cox6c	4.16064	-0.281187	0.0180125	-15.6107	6.15787e-55	4.23689e-53
Ssr4	2.43372	-0.329443	0.0212282	-15.5191	2.57502e-54	1.76189e-52
Capzb	4.23428	-0.254079	0.0163836	-15.5081	3.05735e-54	2.08035e-52
Sdf2l1	1.99397	-0.307581	0.0198827	-15.4698	5.55039e-54	3.75597e-52
Dad1	2.43647	-0.273155	0.0176748	-15.4545	7.03233e-54	4.73279e-52
Efhd2	2.97318	-0.260135	0.0169544	-15.3432	3.9328e-53	2.61818e-51
Clic1	4.40058	-0.243903	0.0159256	-15.3152	6.05278e-53	4.00785e-51
Ppib	2.82599	-0.286391	0.0187029	-15.3127	6.29423e-53	4.14544e-51
Atp6v0b	2.96475	-0.249727	0.0163265	-15.2958	8.15447e-53	5.34204e-51
Cd81	4.43701	-0.293839	0.0193128	-15.2147	2.82336e-52	1.83981e-50
Clec4a2	2.77819	-0.309315	0.0204204	-15.1474	7.88591e-52	5.11173e-50
Prdx2	2.08133	-0.272473	0.0180413	-15.1028	1.55236e-51	1.00099e-49
Uqcc2	1.92867	-0.286502	0.0189848	-15.0911	1.8533e-51	1.18882e-49
Hba-a1	1.26589	-0.372249	0.0246731	-15.0872	1.96485e-51	1.25384e-49
Fcrls	3.0062	-0.391285	0.025946	-15.0807	2.1692e-51	1.37711e-49
Tmem176b	5.67152	-0.266449	0.0176787	-15.0718	2.48397e-51	1.56885e-49
Slamf7	2.16826	-0.300284	0.0199628	-15.0422	3.88354e-51	2.42791e-49
Cox4i1	11.9486	-0.239845	0.0159878	-15.0017	7.15562e-51	4.45094e-49
Sub1	3.9131	-0.296089	0.0197746	-14.9732	1.09935e-50	6.80384e-49
Rbx1	2.7574	-0.260419	0.017451	-14.9228	2.34082e-50	1.44148e-48
Rpl37	12.3082	-0.23498	0.0157939	-14.8779	4.58732e-50	2.81082e-48
Slpi	1.85679	-0.454124	0.0306284	-14.8269	9.81628e-50	5.98502e-48
Mrps14	2.12353	-0.26629	0.0179709	-14.8178	1.12357e-49	6.81667e-48
Cox5b	3.13214	-0.267111	0.0181093	-14.75	3.07749e-49	1.85796e-47
Ccl7	1.96852	-0.375412	0.0255425	-14.6975	6.68866e-49	4.01841e-47
Slc25a5	5.84867	-0.295651	0.0201181	-14.6957	6.86447e-49	4.10402e-47
Ndufb8	2.49999	-0.25994	0.017699	-14.6867	7.84467e-49	4.64495e-47
Psmb3	2.74081	-0.267531	0.0182193	-14.6839	8.17438e-49	4.81702e-47
Minos1	2.33726	-0.274736	0.0188018	-14.6122	2.3481e-48	1.3771e-46
Ier2	1.94967	-0.311028	0.021341	-14.5742	4.09852e-48	2.39229e-46
Ifitm3	5.34253	-0.331372	0.0228453	-14.505	1.1256e-47	6.53912e-46
Eif4a1	2.81749	-0.273811	0.0190323	-14.3867	6.27247e-47	3.62684e-45
Slirp	1.94597	-0.262987	0.0182833	-14.384	6.52183e-47	3.75341e-45
Rps19	16.6338	-0.224036	0.0155797	-14.38	6.9092e-47	3.95785e-45
Vps29	1.86882	-0.266092	0.0186189	-14.2915	2.47305e-46	1.4101e-44
Ubl5	3.12971	-0.247538	0.0173382	-14.277	3.04378e-46	1.7196e-44
Cd72	2.93902	-0.303514	0.0212763	-14.2654	3.59657e-46	2.01343e-44
Cox5a	3.4173	-0.273153	0.0192029	-14.2245	6.45293e-46	3.59612e-44
Chmp4b	2.57285	-0.232156	0.0163479	-14.201	9.03231e-46	4.98843e-44
Cst3	28.1871	-0.369149	0.0260688	-14.1605	1.60733e-45	8.83742e-44
Arpc3	3.87399	-0.227286	0.0161264	-14.0941	4.13161e-45	2.25154e-43
Aldoa	2.56057	-0.283035	0.0201564	-14.042	8.63018e-45	4.68235e-43
Rps14	10.9219	-0.216943	0.0155152	-13.9826	1.99012e-44	1.07501e-42
Jun	5.17525	-0.328364	0.0234924	-13.9775	2.14017e-44	1.15102e-42
Krtcap2	2.71069	-0.289719	0.0207389	-13.9698	2.38136e-44	1.27517e-42
Cope	1.97397	-0.256346	0.018371	-13.9539	2.98054e-44	1.58226e-42
Ndufs6	2.59965	-0.255639	0.018333	-13.9442	3.41358e-44	1.79665e-42
Gnai2	12.8527	-0.197968	0.0142349	-13.9073	5.72145e-44	2.99853e-42
Clec4n	1.87006	-0.314759	0.0226945	-13.8694	9.70818e-44	5.06636e-42
Kap	1.38384	-0.320858	0.0231915	-13.8351	1.56421e-43	8.1286e-42
Srgn	3.35114	-0.295196	0.0213781	-13.8083	2.27055e-43	1.17496e-41
Pld4	3.64672	-0.228047	0.0165528	-13.777	3.50716e-43	1.80729e-41
Slc48a1	1.55848	-0.281346	0.0204507	-13.7573	4.60529e-43	2.36328e-41
2010107E04Rik	3.0856	-0.248357	0.0180605	-13.7514	4.99312e-43	2.55167e-41
Rpl18a	16.0374	-0.208407	0.0151804	-13.7287	6.83595e-43	3.47899e-41
Sec11c	2.30818	-0.320442	0.0234038	-13.6919	1.13549e-42	5.75502e-41
Anxa1	1.72702	-0.318855	0.0233255	-13.6698	1.53806e-42	7.7634e-41
Metrnl	1.80375	-0.269997	0.019793	-13.641	2.2829e-42	1.1476e-40
Tmem160	2.99597	-0.240826	0.0177328	-13.5808	5.20447e-42	2.60562e-40
Dazap2	2.89379	-0.208845	0.0153785	-13.5803	5.24323e-42	2.6144e-40
Gabarap	3.35287	-0.226901	0.0167336	-13.5596	6.9551e-42	3.45399e-40
Tmed10	3.62826	-0.230986	0.0170882	-13.5173	1.23688e-41	6.11784e-40
Klf2	2.07185	-0.304266	0.0225816	-13.4741	2.22131e-41	1.09431e-39
Coa3	1.85585	-0.250906	0.0186436	-13.458	2.76365e-41	1.35606e-39
Sec61g	2.17459	-0.243006	0.0180649	-13.4518	3.0038e-41	1.46805e-39
Selenok	2.42383	-0.237689	0.0176951	-13.4325	3.90163e-41	1.89931e-39
Tnip3	1.37823	-0.305934	0.0227859	-13.4264	4.23236e-41	2.0522e-39
Tmbim6	3.50498	-0.205251	0.0152925	-13.4217	4.51205e-41	2.17923e-39
Rnh1	1.72527	-0.259278	0.0193669	-13.3877	7.13841e-41	3.42088e-39
Uqcrb	2.81451	-0.236493	0.0178	-13.2862	2.78528e-40	1.32446e-38
H13	2.07223	-0.26536	0.0200569	-13.2303	5.86196e-40	2.77677e-38
Atp5g1	2.31703	-0.251683	0.0191243	-13.1604	1.48272e-39	6.99663e-38
Gltp	2.20992	-0.228252	0.0173463	-13.1586	1.51935e-39	7.14212e-38
Ndufv3	2.48246	-0.232988	0.017777	-13.1062	3.03492e-39	1.42122e-37
Atp5j	2.61537	-0.237593	0.0181362	-13.1005	3.27025e-39	1.52562e-37
Spcs1	2.12167	-0.258688	0.0197517	-13.097	3.42499e-39	1.59178e-37
Tomm7	3.15623	-0.219322	0.0167581	-13.0875	3.88156e-39	1.79719e-37
Zfp706	2.0644	-0.233816	0.0178825	-13.0751	4.5678e-39	2.107e-37
Pomp	2.93121	-0.231706	0.0177427	-13.0592	5.62917e-39	2.57728e-37
Lilr4b	1.6681	-0.28039	0.0214705	-13.0593	5.62329e-39	2.57728e-37
Cyb5a	2.09806	-0.238809	0.0183299	-13.0284	8.43883e-39	3.84936e-37
Pla2g7	2.33703	-0.277344	0.0213047	-13.0179	9.67521e-39	4.39704e-37
Idh3b	2.76924	-0.222439	0.017104	-13.0051	1.14472e-38	5.18321e-37
Ddost	1.98011	-0.236531	0.018227	-12.977	1.65301e-38	7.43008e-37
Mzb1	1.8628	-0.39173	0.0302737	-12.9396	2.68915e-38	1.20435e-36
Ndufs8	1.90713	-0.237222	0.0184092	-12.8861	5.39149e-38	2.40586e-36
Atp5c1	2.65456	-0.226567	0.0176416	-12.8428	9.43793e-38	4.1812e-36
Rpl41	21.3168	-0.213391	0.0166481	-12.8177	1.30436e-37	5.75788e-36
Ndufb5	1.96288	-0.232551	0.0181949	-12.7811	2.09033e-37	9.19447e-36
Lamtor1	2.14987	-0.22181	0.0173569	-12.7794	2.13676e-37	9.36526e-36
S100a10	2.2841	-0.298812	0.0233925	-12.7738	2.29578e-37	1.00265e-35
Zfp36	2.91759	-0.296159	0.0231946	-12.7684	2.46075e-37	1.0709e-35
Atp6v1f	2.91319	-0.210693	0.016503	-12.7669	2.50873e-37	1.08794e-35
Cnih4	1.82007	-0.240002	0.0188142	-12.7564	2.87102e-37	1.24068e-35
Il2rg	1.99299	-0.23389	0.0183832	-12.723	4.40724e-37	1.89789e-35
Rps26	11.1286	-0.223482	0.0176227	-12.6815	7.49016e-37	3.20309e-35
Ucp2	4.13253	-0.234832	0.0185835	-12.6366	1.32743e-36	5.65698e-35
Snx3	2.2895	-0.214037	0.016967	-12.6149	1.74775e-36	7.42253e-35
2410015M20Rik	1.8906	-0.232484	0.0184699	-12.5872	2.48425e-36	1.05141e-34
Mrpl54	1.80979	-0.237583	0.0189584	-12.5318	5.00051e-36	2.10912e-34
Gnb2	2.74721	-0.2063	0.0165655	-12.4536	1.33736e-35	5.62146e-34
Pltp	2.77694	-0.276707	0.0222574	-12.4322	1.74828e-35	7.32374e-34
Rpl10	7.43868	-0.201243	0.0162	-12.4224	1.97533e-35	8.24683e-34
Dynlrb1	2.1802	-0.217695	0.0175459	-12.4072	2.38853e-35	9.93823e-34
Med28	1.90432	-0.227867	0.0183717	-12.4031	2.51292e-35	1.04206e-33
Pfdn5	3.44454	-0.200941	0.0162482	-12.3669	3.946e-35	1.62538e-33
Arpp19	2.45469	-0.225289	0.0182272	-12.3601	4.29722e-35	1.76415e-33
Sec61b	3.13782	-0.245727	0.0199024	-12.3466	5.0801e-35	2.07174e-33
Tma7	2.74145	-0.212758	0.0173492	-12.2633	1.42649e-34	5.79824e-33
Ctss	18.4442	-0.227726	0.0186092	-12.2373	1.96479e-34	7.95998e-33
Myl6	3.09819	-0.222343	0.0182061	-12.2125	2.6645e-34	1.07594e-32
Ywhah	2.73184	-0.217231	0.0178205	-12.19	3.51528e-34	1.41484e-32
Nmt1	1.90931	-0.223406	0.0183337	-12.1855	3.71209e-34	1.48919e-32
Gngt2	2.03387	-0.23295	0.0192114	-12.1256	7.73123e-34	3.09149e-32
Hba-a2	1.1986	-0.29493	0.0243523	-12.111	9.23924e-34	3.68254e-32
Prr13	2.39609	-0.204998	0.0169771	-12.075	1.43119e-33	5.686e-32
Nme1	1.96135	-0.24413	0.0203035	-12.024	2.65655e-33	1.05203e-31
Calm3	2.27835	-0.21344	0.0177878	-11.9992	3.58587e-33	1.4155e-31
Ndufa2	3.30326	-0.205658	0.0171768	-11.973	4.92198e-33	1.93054e-31
Cited2	2.71368	-0.247959	0.0207376	-11.957	5.97148e-33	2.32736e-31
Cd53	2.91397	-0.204322	0.0170879	-11.9571	5.96272e-33	2.32736e-31
Arhgdib	4.36558	-0.214918	0.0179813	-11.9523	6.31588e-33	2.45383e-31
Tmem256	2.67048	-0.210545	0.0176193	-11.9497	6.51789e-33	2.52435e-31
Rab2a	2.27912	-0.201889	0.0170648	-11.8308	2.707e-32	1.03861e-30
Mt1	4.23208	-0.275987	0.0233689	-11.81	3.46473e-32	1.3252e-30
Rps9	11.3761	-0.173894	0.0147655	-11.7771	5.12461e-32	1.95402e-30
Srsf9	1.76668	-0.224372	0.0190576	-11.7733	5.35646e-32	2.03612e-30
Pkm	2.46539	-0.230069	0.0195463	-11.7705	5.54237e-32	2.1003e-30
Clec4a3	2.49805	-0.216485	0.0183942	-11.7692	5.62466e-32	2.12495e-30
Psmb1	2.55279	-0.204949	0.0174419	-11.7504	7.02935e-32	2.64751e-30
Atp5f1	2.6136	-0.201707	0.0171717	-11.7465	7.35918e-32	2.76328e-30
Lat2	1.70464	-0.227744	0.0194056	-11.736	8.33168e-32	3.11894e-30
Hspa5	6.11163	-0.23767	0.020294	-11.7113	1.11502e-31	4.16138e-30
Pea15a	1.95436	-0.211862	0.0181276	-11.6872	1.48146e-31	5.51228e-30
Hint1	3.28992	-0.213077	0.0182529	-11.6736	1.73821e-31	6.44814e-30
Ctsh	3.9685	-0.190582	0.0163554	-11.6526	2.22673e-31	8.23555e-30
Rps29	20.0381	-0.164273	0.0141162	-11.6372	2.66774e-31	9.83708e-30
Fkbp1a	1.85961	-0.220234	0.0189892	-11.5978	4.22648e-31	1.5492e-29
Cox7a2	2.86838	-0.214636	0.0185947	-11.5429	8.02136e-31	2.92281e-29
Cebpb	2.11108	-0.246054	0.0214063	-11.4945	1.40668e-30	5.11052e-29
Dnajc8	2.48415	-0.204117	0.017842	-11.4403	2.63091e-30	9.50213e-29
Batf3	1.53605	-0.233929	0.0204583	-11.4344	2.81377e-30	1.01033e-28
Pycard	2.39498	-0.217186	0.0190412	-11.4061	3.89656e-30	1.39506e-28
Prdx5	2.86757	-0.220203	0.0193106	-11.4032	4.0294e-30	1.43844e-28
Ssr2	1.89217	-0.220595	0.0193719	-11.3874	4.8335e-30	1.7205e-28
Chchd1	1.65659	-0.223943	0.0196841	-11.3768	5.45436e-30	1.93591e-28
Manf	2.08852	-0.254777	0.0224361	-11.3557	6.94875e-30	2.45922e-28
Hsbp1	2.12482	-0.197318	0.0174394	-11.3145	1.11234e-29	3.92539e-28
Rpl11	10.9644	-0.176081	0.0155979	-11.2887	1.49193e-29	5.24988e-28
Phlda1	1.4009	-0.255569	0.0226427	-11.287	1.52119e-29	5.33759e-28
Pld3	1.61392	-0.226175	0.0201101	-11.2468	2.40023e-29	8.39807e-28
Xbp1	1.8435	-0.255414	0.0227229	-11.2404	2.58303e-29	9.01207e-28
Rpl29	4.09161	-0.185792	0.0165853	-11.2022	3.97697e-29	1.38363e-27
Tuba1a	1.51454	-0.231978	0.0207462	-11.1817	5.00989e-29	1.72834e-27
Cltb	1.58427	-0.223295	0.020124	-11.096	1.312e-28	4.50101e-27
Cd83	1.61043	-0.241978	0.0218628	-11.068	1.79372e-28	6.11951e-27
Scand1	2.13152	-0.195606	0.0176902	-11.0573	2.02099e-28	6.87583e-27
Cops6	1.66584	-0.216666	0.0196114	-11.0479	2.24344e-28	7.61163e-27
Timm13	1.93139	-0.20234	0.0183483	-11.0277	2.80882e-28	9.50368e-27
Rpl15	2.43861	-0.190223	0.0172704	-11.0144	3.25693e-28	1.09601e-26
Atp5h	3.6818	-0.187718	0.0170627	-11.0016	3.75421e-28	1.25986e-26
Cdc42	4.8653	-0.174937	0.0159068	-10.9976	3.92227e-28	1.31268e-26
Aup1	1.79916	-0.207351	0.0188572	-10.9958	4.00226e-28	1.33582e-26
Arhgdia	2.75655	-0.185446	0.0169074	-10.9684	5.42485e-28	1.80574e-26
Atp6v1g1	1.95103	-0.198622	0.018114	-10.9651	5.62258e-28	1.86651e-26
Oaz1	3.64221	-0.175655	0.0161073	-10.9053	1.0873e-27	3.59978e-26
Ndufv2	1.91685	-0.197938	0.0182932	-10.8203	2.7579e-27	9.05767e-26
Ppia	4.04827	-0.19931	0.0184323	-10.8131	2.9853e-27	9.77846e-26
Cd300c2	2.132	-0.190464	0.0176475	-10.7927	3.72699e-27	1.21433e-25
Fgl2	2.16756	-0.215694	0.0200207	-10.7735	4.59073e-27	1.49181e-25
Ndufb9	1.96369	-0.196287	0.0182213	-10.7724	4.64957e-27	1.50695e-25
Chmp2a	2.221	-0.184984	0.0171867	-10.7632	5.13328e-27	1.65936e-25
Atp5d	2.58793	-0.190974	0.0177701	-10.7469	6.12572e-27	1.97498e-25
Arpc4	2.51028	-0.179236	0.0166791	-10.7462	6.17838e-27	1.98676e-25
Fis1	2.04274	-0.190069	0.0177345	-10.7175	8.42711e-27	2.70282e-25
Lmna	1.41137	-0.232999	0.0218071	-10.6845	1.20263e-26	3.84718e-25
Banf1	3.16737	-0.213223	0.0199783	-10.6727	1.36618e-26	4.35903e-25
mt-Nd1	17.6281	-0.163966	0.0153737	-10.6654	1.47794e-26	4.70342e-25
Cyth4	3.85796	-0.176254	0.0165615	-10.6424	1.89094e-26	5.98683e-25
Ndufb11	2.05907	-0.189967	0.0178626	-10.6349	2.05047e-26	6.47529e-25
Ndufa5	2.35847	-0.196056	0.018446	-10.6287	2.19144e-26	6.90276e-25
Iglc1	1.39005	-0.287461	0.0270528	-10.6259	2.25787e-26	7.09385e-25
Gm15500	6.31307	-0.17728	0.016699	-10.6162	2.50492e-26	7.85004e-25
Rps7	7.5996	-0.175639	0.0166145	-10.5714	4.0433e-26	1.26069e-24
Malat1	39.5282	-0.188484	0.0178318	-10.5701	4.09921e-26	1.2749e-24
Cd302	1.69613	-0.205342	0.0194271	-10.5699	4.1098e-26	1.27497e-24
Lamtor2	2.22422	-0.179837	0.0171063	-10.5129	7.53309e-26	2.33109e-24
Rps2	12.164	-0.187893	0.0179467	-10.4695	1.19265e-25	3.66302e-24
Ndufb4	1.92407	-0.190839	0.0182516	-10.456	1.37573e-25	4.2148e-24
Naa38	1.80256	-0.196015	0.0188513	-10.3979	2.53378e-25	7.72426e-24
Cox7c	4.17254	-0.17957	0.0172947	-10.383	2.964e-25	9.01348e-24
Timm10b	1.84009	-0.193103	0.0186315	-10.3644	3.60132e-25	1.09246e-23
Akr1a1	3.11354	-0.176947	0.0170911	-10.3532	4.04706e-25	1.22466e-23
Actg1	2.40163	-0.208226	0.0201138	-10.3524	4.08091e-25	1.23187e-23
Tmem14c	1.91996	-0.189096	0.0182664	-10.3521	4.0932e-25	1.23256e-23
Rpl13	16.9454	-0.164424	0.0158965	-10.3434	4.4844e-25	1.34379e-23
Ranbp1	2.10987	-0.210319	0.020382	-10.3189	5.79093e-25	1.7269e-23
Capza2	3.22641	-0.171422	0.0166241	-10.3116	6.24406e-25	1.85753e-23
Gng5	2.18561	-0.17761	0.0172377	-10.3036	6.78596e-25	2.01388e-23
Selplg	2.14907	-0.181674	0.0176445	-10.2964	7.31653e-25	2.16612e-23
Bola2	2.22304	-0.192883	0.0187925	-10.2638	1.02574e-24	3.0295e-23
Ndufb10	1.93928	-0.186054	0.0181598	-10.2454	1.24164e-24	3.65839e-23
Use1	2	-0.182953	0.0178884	-10.2275	1.49395e-24	4.39128e-23
Pet100	1.69692	-0.198206	0.019404	-10.2147	1.70342e-24	4.99508e-23
Cycs	1.70771	-0.201253	0.0197189	-10.2061	1.86164e-24	5.44606e-23
Rpl18	8.51956	-0.176499	0.0173207	-10.1901	2.19574e-24	6.37801e-23
Ier3ip1	1.95605	-0.184303	0.0180885	-10.1889	2.22157e-24	6.43785e-23
1810022K09Rik	1.76655	-0.192725	0.0190341	-10.1252	4.26905e-24	1.23422e-22
Slamf9	2.35842	-0.195858	0.0194077	-10.0918	6.00617e-24	1.73237e-22
Slc15a3	1.86932	-0.19102	0.0189382	-10.0865	6.33887e-24	1.82405e-22
Cd14	2.53205	-0.204962	0.0203502	-10.0717	7.3672e-24	2.1101e-22
Fcgr2b	3.15524	-0.197718	0.0196626	-10.0555	8.68468e-24	2.48168e-22
Taf10	2.00655	-0.180615	0.0179693	-10.0513	9.06481e-24	2.58431e-22
Clec7a	2.11526	-0.214927	0.0214929	-9.99988	1.52579e-23	4.33987e-22
Bcl2a1d	1.60021	-0.200239	0.0200373	-9.99331	1.63046e-23	4.6269e-22
Ccdc12	2.00001	-0.179024	0.0179226	-9.98873	1.70749e-23	4.83435e-22
Arpc5	3.25254	-0.169822	0.0170075	-9.98515	1.77038e-23	5.00091e-22
Taldo1	2.68527	-0.18488	0.0185378	-9.97315	1.9978e-23	5.63041e-22
Atf3	1.64544	-0.235258	0.0236	-9.96856	2.09246e-23	5.88372e-22
Aes	2.33478	-0.171123	0.0172363	-9.92803	3.144e-23	8.82038e-22
Cenpx	1.92627	-0.181585	0.0183392	-9.90143	4.10361e-23	1.14603e-21
Fth1	19.5943	-0.188374	0.0190436	-9.89169	4.52308e-23	1.26032e-21
AI413582	1.7155	-0.190585	0.0192898	-9.88009	5.0789e-23	1.412e-21
Ccl12	5.05001	-0.323439	0.0327741	-9.86873	5.68816e-23	1.57782e-21
Dynll1	2.74685	-0.17936	0.0182522	-9.82676	8.63552e-23	2.39e-21
Plk2	1.26228	-0.221309	0.0226703	-9.76205	1.63813e-22	4.51346e-21
Itgb2	1.86615	-0.191226	0.0195947	-9.75908	1.68674e-22	4.63703e-21
Cyp4f18	1.55629	-0.197734	0.0202711	-9.75449	1.76493e-22	4.84118e-21
Ndufb7	3.18212	-0.170325	0.0175136	-9.72535	2.35101e-22	6.43444e-21
Cyc1	1.5028	-0.199236	0.020614	-9.66509	4.24235e-22	1.15851e-20
Bcl2a1a	1.47565	-0.201204	0.0208253	-9.66151	4.39341e-22	1.19711e-20
Mrpl17	1.50436	-0.198081	0.0206022	-9.61457	6.94e-22	1.88267e-20
Brk1	2.4473	-0.160658	0.0167272	-9.60463	7.64289e-22	2.06879e-20
Vps28	1.74664	-0.183462	0.0191023	-9.60415	7.67856e-22	2.07388e-20
Cops9	2.63351	-0.164853	0.0172274	-9.56927	1.07667e-21	2.9016e-20
Shisa5	2.62683	-0.16876	0.0176458	-9.56376	1.13549e-21	3.05344e-20
Fkbp2	2.24916	-0.194061	0.0202925	-9.56323	1.14135e-21	3.06251e-20
Creg1	2.37471	-0.177554	0.0186271	-9.53201	1.54265e-21	4.12131e-20
Cfl1	8.96369	-0.170134	0.0178553	-9.52848	1.59609e-21	4.25486e-20
Chchd2	3.38298	-0.164102	0.0172603	-9.50749	1.95316e-21	5.19549e-20
Cd9	1.73693	-0.198103	0.0208383	-9.5067	1.96813e-21	5.22404e-20
Bsg	2.23084	-0.161161	0.0169807	-9.49087	2.29106e-21	6.06811e-20
Plbd1	4.53513	-0.192945	0.0203557	-9.47864	2.57627e-21	6.80887e-20
Lman2	1.79243	-0.178098	0.0188588	-9.44379	3.59548e-21	9.4822e-20
Btg2	2.3502	-0.197662	0.0209784	-9.42219	4.41788e-21	1.16262e-19
Rgs1	2.01035	-0.236446	0.0251551	-9.39953	5.48058e-21	1.43921e-19
Anxa5	2.76174	-0.161436	0.0171829	-9.39516	5.71324e-21	1.49711e-19
Tmem134	1.61385	-0.18668	0.0198731	-9.39361	5.79804e-21	1.51611e-19
Ndufa11	1.90437	-0.173151	0.0184437	-9.38809	6.10984e-21	1.59425e-19
Selenof	2.40475	-0.153734	0.0163784	-9.3864	6.20889e-21	1.61667e-19
Ndufb6	1.71493	-0.180837	0.0192896	-9.37485	6.92717e-21	1.7999e-19
Cd200r1	1.25883	-0.210931	0.0225421	-9.3572	8.18739e-21	2.12286e-19
Cxcl16	3.25711	-0.178906	0.0191319	-9.35118	8.66788e-21	2.24272e-19
Rps11	7.57389	-0.157879	0.0169029	-9.3403	9.60573e-21	2.48017e-19
Ech1	1.62311	-0.185001	0.0198158	-9.336	1.00041e-20	2.57764e-19
Dctn3	1.58468	-0.186998	0.0200564	-9.32359	1.12473e-20	2.8919e-19
Reep5	2.28259	-0.158104	0.0170569	-9.26924	1.87483e-20	4.79054e-19
Eif4ebp1	1.56429	-0.186639	0.0201856	-9.24616	2.32695e-20	5.93348e-19
Serp1	2.20333	-0.173449	0.0188104	-9.22087	2.94689e-20	7.48328e-19
Ctnna1	1.81359	-0.171832	0.0187607	-9.15919	5.22864e-20	1.32502e-18
Ostf1	2.23728	-0.155302	0.0169706	-9.15123	5.62881e-20	1.4235e-18
Commd4	1.54926	-0.185234	0.0202806	-9.13356	6.62845e-20	1.67287e-18
Tspan33	1.75021	-0.177157	0.0194956	-9.08705	1.0176e-19	2.56293e-18
Ap2m1	1.62203	-0.180001	0.0198121	-9.08539	1.03327e-19	2.59709e-18
Dnm2	2.90694	-0.147745	0.0163379	-9.04312	1.52266e-19	3.80388e-18
Aurkaip1	1.61674	-0.179382	0.0198485	-9.03758	1.60177e-19	3.9934e-18
Mpc2	1.7002	-0.174789	0.0193548	-9.03074	1.70516e-19	4.24258e-18
Dusp1	2.08269	-0.205542	0.0227941	-9.01731	1.92759e-19	4.78634e-18
Mrpl57	1.47165	-0.187376	0.0208159	-9.00155	2.22543e-19	5.51477e-18
Kcnn4	1.35072	-0.195556	0.0217493	-8.99136	2.4419e-19	6.03904e-18
Lsm4	1.84671	-0.167637	0.0186745	-8.97678	2.78818e-19	6.86785e-18
Cox7a2l	2.49311	-0.14964	0.016711	-8.95457	3.41057e-19	8.35081e-18
Tmem106a	1.53643	-0.182141	0.0203597	-8.94619	3.67966e-19	8.99179e-18
Cox14	1.8033	-0.167792	0.0187844	-8.93255	4.16302e-19	1.01528e-17
Etfb	1.66076	-0.174853	0.019585	-8.92791	4.34142e-19	1.0567e-17
Snrpd2	2.19125	-0.16168	0.0181276	-8.91903	4.7037e-19	1.14262e-17
Psma3	1.88276	-0.164108	0.0184078	-8.91509	4.87416e-19	1.1817e-17
Arf1	2.23134	-0.151235	0.0169657	-8.91415	4.91594e-19	1.18948e-17
Ndufb2	1.66683	-0.174118	0.0195492	-8.90667	5.25876e-19	1.26994e-17
Psmd8	1.76569	-0.168875	0.0189851	-8.89517	5.83313e-19	1.40589e-17
Cnn2	2.34719	-0.175089	0.0196914	-8.89165	6.02057e-19	1.44823e-17
Rexo2	1.848	-0.189462	0.0213384	-8.87895	6.74944e-19	1.62039e-17
Csk	2.01242	-0.15759	0.017777	-8.86482	7.66258e-19	1.83604e-17
Ctsc	5.84477	-0.167571	0.0189055	-8.86365	7.74364e-19	1.85186e-17
Nop10	2.27197	-0.159512	0.017997	-8.86327	7.77041e-19	1.85466e-17
Rab1b	1.56077	-0.178975	0.0201942	-8.86271	7.80937e-19	1.86035e-17
Map1lc3b	1.91047	-0.161386	0.0182438	-8.84608	9.06482e-19	2.15111e-17
S100a1	1.59135	-0.176071	0.0200128	-8.79791	1.39394e-18	3.29515e-17
Daglb	1.38984	-0.18837	0.0214161	-8.79572	1.42137e-18	3.35357e-17
Hbb-bt	1.13378	-0.218797	0.0249227	-8.77902	1.649e-18	3.87577e-17
1110008F13Rik	1.53402	-0.178587	0.0203687	-8.76771	1.82338e-18	4.27748e-17
Tbcb	1.54325	-0.177617	0.0203077	-8.74629	2.20474e-18	5.15248e-17
Arl6ip5	1.73473	-0.167374	0.0191417	-8.74395	2.2509e-18	5.24047e-17
Itgax	1.5653	-0.186147	0.021306	-8.73683	2.3975e-18	5.57126e-17
H1f0	1.71962	-0.183644	0.0210337	-8.73094	2.52555e-18	5.85776e-17
Sdhd	1.61888	-0.173027	0.0198237	-8.72827	2.58593e-18	5.98652e-17
Dnajc19	1.73262	-0.166638	0.01916	-8.69719	3.40208e-18	7.84645e-17
Pgls	1.80343	-0.162961	0.0187953	-8.67028	4.31064e-18	9.92333e-17
Sra1	1.55496	-0.175187	0.0202276	-8.66079	4.68514e-18	1.07453e-16
Tmem59	1.86614	-0.159673	0.0184489	-8.65491	4.93283e-18	1.12923e-16
Ccl3	1.73961	-0.186934	0.0216076	-8.65128	5.09237e-18	1.16144e-16
Rps5	7.76136	-0.144429	0.0167765	-8.60901	7.36912e-18	1.6776e-16
Pdia6	2.20826	-0.164604	0.0191487	-8.59609	8.24803e-18	1.87422e-16
Ppt1	2.49993	-0.193839	0.0226094	-8.57337	1.005e-17	2.27949e-16
Uqcrh	3.50613	-0.146439	0.017125	-8.55116	1.21858e-17	2.75884e-16
Tmem167	1.63784	-0.168132	0.0197078	-8.53123	1.44798e-17	3.27218e-16
Ube2d3	2.12401	-0.148147	0.0173729	-8.52745	1.49605e-17	3.37461e-16
Eno1	1.62142	-0.168788	0.0198175	-8.51713	1.63561e-17	3.66925e-16
Anapc13	1.78947	-0.160096	0.0188463	-8.49483	1.98214e-17	4.43051e-16
Anapc11	1.82736	-0.157129	0.0186543	-8.42321	3.66319e-17	8.15838e-16
Psmb9	2.0854	-0.156774	0.0186536	-8.40448	4.29752e-17	9.53663e-16
Rpl14	11.2786	-0.145278	0.0172952	-8.39989	4.46891e-17	9.89912e-16
S100a13	2.0823	-0.15414	0.0183548	-8.39782	4.54846e-17	1.00572e-15
Ifi30	2.76702	-0.173048	0.0206143	-8.39456	4.67626e-17	1.03213e-15
Fcf1	1.61461	-0.166408	0.0198385	-8.38818	4.93743e-17	1.08782e-15
Mlf2	1.55147	-0.169623	0.0202396	-8.38074	5.25976e-17	1.15677e-15
Ptprc	5.29793	-0.140174	0.016727	-8.38011	5.28783e-17	1.16087e-15
Ssu72	1.6228	-0.165705	0.0197915	-8.37257	5.63747e-17	1.23543e-15
Egr2	1.18828	-0.193813	0.0231655	-8.36645	5.93776e-17	1.29829e-15
Cox17	1.79052	-0.158046	0.0188908	-8.3663	5.9454e-17	1.29829e-15
Ldha	2.48755	-0.16556	0.0198042	-8.35981	6.28167e-17	1.36929e-15
Glipr1	1.54121	-0.175547	0.0210423	-8.34257	7.26906e-17	1.58173e-15
Selenow	3.17794	-0.137865	0.0165289	-8.34084	7.37663e-17	1.6023e-15
Rn7sk	1.80273	-0.167895	0.0201404	-8.33627	7.66728e-17	1.6625e-15
Slamf8	1.4133	-0.176726	0.0212178	-8.32917	8.14095e-17	1.76211e-15
F10	1.17471	-0.193959	0.0233059	-8.3223	8.62723e-17	1.86409e-15
Gas5	3.37784	-0.150287	0.0180608	-8.32117	8.71017e-17	1.87871e-15
Tmed9	1.8905	-0.151932	0.0183228	-8.29196	1.11401e-16	2.39862e-15
S100a4	2.51172	-0.211508	0.0255963	-8.26323	1.41779e-16	3.04738e-15
Mrpl20	1.59957	-0.164695	0.019938	-8.26035	1.45242e-16	3.11637e-15
Dpm3	1.81285	-0.15447	0.0187259	-8.249	1.59732e-16	3.42131e-15
Plaur	1.16171	-0.193086	0.0234399	-8.23751	1.75832e-16	3.75963e-15
Lamtor5	1.68732	-0.159399	0.0193989	-8.2169	2.08831e-16	4.44975e-15
Fus	2.22312	-0.146837	0.017875	-8.21469	2.12712e-16	4.52464e-15
Myo1e	1.50157	-0.169911	0.0207463	-8.18995	2.61345e-16	5.53997e-15
Rheb	1.50902	-0.167891	0.0205188	-8.18234	2.78387e-16	5.89109e-15
Phf11b	1.95386	-0.156759	0.0191627	-8.18047	2.82738e-16	5.96806e-15
Igkv8-30	1.11863	-0.214064	0.026168	-8.18036	2.82994e-16	5.96806e-15
Nhp2	1.54132	-0.165722	0.0203457	-8.14532	3.78273e-16	7.96346e-15
Timm8b	1.47837	-0.168884	0.0207344	-8.14512	3.78904e-16	7.96346e-15
Pold4	1.58017	-0.162959	0.0200531	-8.12637	4.42337e-16	9.28079e-15
Cct5	2.04723	-0.149062	0.0183441	-8.12589	4.44092e-16	9.30177e-15
Rpl17	8.5304	-0.134194	0.0165163	-8.12494	4.476e-16	9.35932e-15
Fam96b	1.45379	-0.169702	0.0209073	-8.11691	4.78206e-16	9.98234e-15
Ak2	1.65812	-0.158857	0.0195747	-8.11542	4.84109e-16	1.00885e-14
Trappc1	1.49977	-0.166477	0.0205812	-8.08878	6.02635e-16	1.25373e-14
Tecr	1.77627	-0.152912	0.0189068	-8.08768	6.08126e-16	1.26301e-14
Eif6	1.51291	-0.165283	0.0204898	-8.06662	7.227e-16	1.49845e-14
Atp5b	2.64409	-0.150448	0.0186937	-8.04807	8.41091e-16	1.73807e-14
1810058I24Rik	1.62929	-0.158611	0.0197414	-8.0344	9.40351e-16	1.93993e-14
Tbca	2.22228	-0.137755	0.0171934	-8.01207	1.12792e-15	2.32298e-14
Snx20	1.63237	-0.157915	0.0197198	-8.00793	1.16651e-15	2.39845e-14
Znhit1	1.50273	-0.164129	0.0205588	-7.98339	1.42374e-15	2.9176e-14
Mrps24	1.54994	-0.160788	0.020238	-7.94482	1.94475e-15	3.95893e-14
Skap2	1.91019	-0.144817	0.0182319	-7.94306	1.97259e-15	4.00897e-14
Trappc2l	1.51365	-0.161658	0.0204792	-7.89375	2.9324e-15	5.94982e-14
Mrpl36	1.56244	-0.158131	0.0201566	-7.84515	4.32437e-15	8.7597e-14
Gabarapl1	1.40341	-0.166344	0.0212737	-7.81923	5.31454e-15	1.07478e-13
Gm2000	3.55485	-0.120803	0.0154704	-7.80864	5.7807e-15	1.16713e-13
Plxdc2	1.51533	-0.160024	0.0205074	-7.80323	6.03415e-15	1.21631e-13
Nfu1	1.48712	-0.161112	0.0206584	-7.79886	6.24707e-15	1.25717e-13
Tmsb10	7.66555	-0.215996	0.027699	-7.79799	6.29019e-15	1.26379e-13
Swi5	1.98245	-0.139668	0.0179198	-7.79408	6.4881e-15	1.30142e-13
Park7	2.35315	-0.134974	0.0173192	-7.79329	6.52882e-15	1.30746e-13
Fuca1	1.87107	-0.143025	0.0184193	-7.76497	8.16666e-15	1.63016e-13
Cd300ld	1.48246	-0.160705	0.0207003	-7.76341	8.26726e-15	1.64757e-13
Arpc1a	1.92569	-0.140435	0.0181491	-7.73783	1.01131e-14	2.00891e-13
Vat1	1.37283	-0.166595	0.0215773	-7.72086	1.15551e-14	2.29167e-13
Casp3	1.71094	-0.153017	0.019822	-7.71957	1.16727e-14	2.31127e-13
Rer1	1.59877	-0.153694	0.0199142	-7.71782	1.18339e-14	2.33942e-13
Hfe	1.50538	-0.1579	0.0205319	-7.69048	1.46586e-14	2.89319e-13
Tmed2	1.61263	-0.152386	0.0198272	-7.6857	1.52161e-14	2.99363e-13
Anxa4	1.36142	-0.165974	0.0216002	-7.68392	1.54297e-14	3.03081e-13
Gnb1	1.96794	-0.137849	0.0179473	-7.68077	1.58137e-14	3.10129e-13
Alcam	1.47331	-0.158909	0.0207704	-7.65076	1.99796e-14	3.89966e-13
Tagln2	2.42562	-0.165573	0.0216571	-7.64522	2.08589e-14	4.06484e-13
Sdcbp	2.63044	-0.124815	0.0163832	-7.61849	2.56668e-14	4.97815e-13
Asgr2	1.17975	-0.186674	0.0245135	-7.61515	2.6339e-14	5.10048e-13
Psme2	2.66384	-0.142314	0.0187132	-7.60499	2.84916e-14	5.50003e-13
Clec12a	2.27086	-0.137427	0.0180832	-7.59973	2.96758e-14	5.71968e-13
Sumo1	1.59146	-0.151337	0.0199565	-7.58334	3.36778e-14	6.48087e-13
M6pr	2.09135	-0.132072	0.0174341	-7.57549	3.57763e-14	6.87395e-13
Txndc17	2.03865	-0.144656	0.0191285	-7.56235	3.95849e-14	7.58209e-13
Polr2e	1.5217	-0.154365	0.020414	-7.56172	3.97766e-14	7.60697e-13
Tspan13	1.577	-0.152339	0.0201822	-7.54817	4.41412e-14	8.42858e-13
Vrk1	1.58939	-0.1509	0.0200211	-7.53706	4.80671e-14	9.164e-13
Naga	1.40043	-0.160203	0.0212927	-7.52384	5.31904e-14	1.01251e-12
Samhd1	2.19304	-0.14432	0.0191938	-7.51907	5.51683e-14	1.04854e-12
Card19	1.38793	-0.160025	0.0213817	-7.4842	7.19863e-14	1.36398e-12
Igkv6-23	1.09605	-0.192248	0.0257485	-7.46637	8.24381e-14	1.55961e-12
Mrpl18	1.71226	-0.143824	0.0192694	-7.46382	8.40471e-14	1.58761e-12
Naaa	2.49293	-0.187001	0.0250877	-7.45392	9.06091e-14	1.70895e-12
Nt5c	1.54942	-0.150387	0.0202259	-7.43536	1.04287e-13	1.96392e-12
Rab8a	1.80756	-0.139154	0.0187178	-7.43428	1.05137e-13	1.97689e-12
Cetn3	1.53404	-0.150919	0.020327	-7.42455	1.1316e-13	2.12452e-12
Rps25	5.09572	-0.123722	0.0167448	-7.38869	1.48287e-13	2.77975e-12
Nans	1.43356	-0.154957	0.0210323	-7.36758	1.73753e-13	3.2522e-12
Tmed3	1.50259	-0.15105	0.0205379	-7.35471	1.91335e-13	3.57585e-12
Abracl	1.97947	-0.135733	0.0185347	-7.32322	2.42094e-13	4.51079e-12
Tubb6	1.32008	-0.160501	0.0219253	-7.32036	2.47311e-13	4.60104e-12
Polr2j	1.54592	-0.148057	0.0202446	-7.31342	2.60427e-13	4.83773e-12
Mkrn1	1.58139	-0.146213	0.0200162	-7.30477	2.7775e-13	5.15176e-12
Ctnnbl1	1.2895	-0.16167	0.0221807	-7.28879	3.12747e-13	5.79217e-12
Mpc1	1.45419	-0.151989	0.0208759	-7.28059	3.32357e-13	6.14611e-12
Fgr	1.26021	-0.163176	0.0224404	-7.27153	3.55441e-13	6.55332e-12
Unc119	1.33249	-0.158578	0.0218219	-7.2669	3.67834e-13	6.76156e-12
Srp14	1.82443	-0.13527	0.0186255	-7.26262	3.7967e-13	6.96873e-12
H2-Oa	1.33664	-0.158084	0.0218255	-7.24309	4.3859e-13	8.0382e-12
Egr1	1.45585	-0.15398	0.0212655	-7.2408	4.46042e-13	8.16263e-12
Tpd52	2.19806	-0.123508	0.0170591	-7.24002	4.48607e-13	8.19739e-12
2610001J05Rik	1.58928	-0.14451	0.0199611	-7.2396	4.50024e-13	8.2111e-12
Mpp6	1.38104	-0.155032	0.0214261	-7.23565	4.63305e-13	8.44093e-12
Rap2b	1.72128	-0.138785	0.0191863	-7.23351	4.70671e-13	8.56246e-12
Rinl	1.31788	-0.15867	0.0219368	-7.23307	4.72202e-13	8.57764e-12
Timm17a	1.33687	-0.157284	0.0217788	-7.22189	5.12708e-13	9.29972e-12
Etfa	1.51895	-0.147298	0.0204213	-7.21296	5.47502e-13	9.91623e-12
Mrps18c	1.58087	-0.144343	0.0200166	-7.21118	5.54689e-13	1.00316e-11
Esd	1.73454	-0.138202	0.0191656	-7.21093	5.5571e-13	1.00354e-11
Ubl3	1.71875	-0.13822	0.019198	-7.19969	6.03475e-13	1.0882e-11
Chchd10	1.31776	-0.161202	0.0223991	-7.1968	6.1643e-13	1.10993e-11
Selenos	2.0337	-0.134525	0.0187205	-7.18598	6.67245e-13	1.19968e-11
Rpl36al	2.45752	-0.129625	0.01804	-7.18542	6.70013e-13	1.2029e-11
Txndc5	1.40917	-0.173135	0.0241471	-7.17003	7.49795e-13	1.34417e-11
Igkv6-15	1.08994	-0.184003	0.0256739	-7.16692	7.67042e-13	1.37309e-11
Edem1	1.52252	-0.160497	0.0223976	-7.16583	7.73143e-13	1.38201e-11
Commd6	1.4825	-0.148097	0.0206717	-7.16423	7.82271e-13	1.3963e-11
Hint2	1.41255	-0.151452	0.0211814	-7.15025	8.66227e-13	1.54391e-11
Creld2	1.44346	-0.16141	0.022618	-7.13637	9.5825e-13	1.70546e-11
Limd2	2.50379	-0.123297	0.0173139	-7.12124	1.06957e-12	1.90085e-11
Pfdn1	1.67748	-0.138305	0.019438	-7.11516	1.11781e-12	1.98371e-11
Ndufaf8	1.50532	-0.144502	0.0205096	-7.04559	1.84677e-12	3.26793e-11
Rplp0	10.5411	-0.122482	0.0174425	-7.02209	2.1858e-12	3.85126e-11
Trappc4	1.48969	-0.144642	0.0206153	-7.01625	2.279e-12	4.00973e-11
P2rx4	1.57414	-0.140351	0.0200528	-6.99909	2.5763e-12	4.52635e-11
Psma4	1.79291	-0.131735	0.0188271	-6.99712	2.61274e-12	4.58383e-11
Ostc	1.62286	-0.138147	0.0197496	-6.99493	2.65397e-12	4.64954e-11
Mrpl30	1.65662	-0.13648	0.0195469	-6.98217	2.90656e-12	5.08483e-11
Uqcrfs1	1.64846	-0.136802	0.0195969	-6.98081	2.93489e-12	5.12711e-11
Ccnd1	1.93246	-0.142027	0.0204216	-6.95474	3.53201e-12	6.13162e-11
Eloc	1.77249	-0.131428	0.0188979	-6.95463	3.53479e-12	6.13162e-11
Iah1	1.33099	-0.15166	0.0218177	-6.95124	3.62081e-12	6.27199e-11
Psma5	1.68372	-0.134641	0.0193845	-6.94581	3.763e-12	6.5072e-11
Pigx	1.31754	-0.152156	0.0219299	-6.93827	3.96924e-12	6.84666e-11
Pin1	1.37612	-0.148339	0.0214522	-6.91486	4.68336e-12	8.05591e-11
Necap2	1.59162	-0.137518	0.0199355	-6.89815	5.26855e-12	9.03726e-11
Glmp	1.73935	-0.130967	0.0190667	-6.86887	6.47107e-12	1.10691e-10
Blvra	1.48134	-0.14192	0.0206735	-6.86484	6.65635e-12	1.13703e-10
Arf6	1.60048	-0.136287	0.0198788	-6.85591	7.08597e-12	1.20874e-10
Asap1	1.49186	-0.140588	0.0206007	-6.82442	8.82825e-12	1.50178e-10
Snrnp27	1.52687	-0.138524	0.0203555	-6.80526	1.00867e-11	1.71348e-10
Plekho1	2.06444	-0.119458	0.017568	-6.79972	1.04821e-11	1.77821e-10
Gadd45gip1	1.6514	-0.133035	0.019592	-6.79029	1.11912e-11	1.89588e-10
Sirpb1c	1.24238	-0.153302	0.0225847	-6.78785	1.13818e-11	1.92288e-10
Mydgf	1.46942	-0.140748	0.0207522	-6.7823	1.18278e-11	1.99277e-10
Bmyc	1.55011	-0.13647	0.0202001	-6.75594	1.41912e-11	2.38119e-10
Pilrb2	1.27585	-0.150536	0.022282	-6.75596	1.41896e-11	2.38119e-10
Higd1a	1.52919	-0.137208	0.0203432	-6.74465	1.53397e-11	2.57039e-10
Ptpn1	1.98234	-0.120579	0.0178875	-6.74098	1.5732e-11	2.6274e-10
B2m	17.9837	-0.084551	0.012543	-6.74087	1.57439e-11	2.6274e-10
Pilrb1	1.26395	-0.150429	0.0223867	-6.71956	1.82273e-11	3.03361e-10
Ahnak	1.94808	-0.1462	0.0217837	-6.71144	1.92711e-11	3.20302e-10
Cct4	1.76306	-0.126623	0.0189364	-6.68673	2.28207e-11	3.77768e-10
Ctsb	10.9842	-0.145563	0.0217925	-6.67952	2.39725e-11	3.96302e-10
Snrpd3	2.03098	-0.123166	0.0184443	-6.67772	2.42693e-11	3.99966e-10
Fermt3	2.3057	-0.111311	0.0166694	-6.67758	2.42915e-11	3.99966e-10
Paip2	1.90367	-0.12158	0.0182199	-6.67292	2.50768e-11	4.12344e-10
Ptms	2.79095	-0.120357	0.0180462	-6.66935	2.56936e-11	4.21923e-10
Cript	1.5789	-0.133363	0.0200112	-6.66442	2.65713e-11	4.35756e-10
Ghitm	1.89013	-0.121711	0.0182895	-6.6547	2.83878e-11	4.64308e-10
Glrx	1.40153	-0.141078	0.021249	-6.63926	3.15268e-11	5.14965e-10
Tmbim4	1.45927	-0.137893	0.020818	-6.62373	3.50244e-11	5.71339e-10
Derl2	1.43069	-0.139017	0.0210257	-6.61179	3.79712e-11	6.18588e-10
Ly6a	2.06727	-0.162002	0.0245207	-6.60674	3.92874e-11	6.38342e-10
Tprgl	1.45757	-0.137454	0.020828	-6.59948	4.12606e-11	6.68638e-10
Edem2	1.3792	-0.144555	0.021913	-6.59675	4.20261e-11	6.79257e-10
Stard3nl	1.42622	-0.138885	0.0210577	-6.59545	4.23963e-11	6.84341e-10
Ndufc2	2.18046	-0.113265	0.0171941	-6.58746	4.47412e-11	7.21247e-10
Gpx3	1.89886	-0.147307	0.0223676	-6.58571	4.52709e-11	7.28833e-10
Ppp4c	1.49092	-0.135448	0.0205913	-6.57793	4.77051e-11	7.66019e-10
Psmd4	1.99332	-0.117243	0.0178393	-6.57216	4.95919e-11	7.95279e-10
Ctsd	3.47043	-0.158013	0.0240489	-6.57051	5.01445e-11	8.01572e-10
Fau	12.634	-0.0962238	0.0146449	-6.57047	5.0157e-11	8.01572e-10
Eif5	2.03094	-0.118267	0.0180098	-6.56679	5.14112e-11	8.19121e-10
Fam104a	1.6513	-0.128326	0.0195636	-6.55945	5.40072e-11	8.58458e-10
Cnbp	1.95747	-0.118036	0.0180133	-6.55274	5.6489e-11	8.96544e-10
Clec10a	1.35434	-0.142021	0.0216828	-6.54993	5.75639e-11	9.12429e-10
Dbnl	1.59138	-0.130432	0.0199315	-6.544	5.98939e-11	9.4814e-10
Commd3	1.38523	-0.139822	0.021368	-6.54351	6.00922e-11	9.50058e-10
Mrps16	1.47698	-0.135221	0.020691	-6.53525	6.35017e-11	1.00268e-09
Smim7	1.4087	-0.138462	0.0211876	-6.53505	6.3588e-11	1.00275e-09
Orai1	1.5266	-0.132915	0.0203497	-6.53152	6.51045e-11	1.02404e-09
Irf2	2.13902	-0.113704	0.017416	-6.52869	6.63488e-11	1.04228e-09
Snrpg	3.17573	-0.116853	0.0179415	-6.51301	7.36595e-11	1.15308e-09
Vasp	1.7838	-0.12253	0.018829	-6.50753	7.63968e-11	1.19404e-09
Mrpl40	1.36484	-0.13896	0.0215254	-6.45563	1.07771e-10	1.67589e-09
Ccnb2	1.77355	-0.17636	0.0273878	-6.43937	1.1997e-10	1.86066e-09
Fbxo6	1.25498	-0.144486	0.0224549	-6.4345	1.23884e-10	1.91678e-09
Naxe	1.41001	-0.136009	0.021174	-6.42339	1.33271e-10	2.05428e-09
Brd2	1.81409	-0.119847	0.018674	-6.41785	1.38216e-10	2.12784e-09
Txn2	1.54549	-0.129663	0.020219	-6.4129	1.42777e-10	2.19531e-09
Cd36	1.61004	-0.141189	0.0220311	-6.40861	1.4685e-10	2.25511e-09
Hspe1	2.3027	-0.121837	0.0191068	-6.37663	1.81024e-10	2.77299e-09
Ndufab1	1.51374	-0.129874	0.0204323	-6.35632	2.06638e-10	3.15751e-09
Psmc3	1.89804	-0.115886	0.018254	-6.34852	2.17399e-10	3.31783e-09
Supt4a	1.53959	-0.128574	0.0202551	-6.34777	2.18465e-10	3.32997e-09
Hsp90b1	6.06621	-0.147619	0.0233225	-6.32945	2.46035e-10	3.74557e-09
Zmynd15	1.39115	-0.13577	0.0214628	-6.32583	2.51871e-10	3.82968e-09
Snrpb	2.07329	-0.113202	0.0179054	-6.3222	2.57861e-10	3.91593e-09
Ube2f	1.38214	-0.134776	0.0213841	-6.30265	2.92608e-10	4.42179e-09
Hexa	2.54786	-0.111108	0.0176385	-6.29917	2.99237e-10	4.51643e-09
Tor1a	1.71268	-0.12074	0.0192012	-6.28816	3.21252e-10	4.84276e-09
Mcemp1	1.17712	-0.145745	0.0231894	-6.28499	3.27872e-10	4.93652e-09
Psenen	1.55944	-0.126456	0.0201213	-6.2847	3.28488e-10	4.93975e-09
Igkv1-117	1.07453	-0.158897	0.0252865	-6.28386	3.30272e-10	4.96053e-09
1110004F10Rik	1.61843	-0.12409	0.0197531	-6.28206	3.34126e-10	5.0123e-09
Ccrl2	1.25836	-0.140824	0.0224251	-6.27976	3.39106e-10	5.08081e-09
Vim	3.2041	-0.154933	0.0246848	-6.27645	3.46396e-10	5.18374e-09
Lman1	1.71848	-0.133396	0.0212573	-6.27528	3.49007e-10	5.21647e-09
Ywhae	2.53893	-0.105851	0.0168729	-6.27339	3.5326e-10	5.27364e-09
Gapdh	2.87365	-0.125479	0.0200143	-6.26944	3.62356e-10	5.40287e-09
Cd48	1.89551	-0.114339	0.0182547	-6.26356	3.7629e-10	5.59709e-09
Slc25a4	2.07635	-0.113355	0.0181662	-6.23985	4.3799e-10	6.50698e-09
Gda	1.3739	-0.134638	0.0216378	-6.22234	4.89792e-10	7.25905e-09
Cd63	3.29007	-0.144539	0.0232408	-6.21921	4.99679e-10	7.39669e-09
Ms4a7	5.07393	-0.158339	0.0254803	-6.21418	5.15942e-10	7.62827e-09
Grpel1	1.34269	-0.134536	0.0216946	-6.20135	5.59791e-10	8.25675e-09
Tomm22	1.69044	-0.119836	0.0193248	-6.20113	5.60606e-10	8.25887e-09
Rac1	2.32315	-0.108602	0.0175312	-6.19482	5.83514e-10	8.57585e-09
Ndufa8	1.55544	-0.124662	0.020147	-6.18762	6.10797e-10	8.96612e-09
Nupr1	1.28186	-0.137263	0.0222136	-6.17925	6.44081e-10	9.42656e-09
Cd47	2.47745	-0.104964	0.0169867	-6.17915	6.4446e-10	9.42656e-09
Eif4e2	1.49082	-0.127122	0.0205816	-6.17652	6.55301e-10	9.57376e-09
Slc25a39	1.46132	-0.128148	0.020788	-6.16451	7.07031e-10	1.03173e-08
Hpcal1	1.43375	-0.129239	0.0209897	-6.15726	7.40133e-10	1.07748e-08
1810037I17Rik	1.82929	-0.114794	0.0186613	-6.15147	7.67686e-10	1.11627e-08
Rps3	8.23542	-0.0997592	0.0162191	-6.15072	7.71326e-10	1.12024e-08
Mrpl34	1.45581	-0.127823	0.0208284	-6.13693	8.41333e-10	1.22048e-08
Wdr18	1.27014	-0.136751	0.022308	-6.13013	8.78079e-10	1.27229e-08
Ltb4r1	1.1752	-0.142085	0.0232004	-6.12422	9.11292e-10	1.31886e-08
Rab5c	1.82508	-0.112911	0.0185889	-6.07409	1.24696e-09	1.7983e-08
Pdia3	3.79483	-0.106051	0.0175345	-6.04813	1.4654e-09	2.11087e-08
Dnajb11	1.51067	-0.12351	0.0204456	-6.04093	1.53231e-09	2.20467e-08
Sec11a	1.62078	-0.119158	0.0197315	-6.03897	1.55105e-09	2.22702e-08
Snrpe	2.14099	-0.110717	0.018334	-6.03892	1.55146e-09	2.22702e-08
Slc35b1	1.29517	-0.133194	0.0220881	-6.03011	1.6385e-09	2.34922e-08
Mrps15	1.47416	-0.124728	0.0206945	-6.02709	1.66938e-09	2.39071e-08
Rpp21	1.50743	-0.12315	0.0204647	-6.01766	1.76955e-09	2.52829e-08
Tspan3	1.31948	-0.131645	0.0219024	-6.0105	1.84947e-09	2.63941e-08
Iglc3	1.2439	-0.147468	0.024539	-6.00951	1.86086e-09	2.65258e-08
Trmt112	2.17632	-0.102435	0.0170829	-5.99637	2.01774e-09	2.87289e-08
Socs3	1.36192	-0.129149	0.0215441	-5.99465	2.03922e-09	2.90011e-08
Ccr2	4.10938	-0.133712	0.022332	-5.98744	2.13164e-09	3.02806e-08
Crlf2	1.43526	-0.12556	0.0209725	-5.98689	2.13895e-09	3.03494e-08
Rogdi	1.43285	-0.125295	0.0209978	-5.96707	2.41557e-09	3.42349e-08
Romo1	1.94342	-0.107602	0.0180469	-5.96235	2.48634e-09	3.51974e-08
Lsm12	1.56166	-0.119766	0.0201044	-5.95721	2.56588e-09	3.62817e-08
Fam136a	1.32674	-0.129642	0.0218181	-5.94193	2.81678e-09	3.97383e-08
Tmem50a	2.70167	-0.0964235	0.0162762	-5.92419	3.13848e-09	4.41755e-08
Bag1	1.7501	-0.112435	0.0189912	-5.92037	3.21218e-09	4.51611e-08
Susd3	1.56313	-0.11886	0.0200906	-5.91619	3.29489e-09	4.62185e-08
Rhoa	2.88194	-0.0965581	0.0163255	-5.91456	3.32763e-09	4.66247e-08
Gtf2h5	1.57169	-0.11805	0.0200387	-5.8911	3.83633e-09	5.35088e-08
Ubl4a	1.30303	-0.129522	0.0220144	-5.8835	4.0168e-09	5.58994e-08
Rsu1	1.42964	-0.12345	0.021009	-5.87604	4.20203e-09	5.83452e-08
Ssna1	1.33391	-0.12773	0.0217553	-5.87121	4.32638e-09	5.99367e-08
Napa	1.40123	-0.124549	0.0212223	-5.86878	4.39014e-09	6.06835e-08
Mpv17l2	1.32175	-0.128222	0.0218558	-5.8667	4.44566e-09	6.1382e-08
Vdac2	1.85262	-0.108575	0.0185118	-5.8652	4.48592e-09	6.18686e-08
Glrx2	1.41508	-0.123658	0.0211187	-5.8554	4.75855e-09	6.54818e-08
Gmfg	2.13725	-0.100794	0.0172214	-5.8528	4.83366e-09	6.64413e-08
Ndufs7	1.57604	-0.117068	0.0200058	-5.8517	4.86588e-09	6.68096e-08
Rabac1	1.84685	-0.108216	0.0185262	-5.84125	5.18101e-09	7.08992e-08
Pkib	1.35707	-0.125893	0.0215678	-5.83707	5.31256e-09	7.26187e-08
Cers5	1.46674	-0.120909	0.0207395	-5.82986	5.54728e-09	7.57431e-08
Rab11a	1.58721	-0.116145	0.0199349	-5.82618	5.67106e-09	7.73475e-08
Glrx3	1.49971	-0.118886	0.0205084	-5.79695	6.7531e-09	9.19019e-08
Lsm6	1.59518	-0.115094	0.0198911	-5.78624	7.19784e-09	9.78462e-08
Hspa1a	3.59986	-0.137242	0.0237899	-5.76891	7.97837e-09	1.08099e-07
Phb2	1.63036	-0.113337	0.0196731	-5.76099	8.36197e-09	1.13047e-07
Dock8	2.01795	-0.101781	0.0176893	-5.7538	8.72577e-09	1.17836e-07
Ndufs4	1.6093	-0.113797	0.0197952	-5.74872	8.99236e-09	1.21303e-07
Bri3bp	1.31156	-0.126085	0.021938	-5.74733	9.06657e-09	1.22171e-07
Emc2	1.4351	-0.120451	0.0209649	-5.74535	9.17301e-09	1.2347e-07
Oxct1	1.5594	-0.115593	0.0201245	-5.74389	9.25267e-09	1.24406e-07
Rnase6	1.63634	-0.115005	0.0200244	-5.74324	9.28831e-09	1.24749e-07
Gm1821	1.58231	-0.114367	0.0199588	-5.73014	1.00348e-08	1.34482e-07
Vmp1	1.36716	-0.123041	0.0214817	-5.7277	1.01799e-08	1.36278e-07
Mif	2.15332	-0.123913	0.0216565	-5.72173	1.05445e-08	1.41005e-07
Litaf	1.4836	-0.11794	0.0206228	-5.71891	1.07213e-08	1.43214e-07
Il1rn	1.17189	-0.133085	0.023275	-5.71793	1.0783e-08	1.43883e-07
Ilk	1.58227	-0.114091	0.0199601	-5.71596	1.09086e-08	1.454e-07
Prcp	1.63242	-0.112309	0.0196581	-5.71311	1.10929e-08	1.47538e-07
Ms4a6d	1.6664	-0.111181	0.0194762	-5.70856	1.13935e-08	1.51372e-07
Mrps21	1.69889	-0.109844	0.0192617	-5.70272	1.1791e-08	1.56484e-07
Acer3	1.4491	-0.118837	0.0208624	-5.69626	1.22467e-08	1.62358e-07
Ccdc124	1.37662	-0.121887	0.0214073	-5.69372	1.243e-08	1.64611e-07
Ctdnep1	1.42676	-0.119329	0.0210241	-5.67582	1.38027e-08	1.82593e-07
Tram1	1.82631	-0.105221	0.018582	-5.66254	1.49153e-08	1.97099e-07
Chchd4	1.30436	-0.124538	0.0219952	-5.66206	1.49567e-08	1.97435e-07
Eif2s1	1.49636	-0.116181	0.0205307	-5.65888	1.52363e-08	2.00695e-07
Prmt1	1.4951	-0.11625	0.0205424	-5.65902	1.52237e-08	2.00695e-07
Emd	1.39706	-0.119987	0.0212472	-5.6472	1.63082e-08	2.14356e-07
Laptm4a	2.45274	-0.0909067	0.0161076	-5.64373	1.66407e-08	2.18494e-07
Spp1	2.0812	-0.139814	0.0247872	-5.64059	1.69469e-08	2.22277e-07
Ms4a4c	1.44681	-0.120495	0.0214036	-5.62967	1.80559e-08	2.36571e-07
Tm2d1	1.28917	-0.124319	0.0221228	-5.6195	1.91516e-08	2.5066e-07
Mapre1	1.72111	-0.107023	0.0191375	-5.5923	2.24075e-08	2.92652e-07
Sec13	1.3345	-0.121566	0.02174	-5.59183	2.24683e-08	2.93135e-07
Snf8	1.44861	-0.116312	0.0208612	-5.57554	2.46757e-08	3.21253e-07
Mtch2	1.41571	-0.11736	0.0211038	-5.56107	2.68124e-08	3.48703e-07
H2afy	2.25593	-0.103348	0.0186153	-5.5518	2.82748e-08	3.67334e-07
Tmem9b	1.38011	-0.118615	0.0213744	-5.54939	2.86661e-08	3.72025e-07
Drap1	1.79517	-0.103803	0.0187341	-5.54086	3.00987e-08	3.90206e-07
mt-Nd4	12.6084	-0.0879805	0.0159098	-5.52995	3.20317e-08	4.14394e-07
Rpl31	5.74057	-0.0912216	0.0165435	-5.51406	3.50646e-08	4.52679e-07
Tm2d2	1.45051	-0.114792	0.0208452	-5.50689	3.65227e-08	4.71009e-07
BC031181	1.4533	-0.11465	0.020825	-5.50537	3.68385e-08	4.74585e-07
Ergic1	1.24018	-0.123962	0.0225582	-5.4952	3.90275e-08	5.0226e-07
Yif1b	1.30282	-0.12061	0.0220018	-5.48184	4.20933e-08	5.41149e-07
Gm21188	1.24995	-0.122611	0.0224648	-5.45794	4.81684e-08	6.18605e-07
Klf6	2.48529	-0.104187	0.0191094	-5.45213	4.97705e-08	6.38514e-07
2310011J03Rik	1.27995	-0.120788	0.0221964	-5.44175	5.27588e-08	6.74743e-07
Ptpmt1	1.27897	-0.120732	0.0222051	-5.43715	5.41397e-08	6.89539e-07
Psma1	1.75212	-0.103026	0.0189632	-5.43292	5.54386e-08	7.05353e-07
Higd2a	1.50508	-0.110775	0.0204612	-5.4139	6.16654e-08	7.82153e-07
Ppp1r14b	1.38098	-0.115634	0.0213647	-5.41238	6.21929e-08	7.88032e-07
0610012G03Rik	1.52546	-0.109929	0.020325	-5.40857	6.35285e-08	8.03303e-07
Bin2	1.45085	-0.112685	0.0208401	-5.40715	6.40348e-08	8.08874e-07
Tpm4	1.83396	-0.102027	0.0188704	-5.40671	6.41944e-08	8.1006e-07
Rpl26	8.28343	-0.0821322	0.0151963	-5.40474	6.49013e-08	8.18141e-07
Atp5l	1.37491	-0.11569	0.0214106	-5.40343	6.53784e-08	8.23314e-07
Atg3	1.45192	-0.112498	0.020834	-5.39971	6.67486e-08	8.3971e-07
Nagk	1.29811	-0.118992	0.0220389	-5.39921	6.69352e-08	8.41198e-07
Lgals1	3.56724	-0.12556	0.0232709	-5.39557	6.83065e-08	8.57556e-07
Cnpy2	1.45956	-0.112031	0.0207805	-5.39116	7.00059e-08	8.77997e-07
Snrpf	2.14831	-0.0998283	0.0185332	-5.38646	7.18602e-08	8.9942e-07
Mucl1	1.15008	-0.139321	0.0258645	-5.38655	7.18222e-08	8.9942e-07
Txn1	3.37239	-0.114468	0.0212734	-5.38078	7.41634e-08	9.26366e-07
H2afv	1.81918	-0.11039	0.0205198	-5.37968	7.46169e-08	9.31085e-07
Vti1b	1.48604	-0.110522	0.020589	-5.368	7.96143e-08	9.90433e-07
Arf4	1.62853	-0.105375	0.0196653	-5.35844	8.39445e-08	1.0422e-06
Bcl2a1b	1.80224	-0.100273	0.018718	-5.35707	8.4581e-08	1.04904e-06
Tmem127	1.37081	-0.114393	0.0214404	-5.3354	9.53354e-08	1.17887e-06
Rab7	2.04562	-0.0936316	0.0175586	-5.33251	9.68654e-08	1.19658e-06
Chrac1	1.36817	-0.114287	0.0214611	-5.32531	1.00782e-07	1.24123e-06
Ly6e	7.24814	-0.105603	0.0198428	-5.32198	1.02641e-07	1.26287e-06
Vdac3	1.45851	-0.110482	0.0207819	-5.31629	1.05904e-07	1.30171e-06
Hcfc1r1	1.54466	-0.107305	0.0201942	-5.31365	1.07452e-07	1.31811e-06
Ighg2b	1.12773	-0.133328	0.0251068	-5.31044	1.09364e-07	1.34022e-06
Clta	3.28557	-0.0859041	0.016207	-5.30042	1.15539e-07	1.41308e-06
Cxcl14	1.1824	-0.122471	0.0231085	-5.29984	1.15903e-07	1.41613e-06
Exosc5	1.30454	-0.116439	0.0219807	-5.29733	1.17505e-07	1.43429e-06
Aamp	1.52131	-0.107714	0.0203451	-5.29433	1.19456e-07	1.45665e-06
Psmc4	1.44881	-0.110051	0.0208511	-5.27793	1.3065e-07	1.59001e-06
Yif1a	1.21267	-0.120116	0.0228017	-5.26784	1.3804e-07	1.67828e-06
Irf5	1.7585	-0.0993624	0.0189345	-5.24769	1.54021e-07	1.86609e-06
Ufc1	1.43873	-0.109797	0.0209233	-5.2476	1.54093e-07	1.86609e-06
Sod2	1.38721	-0.111492	0.0213108	-5.23173	1.67933e-07	2.02676e-06
Dnajc15	1.60877	-0.103563	0.0197954	-5.23163	1.68019e-07	2.02676e-06
Cox20	1.8066	-0.0978234	0.0186978	-5.2318	1.67866e-07	2.02676e-06
Arl3	1.30316	-0.114913	0.0219899	-5.22574	1.73462e-07	2.08426e-06
Lcp1	5.55487	-0.0871758	0.016747	-5.20547	1.93507e-07	2.32058e-06
Anpep	1.23497	-0.117545	0.0225926	-5.20283	1.96273e-07	2.35146e-06
Otub1	1.3328	-0.112883	0.0217404	-5.19233	2.07682e-07	2.48572e-06
Sertad2	1.27858	-0.115142	0.0221998	-5.1866	2.14171e-07	2.56091e-06
Cyb5r3	1.40919	-0.109567	0.0211403	-5.18285	2.18518e-07	2.60781e-06
Mia2	1.97427	-0.0926295	0.0178874	-5.17847	2.23708e-07	2.66459e-06
Evl	1.49105	-0.106405	0.0205515	-5.17747	2.24912e-07	2.67635e-06
BC004004	1.36844	-0.110971	0.0214543	-5.17244	2.31054e-07	2.74678e-06
Eif3i	1.72646	-0.0985881	0.0191034	-5.16075	2.45957e-07	2.9099e-06
Coro1b	2.33766	-0.0847706	0.0164561	-5.15133	2.58642e-07	3.05704e-06
Grb2	2.06564	-0.0898087	0.0174672	-5.14157	2.72445e-07	3.21094e-06
Psmd14	1.50345	-0.104871	0.0204638	-5.12472	2.97985e-07	3.50523e-06
Scimp	1.39317	-0.108954	0.0212628	-5.12416	2.98864e-07	3.51222e-06
Lamtor4	2.18213	-0.088084	0.0172397	-5.10937	3.23227e-07	3.79491e-06
Nubp1	1.24824	-0.114666	0.0224663	-5.1039	3.32731e-07	3.90277e-06
Pdcd5	1.65475	-0.0993402	0.0195066	-5.09265	3.53092e-07	4.13373e-06
Guk1	1.24291	-0.114505	0.0225144	-5.08588	3.65934e-07	4.28e-06
Snapc5	1.47238	-0.105087	0.0206772	-5.08226	3.72966e-07	4.35812e-06
Hnrnpk	2.25502	-0.0854895	0.0168222	-5.08194	3.73592e-07	4.36129e-06
Cdc123	1.39895	-0.107621	0.0212146	-5.07296	3.91674e-07	4.56804e-06
Mapk3	1.47818	-0.10449	0.020635	-5.06371	4.11178e-07	4.78645e-06
Leprot	1.57212	-0.101137	0.0200072	-5.05503	4.30314e-07	4.99977e-06
Mrpl14	1.50993	-0.103191	0.0204177	-5.054	4.32659e-07	5.02227e-06
Suclg1	1.35276	-0.109	0.0215742	-5.05235	4.36406e-07	5.06099e-06
Rpl4	5.91548	-0.0875675	0.0173349	-5.05151	4.38328e-07	5.0785e-06
F7	1.08853	-0.121579	0.0240699	-5.0511	4.3927e-07	5.08464e-06
Rps27a	8.3192	-0.081326	0.0161015	-5.05082	4.39918e-07	5.08736e-06
Dcstamp	1.09542	-0.121065	0.0239927	-5.04589	4.51417e-07	5.21544e-06
Rtraf	1.72579	-0.0963176	0.0190989	-5.0431	4.58039e-07	5.28698e-06
Rpl39	7.39341	-0.0824938	0.016382	-5.03562	4.76296e-07	5.48742e-06
Spg21	1.41193	-0.106222	0.0211141	-5.03083	4.88355e-07	5.6211e-06
Mrpl21	1.44696	-0.104821	0.0208592	-5.02517	5.02982e-07	5.78406e-06
Vamp4	1.30752	-0.110205	0.0219454	-5.0218	5.11907e-07	5.87571e-06
Hmgcl	1.27607	-0.111407	0.0222155	-5.01482	5.30842e-07	6.08172e-06
Rnf5	1.24404	-0.112743	0.0225009	-5.01057	5.42685e-07	6.20011e-06
Esrra	1.15648	-0.116643	0.0233423	-4.99707	5.82075e-07	6.63781e-06
Rpl28	4.48256	-0.0899044	0.0179909	-4.99721	5.81659e-07	6.63781e-06
Anxa3	1.33092	-0.108639	0.0217563	-4.99344	5.93137e-07	6.7577e-06
Plxnd1	1.25026	-0.112065	0.0224474	-4.99236	5.96463e-07	6.78932e-06
2210016F16Rik	1.33128	-0.108507	0.0217464	-4.98964	6.04915e-07	6.87282e-06
Ssbp4	1.3996	-0.105814	0.0212062	-4.98975	6.04559e-07	6.87282e-06
Bccip	1.2816	-0.110282	0.0221657	-4.97535	6.51315e-07	7.37957e-06
Ift20	1.47945	-0.102487	0.0206347	-4.96672	6.80936e-07	7.7022e-06
Psmd7	1.6423	-0.0972456	0.0195795	-4.96669	6.81041e-07	7.7022e-06
Slc25a3	2.60984	-0.0861587	0.0173895	-4.95463	7.24694e-07	8.18838e-06
Fh1	1.40748	-0.10456	0.0211479	-4.94424	7.64413e-07	8.61346e-06
Iscu	1.33153	-0.107263	0.0217431	-4.93317	8.09063e-07	9.08843e-06
Sf3b6	1.60412	-0.0977035	0.0198049	-4.9333	8.08519e-07	9.08843e-06
Pcbp1	2.06014	-0.086484	0.0175342	-4.93231	8.12627e-07	9.11504e-06
Polr2g	1.40273	-0.104441	0.0211818	-4.93071	8.193e-07	9.18152e-06
Gm3511	3.44689	-0.0826203	0.016758	-4.93021	8.21432e-07	9.19705e-06
Gm10076	2.60983	-0.0864303	0.0176317	-4.90199	9.48726e-07	1.05934e-05
Ube2k	1.75467	-0.09286	0.0189443	-4.90174	9.49931e-07	1.05972e-05
Sarnp	1.63869	-0.0959054	0.0195924	-4.89502	9.82947e-07	1.09358e-05
Ass1	1.29055	-0.108205	0.0221092	-4.89413	9.87424e-07	1.09658e-05
Herpud1	1.65586	-0.0962424	0.0196918	-4.88744	1.02158e-06	1.13247e-05
Mrpl55	1.28434	-0.107959	0.0221394	-4.87634	1.08074e-06	1.19698e-05
Tifab	1.4641	-0.101053	0.0207303	-4.87466	1.08994e-06	1.20608e-05
Polr1d	2.02611	-0.0868473	0.0178597	-4.86275	1.15768e-06	1.27759e-05
Upb1	1.1055	-0.116006	0.0238737	-4.85916	1.17882e-06	1.29977e-05
Ifi35	1.37108	-0.104092	0.0214246	-4.85853	1.18259e-06	1.30275e-05
Cib1	1.31213	-0.106395	0.0219021	-4.85774	1.18734e-06	1.30682e-05
Mrps18a	1.36299	-0.10429	0.0214874	-4.85353	1.21282e-06	1.33248e-05
Tuba1c	1.81271	-0.104781	0.0215979	-4.85145	1.22562e-06	1.34414e-05
Klf4	1.39893	-0.103074	0.0212559	-4.84921	1.23957e-06	1.35823e-05
Elovl1	1.39114	-0.102888	0.0212668	-4.83795	1.31183e-06	1.43614e-05
Rpl27	7.53688	-0.0806977	0.0166817	-4.83749	1.31488e-06	1.43819e-05
Aprt	1.61834	-0.0958152	0.0198319	-4.83137	1.35599e-06	1.48184e-05
Rex1bd	1.47115	-0.0996432	0.02068	-4.81834	1.44758e-06	1.57773e-05
Mea1	1.36981	-0.102885	0.0214311	-4.80073	1.58086e-06	1.71692e-05
Ube2m	1.47189	-0.099172	0.0206736	-4.79705	1.61022e-06	1.74573e-05
Cdkn1a	1.42476	-0.104717	0.0219187	-4.77751	1.7748e-06	1.91909e-05
Atp6v1b2	1.4247	-0.100325	0.0210137	-4.77429	1.80342e-06	1.94832e-05
Igkv8-21	1.05557	-0.121004	0.0253578	-4.77184	1.82548e-06	1.97043e-05
Rhoc	1.21803	-0.108225	0.0227346	-4.76036	1.93244e-06	2.08406e-05
Tmem242	1.3363	-0.103141	0.0216976	-4.75355	1.99875e-06	2.1518e-05
Ufl1	1.5267	-0.0964618	0.0202997	-4.75187	2.01541e-06	2.16784e-05
Mrps22	1.27166	-0.10561	0.0222456	-4.74745	2.06001e-06	2.21388e-05
Ly6d	1.29079	-0.121176	0.0255992	-4.7336	2.20576e-06	2.36639e-05
Osgep	1.29913	-0.104081	0.0220065	-4.72956	2.25007e-06	2.41182e-05
Smpdl3a	1.36284	-0.101606	0.0214904	-4.72796	2.26784e-06	2.42876e-05
Marcksl1	1.66736	-0.100156	0.0212374	-4.71602	2.40502e-06	2.57343e-05
Isca2	1.20842	-0.107329	0.0228212	-4.70303	2.56323e-06	2.73796e-05
Rnf166	1.3443	-0.10165	0.0216312	-4.69925	2.6112e-06	2.78679e-05
Soat1	1.46149	-0.0973576	0.0207425	-4.69363	2.68399e-06	2.85952e-05
Prdx4	1.40748	-0.0991786	0.0211515	-4.68895	2.74605e-06	2.9231e-05
Ap1s1	1.41088	-0.0989414	0.0211133	-4.68621	2.78305e-06	2.95993e-05
Rpl7l1	1.40113	-0.0992232	0.0211853	-4.68358	2.81912e-06	2.99571e-05
St3gal5	1.1768	-0.108183	0.0231275	-4.67769	2.9013e-06	3.07773e-05
Maf1	1.38144	-0.0997352	0.0213357	-4.67457	2.94575e-06	3.12219e-05
Commd7	1.37327	-0.0997788	0.0213991	-4.66276	3.12001e-06	3.30405e-05
Prelid2	1.15373	-0.108814	0.0233577	-4.65861	3.18351e-06	3.3684e-05
Prkar1a	1.64499	-0.0908579	0.0195482	-4.6479	3.35337e-06	3.53899e-05
Cuedc2	1.37961	-0.0990999	0.0213492	-4.64186	3.45288e-06	3.64089e-05
Carhsp1	1.20119	-0.106049	0.0228876	-4.63345	3.5962e-06	3.78553e-05
Mrps12	1.32816	-0.100584	0.0217608	-4.62227	3.79555e-06	3.98857e-05
Ufsp2	1.38389	-0.0984834	0.0213164	-4.62008	3.83601e-06	4.02765e-05
Arpc5l	1.42707	-0.0969151	0.0209903	-4.61714	3.89062e-06	4.08151e-05
Jtb	1.34187	-0.0998314	0.021648	-4.61158	3.99619e-06	4.18513e-05
Adam8	1.17026	-0.106722	0.0231915	-4.6018	4.18864e-06	4.38294e-05
Rassf4	2.23919	-0.0813137	0.0176723	-4.60119	4.20084e-06	4.39198e-05
Psmc1	1.72662	-0.0877105	0.0190868	-4.59535	4.32014e-06	4.50524e-05
Guca1a	1.23534	-0.103639	0.0225669	-4.59254	4.37883e-06	4.56257e-05
Snx1	1.39276	-0.0975129	0.0212456	-4.5898	4.43674e-06	4.61901e-05
Pmaip1	1.22224	-0.103859	0.0226889	-4.57754	4.70479e-06	4.89393e-05
Arl1	1.34347	-0.0989283	0.0216331	-4.573	4.8079e-06	4.99276e-05
Alyref	1.42368	-0.0959843	0.0210168	-4.56704	4.94668e-06	5.12391e-05
Rab11b	1.49646	-0.0934802	0.0204924	-4.5617	5.07422e-06	5.24279e-05
Ppp1r11	1.49521	-0.0935305	0.0205096	-4.56034	5.10717e-06	5.27242e-05
Chn2	1.13221	-0.107461	0.0235757	-4.55812	5.16125e-06	5.32378e-05
Avpi1	1.16863	-0.105759	0.0232044	-4.55771	5.17147e-06	5.32986e-05
Lactb	1.25165	-0.102032	0.0224167	-4.5516	5.32404e-06	5.47794e-05
Sf3b4	1.32481	-0.0988042	0.0217845	-4.53553	5.74577e-06	5.89217e-05
Rnaset2a	1.95501	-0.0812814	0.0179342	-4.53221	5.83698e-06	5.98072e-05
Unc93b1	4.04021	-0.0705928	0.015632	-4.51591	6.30444e-06	6.44896e-05
Fabp5	1.18375	-0.104473	0.0231581	-4.51131	6.44297e-06	6.5852e-05
Id2	3.05234	-0.111942	0.0248322	-4.50792	6.54657e-06	6.68553e-05
Tmem147	1.32462	-0.0980808	0.021786	-4.50202	6.73113e-06	6.86832e-05
Rps23	8.79131	-0.0702389	0.0156404	-4.49085	7.0939e-06	7.22053e-05
Pum1	1.46355	-0.0929672	0.0207206	-4.48669	7.23375e-06	7.35073e-05
Emb	1.79852	-0.0891759	0.0198874	-4.48403	7.32456e-06	7.43075e-05
Hpf1	1.58253	-0.0893328	0.0199372	-4.4807	7.43975e-06	7.529e-05
Rala	1.52904	-0.0908413	0.0202752	-4.48042	7.44975e-06	7.53293e-05
Pepd	1.29006	-0.098689	0.0220751	-4.47061	7.79955e-06	7.87371e-05
Acvrl1	1.43699	-0.0934459	0.0209138	-4.46815	7.88982e-06	7.95831e-05
Mrpl28	1.39512	-0.0947786	0.0212253	-4.46536	7.99332e-06	8.05611e-05
Eef1akmt1	1.23987	-0.100547	0.0225202	-4.46476	8.0159e-06	8.06567e-05
Mrpl4	1.32229	-0.0971507	0.0218031	-4.45582	8.35736e-06	8.38869e-05
Ptpre	2.14557	-0.0818942	0.0183915	-4.45284	8.47427e-06	8.49219e-05
Tmem208	1.40037	-0.0941263	0.0211847	-4.44312	8.86656e-06	8.87809e-05
Tkt	2.19757	-0.0840096	0.018942	-4.4351	9.20278e-06	9.20726e-05
Pirb	1.98725	-0.0790125	0.0178188	-4.43423	9.24035e-06	9.23735e-05
Smim14	1.55963	-0.0889623	0.0200687	-4.43288	9.29828e-06	9.28772e-05
Idh3g	1.56965	-0.0884995	0.0200065	-4.42354	9.70966e-06	9.68293e-05
Psma6	1.65721	-0.0861238	0.0194738	-4.42255	9.75421e-06	9.71948e-05
Pdia4	1.5555	-0.0939546	0.0212453	-4.42238	9.76209e-06	9.71948e-05
Ndufa9	1.37774	-0.0943583	0.021357	-4.41814	9.95529e-06	9.90383e-05
Tbxas1	1.50253	-0.0902203	0.020451	-4.41154	1.02639e-05	0.000102026
Dpy30	1.35307	-0.0948426	0.0215526	-4.40053	1.07988e-05	0.000107144
Nucb2	1.36555	-0.0944075	0.0214543	-4.4004	1.08049e-05	0.000107144
Erh	1.35839	-0.0944268	0.0215089	-4.39013	1.13283e-05	0.000112154
Etv6	1.30631	-0.0962788	0.0219344	-4.3894	1.13666e-05	0.000112442
Twf2	1.56528	-0.0879039	0.0200324	-4.38808	1.14356e-05	0.000113034
Ppp1r18	1.80467	-0.081731	0.0186583	-4.3804	1.18463e-05	0.000116906
Fgfr1	1.13308	-0.103152	0.0235601	-4.37826	1.19629e-05	0.000117868
Adam15	1.37988	-0.0934264	0.0213411	-4.37778	1.19897e-05	0.000118037
Tmco1	1.672	-0.0847658	0.0193825	-4.37332	1.2237e-05	0.000120376
Emc7	1.44617	-0.0908622	0.020842	-4.35956	1.30323e-05	0.000127893
Phf11a	1.25764	-0.0974688	0.0223589	-4.35929	1.30484e-05	0.000127949
Il4i1	1.13054	-0.102845	0.0236106	-4.35587	1.32537e-05	0.000129653
Ptrhd1	1.30057	-0.0957138	0.0219828	-4.35403	1.33659e-05	0.000130647
Med10	1.38594	-0.09259	0.0212915	-4.34867	1.36963e-05	0.00013377
Gfer	1.27698	-0.0964634	0.0221848	-4.34817	1.37276e-05	0.00013397
Pid1	1.55454	-0.0873514	0.0201041	-4.34495	1.39305e-05	0.000135627
Sh2d1b1	1.26872	-0.0965575	0.0222574	-4.33823	1.43636e-05	0.000139513
Gm16286	1.35373	-0.0933041	0.0215428	-4.3311	1.48368e-05	0.000143768
Eif3g	1.55655	-0.0869821	0.0200906	-4.3295	1.49449e-05	0.000144475
Dcun1d5	1.41661	-0.0911599	0.0210578	-4.32904	1.49759e-05	0.000144661
Myof	1.40331	-0.0916047	0.0211633	-4.32848	1.50145e-05	0.000144921
Calm2	2.28543	-0.0773513	0.0178873	-4.32438	1.52964e-05	0.000147526
Rpa3	1.20698	-0.0984594	0.0228208	-4.31445	1.59997e-05	0.000153947
Med11	1.30012	-0.0947742	0.0219849	-4.31088	1.62608e-05	0.000156337
Ebp	1.43155	-0.0901909	0.020947	-4.30567	1.6648e-05	0.000159935
Gtf3c6	1.37238	-0.0919163	0.0213961	-4.29594	1.73956e-05	0.000166727
Ppp1r15a	1.74979	-0.0933265	0.0217448	-4.2919	1.77151e-05	0.000169657
Hypk	1.37665	-0.0915089	0.0213608	-4.28397	1.8359e-05	0.000175551
Bola3	1.31225	-0.0937248	0.0218824	-4.28312	1.84292e-05	0.000176085
Psmc5	1.50262	-0.0875613	0.0204442	-4.28294	1.84442e-05	0.000176092
Cmtm3	1.51058	-0.0872394	0.0203901	-4.27852	1.88139e-05	0.000179483
Clptm1	1.37057	-0.091457	0.021408	-4.27209	1.93648e-05	0.000184452
Ms4a8a	1.09138	-0.102198	0.0240041	-4.25751	2.06717e-05	0.000196597
Psma2	1.80903	-0.0793369	0.0186494	-4.25413	2.09867e-05	0.000199285
Ube2r2	1.58372	-0.0846787	0.0199129	-4.25245	2.11444e-05	0.000200628
Nfam1	1.46019	-0.0881817	0.020742	-4.25136	2.12476e-05	0.000201452
Sirpb1b	1.11627	-0.100735	0.0237326	-4.2446	2.18984e-05	0.000207143
Wdr61	1.37789	-0.0905097	0.0213503	-4.23928	2.24237e-05	0.000211787
Ist1	1.29227	-0.0933105	0.022048	-4.23215	2.31473e-05	0.000218454
Erp29	2.5736	-0.0709923	0.016822	-4.22022	2.44069e-05	0.000229813
Commd2	1.23793	-0.09499	0.0225289	-4.21636	2.48283e-05	0.000233602
Rad23a	1.27919	-0.093211	0.0221603	-4.20622	2.59673e-05	0.000243574
Mrps34	1.28782	-0.0928043	0.0220861	-4.20194	2.64639e-05	0.000248044
Npepl1	1.24164	-0.0944536	0.0224943	-4.199	2.68094e-05	0.000251091
Ap2s1	1.89549	-0.0763422	0.0182174	-4.19062	2.78199e-05	0.000259765
Plin3	1.27757	-0.0929263	0.0221742	-4.19074	2.78048e-05	0.000259765
Rac2	3.75531	-0.0783776	0.0187716	-4.17534	2.9754e-05	0.000276984
Myd88	1.23264	-0.0938263	0.0225752	-4.15616	3.23642e-05	0.000300602
Erp44	1.32671	-0.0904182	0.0217574	-4.15575	3.24221e-05	0.000300912
Casp6	1.22238	-0.0941755	0.0226707	-4.15406	3.26625e-05	0.000302915
Cebpzos	1.34105	-0.0898398	0.0216413	-4.15131	3.3058e-05	0.000306352
Ralb	1.51033	-0.0844754	0.0203875	-4.14348	3.42069e-05	0.000316761
Tmem238	1.12023	-0.0980242	0.0236859	-4.1385	3.4958e-05	0.000323473
Btf3	2.36074	-0.0707212	0.0171148	-4.13216	3.59368e-05	0.000332031
Mien1	1.40521	-0.0872899	0.0211379	-4.12954	3.63487e-05	0.000335586
Plekhj1	1.54544	-0.0832117	0.0201529	-4.12902	3.64316e-05	0.000336099
Klf10	1.2037	-0.0943264	0.0228468	-4.12864	3.64913e-05	0.000336398
Ensa	1.3053	-0.0904103	0.0219337	-4.12198	3.75626e-05	0.000346015
Morf4l1	3.05981	-0.0644072	0.0156275	-4.1214	3.76582e-05	0.000346377
Atp6v0d1	1.46096	-0.0852157	0.0207285	-4.11104	3.93878e-05	0.00036097
Txnl4a	1.27137	-0.0913721	0.0222261	-4.11102	3.93914e-05	0.00036097
Skp1a	1.66812	-0.0794665	0.019398	-4.09664	4.19186e-05	0.000382989
C1qb	21.1267	-0.110097	0.0269162	-4.09038	4.30668e-05	0.000393188
Trappc6a	1.2635	-0.0910926	0.0222947	-4.08585	4.39164e-05	0.000400351
Pdcd2l	1.26642	-0.0907767	0.0222687	-4.07643	4.57331e-05	0.000416296
Mrpl12	1.4036	-0.0859111	0.0211509	-4.06182	4.86926e-05	0.000441929
Tpi1	1.52769	-0.0823579	0.0202771	-4.06162	4.87329e-05	0.000441969
Ppm1m	1.21184	-0.0923043	0.0227654	-4.05459	5.02215e-05	0.000454133
Timm17b	1.27949	-0.0896797	0.022153	-4.04819	5.16142e-05	0.000466383
Ephx1	1.11552	-0.0960527	0.0237332	-4.04719	5.18356e-05	0.000467698
Plau	1.20492	-0.0920978	0.0228319	-4.03373	5.48976e-05	0.000493157
Actr2	2.32346	-0.0680784	0.0168832	-4.03231	5.52322e-05	0.000495802
Spcs3	1.33652	-0.08739	0.0216748	-4.03186	5.53362e-05	0.000496373
Lsm7	1.42604	-0.0845354	0.0209803	-4.02928	5.59485e-05	0.000501501
Bak1	1.34009	-0.0871081	0.0216435	-4.02468	5.70517e-05	0.000511017
Emg1	1.53167	-0.0814471	0.0202439	-4.02329	5.73896e-05	0.000513671
Trerf1	1.22986	-0.0909067	0.0225964	-4.02307	5.7445e-05	0.000513793
Ybx3	1.54116	-0.0817513	0.0203224	-4.02272	5.75298e-05	0.000514178
Gm36161	1.16202	-0.0934885	0.0232499	-4.02104	5.79428e-05	0.000517493
Echs1	1.26971	-0.0892343	0.0222368	-4.01291	5.99742e-05	0.000534087
Hist1h1c	1.69683	-0.0818497	0.0204003	-4.01218	6.01604e-05	0.000535358
Prelid3b	1.25053	-0.0898569	0.0224071	-4.0102	6.06669e-05	0.000539476
Fam162a	1.30072	-0.0880946	0.0219698	-4.00981	6.07687e-05	0.000539991
Armc8	1.20067	-0.0916249	0.0228699	-4.00635	6.16645e-05	0.000547161
Elof1	1.32518	-0.0869933	0.0217646	-3.997	6.41491e-05	0.000568798
Sar1b	1.28558	-0.0882556	0.0220976	-3.9939	6.49949e-05	0.000575883
Slc27a3	1.07328	-0.0965061	0.0241959	-3.98853	6.64829e-05	0.000588644
Sap30	1.35234	-0.0859016	0.0215441	-3.98724	6.68457e-05	0.00059118
Gsn	1.76215	-0.0752093	0.0188905	-3.98133	6.85308e-05	0.00060547
Ndufs2	1.39981	-0.0842506	0.0211734	-3.97908	6.91816e-05	0.000610782
Eps8	1.35192	-0.0857049	0.0215489	-3.97722	6.97254e-05	0.000615142
Gm10736	3.05763	-0.0692843	0.0174291	-3.97522	7.03156e-05	0.000619905
Tmem123	1.5777	-0.0836174	0.0210692	-3.9687	7.22655e-05	0.000636184
Htra2	1.37323	-0.0847713	0.021379	-3.96517	7.33446e-05	0.000645223
Mrps25	1.31343	-0.0865852	0.021861	-3.96071	7.47286e-05	0.00065646
Sigmar1	1.19727	-0.0905758	0.0229004	-3.95521	7.64676e-05	0.000670302
Adssl1	1.15019	-0.0923322	0.0233667	-3.95145	7.76805e-05	0.000679484
Haus8	1.25817	-0.0882096	0.0223384	-3.94879	7.85463e-05	0.000686082
H2afx	1.34483	-0.0877442	0.0222879	-3.93686	8.25553e-05	0.000718552
Mmp13	1.14856	-0.0939813	0.0238836	-3.93497	8.32054e-05	0.000723699
Bbip1	1.30282	-0.0861838	0.0219491	-3.92653	8.61786e-05	0.000747366
Alg3	1.12433	-0.0927808	0.0236344	-3.92567	8.64876e-05	0.000749072
1110008P14Rik	1.23293	-0.0883987	0.0225655	-3.91743	8.9498e-05	0.000773514
Mcrip1	1.34125	-0.0847235	0.0216303	-3.91689	8.96992e-05	0.000774709
Actr3	5.02391	-0.0632071	0.0161726	-3.90828	9.29563e-05	0.000800034
Tspan32	1.20705	-0.0890918	0.0228061	-3.90649	9.36457e-05	0.000805405
Map2k2	1.40932	-0.0823436	0.0211001	-3.90252	9.51966e-05	0.000818172
Msrb1	1.43992	-0.0813369	0.0208842	-3.89467	9.83336e-05	0.000842781
Csnk2b	1.74485	-0.0736422	0.0189732	-3.88138	0.000103865	0.000887104
Degs1	1.34198	-0.0838928	0.021624	-3.87962	0.00010462	0.000892072
Ubqln1	1.45878	-0.0804268	0.0207374	-3.87834	0.000105173	0.000895678
A430005L14Rik	1.20403	-0.088552	0.0228333	-3.8782	0.000105233	0.000895678
Lrpap1	1.42016	-0.0814614	0.0210188	-3.87565	0.00010634	0.000904478
Ube2a	1.32458	-0.0842972	0.0217654	-3.873	0.000107506	0.000913762
Hsd17b10	1.31506	-0.0845572	0.0218445	-3.87086	0.000108451	0.000920525
Siva1	1.32501	-0.0842388	0.0217652	-3.87035	0.00010868	0.000921833
Pttg1	1.34426	-0.0836009	0.0216065	-3.86924	0.000109174	0.000924752
Tspan31	1.40686	-0.0816891	0.0211167	-3.86846	0.000109525	0.000927082
Wbp11	1.57298	-0.0770474	0.0199696	-3.85823	0.000114211	0.000964102
Comt	1.4128	-0.0811028	0.0210733	-3.8486	0.000118797	0.00100075
Mb21d1	1.2281	-0.0869963	0.0226067	-3.84824	0.000118968	0.00100151
Ociad1	1.69888	-0.0739168	0.0192133	-3.84717	0.000119492	0.00100523
Sema4a	1.30185	-0.0844365	0.0219547	-3.84595	0.000120087	0.00100824
Fam69a	1.26605	-0.0856248	0.0222637	-3.84593	0.000120095	0.00100824
Vkorc1	1.36973	-0.0823143	0.0214023	-3.84604	0.000120042	0.00100824
Cd300a	1.29471	-0.084668	0.0220165	-3.84567	0.000120225	0.00100864
Sf3b5	1.70739	-0.0737081	0.0191759	-3.84378	0.000121152	0.00101573
Palld	1.1532	-0.0896465	0.0233328	-3.84208	0.000121997	0.00102142
Smim11	1.4295	-0.0802664	0.0209486	-3.83158	0.000127321	0.00106383
Cxcl2	1.65427	-0.0941757	0.0246458	-3.82117	0.000132818	0.00110751
Wdr1	1.99305	-0.0679907	0.0178068	-3.81825	0.0001344	0.00111918
Ifitm6	1.20463	-0.0871881	0.0228448	-3.81654	0.000135337	0.00112622
Pisd	1.21253	-0.0867899	0.0227502	-3.81491	0.00013623	0.00113289
Ndufb3	1.67921	-0.0737317	0.019329	-3.81457	0.00013642	0.00113371
Vapa	1.47913	-0.0785079	0.0205915	-3.81263	0.000137494	0.00114032
Acaa1a	1.41032	-0.0803884	0.0210896	-3.81175	0.000137985	0.00114362
Polr2i	1.2776	-0.084423	0.0221622	-3.80933	0.000139346	0.00115412
Adipor2	1.55348	-0.0764412	0.0200932	-3.80433	0.000142189	0.0011753
Cotl1	2.9869	-0.0793945	0.0208738	-3.80355	0.000142634	0.00117819
Isg20	1.22149	-0.0862684	0.0226831	-3.80319	0.000142842	0.00117912
Ccdc107	1.30723	-0.0832494	0.0219081	-3.79995	0.000144727	0.00119387
Nubp2	1.18897	-0.0871987	0.0229747	-3.79542	0.000147396	0.00121346
Snu13	1.47478	-0.0779661	0.0206233	-3.78049	0.000156521	0.00128686
Ndfip1	1.25621	-0.0844518	0.0223488	-3.77881	0.000157579	0.00129297
Mrps28	1.17411	-0.0873682	0.0231198	-3.77894	0.000157497	0.00129297
Cldnd1	1.28455	-0.0833067	0.0221009	-3.76939	0.00016365	0.0013401
Txndc9	1.41648	-0.0792613	0.0210427	-3.76668	0.000165433	0.00135381
Bloc1s2	1.24937	-0.0843494	0.0224094	-3.76402	0.000167206	0.0013665
Nop16	1.25056	-0.0842983	0.0223993	-3.76343	0.000167596	0.00136787
Uqcc3	1.38756	-0.080016	0.0212612	-3.76347	0.00016757	0.00136787
Msmo1	1.14088	-0.0882058	0.0234553	-3.76059	0.000169515	0.0013817
Adprh	1.31265	-0.0821416	0.0218603	-3.75757	0.000171569	0.00139752
Camk1	1.57936	-0.0746765	0.0199287	-3.74718	0.000178835	0.00145381
Rps13	4.97267	-0.0623204	0.0166363	-3.74605	0.000179644	0.00145943
Mrpl15	1.32478	-0.081416	0.0217599	-3.74157	0.000182877	0.00148472
Taf6l	1.47988	-0.0769353	0.0205846	-3.73753	0.00018584	0.0015048
Mrps17	1.29686	-0.0821549	0.0219931	-3.73548	0.000187359	0.00151611
Yipf3	1.31603	-0.0813367	0.0218315	-3.72566	0.000194801	0.00157529
Eif3h	2.26781	-0.0632871	0.0169876	-3.72548	0.000194943	0.00157541
Svbp	1.40196	-0.0787655	0.0211512	-3.72393	0.000196149	0.00158385
Gipc1	1.25151	-0.0833408	0.0223887	-3.72245	0.000197299	0.00159131
Qdpr	1.34572	-0.080333	0.0215883	-3.72114	0.000198325	0.00159854
Tor2a	1.21219	-0.0846349	0.0227503	-3.72016	0.000199097	0.00160372
Srp9	1.38635	-0.0789323	0.0212691	-3.71112	0.000206344	0.00165775
Asph	1.24103	-0.0833828	0.0224843	-3.70849	0.000208496	0.00167395
Tctex1d2	1.30811	-0.0812045	0.0218987	-3.70818	0.000208753	0.00167492
Ppie	1.22701	-0.0837959	0.0226115	-3.7059	0.000210642	0.00168788
Bcat2	1.2485	-0.0830146	0.0224151	-3.70352	0.000212632	0.00170161
Dmac1	1.49969	-0.0757184	0.0204483	-3.70292	0.000213133	0.00170451
Nrros	1.56623	-0.0737217	0.0200078	-3.68464	0.000229023	0.00182803
Ube2l3	1.74103	-0.0697926	0.0189805	-3.67707	0.000235925	0.00187825
U2af1	1.34605	-0.0793719	0.0215848	-3.67721	0.0002358	0.00187825
Idnk	1.37555	-0.0784265	0.0213514	-3.67313	0.000239596	0.00190255
Map4k1	1.2482	-0.0822458	0.0224185	-3.66865	0.000243835	0.00193372
Socs6	1.13801	-0.0860309	0.0234815	-3.66377	0.000248527	0.0019684
Dtnbp1	1.30841	-0.0802152	0.0218936	-3.66387	0.000248437	0.0019684
Fam32a	1.35035	-0.0788669	0.0215499	-3.65974	0.000252471	0.00199835
2024-03-02	1.25222	-0.0818254	0.02238	-3.65619	0.000255996	0.00202365
Slc16a10	1.17034	-0.084644	0.0231537	-3.65575	0.000256433	0.0020258
Pttg1ip	1.29766	-0.0802942	0.0219834	-3.65248	0.000259717	0.00205043
Ormdl2	1.31922	-0.0796123	0.0218023	-3.65156	0.000260655	0.00205652
Phb	1.2606	-0.0814158	0.0223054	-3.65005	0.000262185	0.00206726
Tmem219	1.46061	-0.0755812	0.0207185	-3.648	0.000264285	0.00208116
Ddt	1.30116	-0.0800882	0.0219566	-3.64756	0.000264742	0.00208342
2310009A05Rik	1.23601	-0.0820386	0.0225273	-3.64175	0.000270794	0.00212834
Prelid1	1.72854	-0.0693527	0.0190536	-3.63987	0.00027278	0.00214123
Szrd1	1.32347	-0.0792288	0.021767	-3.63986	0.000272783	0.00214123
Mrpl35	1.29025	-0.0802313	0.0220469	-3.63912	0.000273569	0.00214604
Dleu2	1.41906	-0.0764279	0.0210205	-3.63587	0.000277041	0.00216913
Smim27	1.30157	-0.079761	0.0219509	-3.63361	0.000279481	0.00218684
Igkv1-110	1.05904	-0.0905857	0.0249486	-3.63089	0.000282443	0.00220862
Idh1	1.23088	-0.0819519	0.0225744	-3.63031	0.000283081	0.0022122
Eif1ax	1.46672	-0.0750484	0.0206796	-3.6291	0.000284411	0.00221837
Rps19bp1	1.29367	-0.0798887	0.0220177	-3.62839	0.000285194	0.00222307
2310039H08Rik	1.17314	-0.0837998	0.0231245	-3.62385	0.000290247	0.00225674
Slc38a2	1.40791	-0.0764651	0.021104	-3.62325	0.000290928	0.00226061
Itm2b	14.3697	-0.0639098	0.017665	-3.61787	0.000297042	0.00230521
Csrp1	1.28144	-0.0799398	0.0221245	-3.61318	0.000302462	0.00234432
Kxd1	1.33921	-0.0781472	0.0216376	-3.61164	0.000304262	0.00235679
Tmem126a	1.26067	-0.0805216	0.0223037	-3.61023	0.000305925	0.00236521
Cenpa	1.24987	-0.080399	0.0224325	-3.58404	0.000338323	0.00260424
Pon2	1.34003	-0.0774509	0.0216301	-3.58069	0.000342686	0.00263618
Arl6ip1	3.31919	-0.0661979	0.0185489	-3.56884	0.000358571	0.00274978
Yipf1	1.26142	-0.0795023	0.022295	-3.56592	0.000362584	0.0027771
Pdap1	1.82125	-0.0672586	0.0189209	-3.55473	0.00037837	0.00289082
Aif1	5.66429	-0.06927	0.0194984	-3.55259	0.000381455	0.00291258
Wdr83os	1.49349	-0.0727019	0.0204858	-3.5489	0.000386843	0.0029519
Lrrc25	1.47208	-0.0732016	0.0206352	-3.54741	0.000389042	0.002965
Ywhaz	2.23143	-0.0660835	0.0186374	-3.54574	0.000391506	0.00298009
Stt3a	1.30946	-0.0775827	0.02188	-3.54582	0.000391391	0.00298009
Lmo4	1.39526	-0.0751059	0.0211984	-3.54299	0.000395615	0.00300765
Dpep2	1.09613	-0.0847455	0.023923	-3.54243	0.000396466	0.00301226
Gpr82	1.11361	-0.0840185	0.0237342	-3.53998	0.000400163	0.00303848
Mbd3	1.32611	-0.0769209	0.021742	-3.53789	0.000403338	0.00305881
Tmem234	1.87915	-0.064621	0.0182719	-3.53663	0.00040526	0.00306961
Sfr1	1.97976	-0.0636843	0.0180099	-3.53607	0.000406129	0.0030743
Ss18l2	1.16449	-0.0819419	0.0232071	-3.5309	0.000414147	0.00313115
0610009B22Rik	1.1764	-0.0812693	0.0230884	-3.51991	0.000431687	0.00325786
Ufm1	1.2804	-0.0778865	0.0221275	-3.5199	0.000431701	0.00325786
Dph3	1.27527	-0.0779893	0.0221723	-3.51742	0.000435757	0.00328645
Cdc42se1	1.5791	-0.0700085	0.0199227	-3.514	0.000441419	0.00332712
Ldhb	1.22316	-0.0794047	0.0226714	-3.50242	0.00046105	0.00347084
Flot1	1.26043	-0.0778994	0.022302	-3.49294	0.000477741	0.00358991
Tes	1.27742	-0.0773525	0.0221531	-3.49173	0.0004799	0.00360174
Mcts1	1.35481	-0.07504	0.0215083	-3.48888	0.000485044	0.00363385
Derl1	1.32434	-0.0759024	0.0217556	-3.48887	0.000485064	0.00363385
Zcchc17	1.4671	-0.0719798	0.0206705	-3.48224	0.000497234	0.00371824
Igkv1-135	1.10464	-0.089125	0.0255963	-3.48195	0.000497774	0.00372002
Apex1	1.24354	-0.0779785	0.0224528	-3.47299	0.000514689	0.00384409
Afdn	1.18375	-0.079865	0.0230145	-3.4702	0.000520066	0.00387955
Fundc1	1.27953	-0.0767828	0.0221331	-3.46914	0.000522122	0.00389252
Rgs19	1.41391	-0.0729581	0.0210523	-3.46556	0.00052912	0.00394231
Dctpp1	1.45657	-0.0718768	0.0207564	-3.46287	0.000534445	0.00397717
Pim1	1.49927	-0.0707947	0.0204574	-3.4606	0.000538982	0.00400852
Mrpl27	1.32406	-0.0750446	0.0217566	-3.44928	0.000562079	0.00417525
Eapp	1.41458	-0.0725428	0.0210475	-3.44662	0.000567648	0.00421408
Smim20	1.19494	-0.0788463	0.022905	-3.44232	0.000576742	0.00427901
Fkbp11	1.10465	-0.0820554	0.0238426	-3.44155	0.000578389	0.00428865
Dok1	1.22552	-0.0776083	0.022616	-3.43157	0.000600108	0.00443899
Tsg101	1.3092	-0.0750586	0.0218786	-3.43069	0.000602049	0.00445068
Eif3l	1.41375	-0.0722205	0.0210528	-3.43044	0.000602604	0.00445211
Cuta	1.62688	-0.0671405	0.0196273	-3.42077	0.000624452	0.004608
Clic4	1.39486	-0.0724855	0.0211984	-3.41938	0.000627634	0.0046287
Mras	1.10392	-0.0814136	0.023833	-3.416	0.000635475	0.00467541
Nenf	1.31518	-0.0744593	0.0218293	-3.41099	0.000647283	0.00475369
Nudc	1.88885	-0.0634012	0.0186601	-3.39769	0.000679569	0.00497301
Ifngr2	1.72103	-0.0646176	0.0190801	-3.38665	0.000707524	0.00517143
Rin3	1.2772	-0.0749025	0.0221512	-3.38142	0.00072111	0.00525514
Gnas	3.3599	-0.0582596	0.0172766	-3.37216	0.000745812	0.00542553
Mrpl51	1.41589	-0.0709188	0.0210364	-3.37125	0.000748274	0.00544022
Pgap2	1.33308	-0.0729571	0.0216819	-3.36489	0.000765742	0.00555411
Bad	1.25539	-0.0751728	0.0223425	-3.36456	0.000766664	0.00555752
Llph	1.5168	-0.0683681	0.0203231	-3.36405	0.000768071	0.00556445
2410006H16Rik	2.22131	-0.0642413	0.0191033	-3.36284	0.000771454	0.00558568
Ubald1	1.21253	-0.076406	0.0227348	-3.36074	0.000777328	0.00562489
Hk2	1.39415	-0.0712256	0.0212005	-3.35962	0.000780499	0.0056379
Gabarapl2	1.39787	-0.0711235	0.0211697	-3.35969	0.000780298	0.0056379
Gm12481	1.99559	-0.0593964	0.0177217	-3.35162	0.000803397	0.00579651
Psmd11	1.41807	-0.0703567	0.021018	-3.34745	0.000815579	0.00588096
Samm50	1.31749	-0.0729311	0.0218069	-3.3444	0.000824611	0.0059426
C1qbp	1.42479	-0.0700868	0.020972	-3.34191	0.000832029	0.00598905
Fam173a	1.39002	-0.0708817	0.02123	-3.33875	0.000841559	0.00605058
Aldh1a2	1.08106	-0.0803934	0.0240836	-3.33809	0.000843561	0.00606144
Mrpl22	1.18651	-0.0767002	0.0229825	-3.33733	0.000845882	0.00607102
Tubb2a	1.50692	-0.0680264	0.0203957	-3.33534	0.000851965	0.00611113
Isoc1	1.22368	-0.0754433	0.0226295	-3.33384	0.000856547	0.00614041
Cdc34	1.31732	-0.0726644	0.0218085	-3.33193	0.000862459	0.0061792
Relb	1.19317	-0.0762638	0.0229219	-3.32712	0.000877491	0.00628324
Parl	1.21879	-0.0754046	0.0226744	-3.32553	0.000882498	0.00631543
Ccr10	1.07547	-0.0801938	0.0241481	-3.32092	0.00089721	0.00641325
Bola1	1.18985	-0.0761905	0.0229503	-3.3198	0.000900806	0.00643522
Tomm5	1.26144	-0.0737942	0.0222864	-3.31118	0.000929028	0.00663299
Syf2	1.61597	-0.0651819	0.0196879	-3.31077	0.000930407	0.00663899
Psmd12	1.48726	-0.0679132	0.020524	-3.30896	0.00093644	0.00667817
Rnf7	1.34654	-0.0711326	0.0215684	-3.29801	0.000973737	0.0069321
Emc6	1.32204	-0.0717885	0.0217685	-3.29782	0.000974397	0.0069328
Snrpa1	1.33517	-0.0713825	0.0216627	-3.29517	0.000983609	0.0069943
Idh3a	1.18828	-0.075645	0.0229638	-3.2941	0.000987385	0.0070171
Cdkn2d	1.16434	-0.0764225	0.0232016	-3.29385	0.000988246	0.00701917
Dnajb14	1.35095	-0.0709142	0.0215335	-3.29321	0.000990514	0.00703122
Snrpc	1.36493	-0.0704825	0.0214225	-3.29012	0.00100146	0.00709668
Lage3	1.19405	-0.0752676	0.0229078	-3.28568	0.00101738	0.00719706
Psmb10	1.85712	-0.0602957	0.0183828	-3.28001	0.00103805	0.00733482
mt-Tm	1.06371	-0.0796152	0.0242758	-3.27961	0.0010395	0.00734089
Dap	1.30147	-0.0717614	0.0219392	-3.27093	0.00107196	0.00755277
Elp5	1.21764	-0.0741671	0.0226837	-3.26962	0.00107693	0.00758349
Ndufa10	1.51051	-0.0665598	0.0203634	-3.2686	0.00108083	0.0076022
Pycr2	1.17501	-0.0754821	0.0230927	-3.26866	0.00108058	0.0076022
Ypel3	1.75455	-0.0617433	0.0188986	-3.26709	0.00108661	0.0076385
Wdr43	1.37499	-0.0696487	0.0213445	-3.26307	0.00110212	0.00773874
Txndc15	1.31182	-0.0712794	0.0218529	-3.26178	0.00110716	0.00776523
Glod4	1.25685	-0.0727893	0.0223254	-3.26038	0.00111262	0.00779907
Rras	1.21791	-0.0738874	0.0226813	-3.25763	0.00112345	0.00786607
Pafah1b3	1.24534	-0.0729973	0.022431	-3.2543	0.00113671	0.00795436
Ddrgk1	1.55055	-0.0653738	0.0200978	-3.25278	0.00114281	0.00799253
Bud23	1.2076	-0.0740703	0.0227776	-3.25189	0.00114641	0.00801314
Gps2	1.52766	-0.0658313	0.0202472	-3.25138	0.00114847	0.00801844
St7l	1.30222	-0.071311	0.0219325	-3.25139	0.00114842	0.00801844
Txndc11	1.1882	-0.0742544	0.0229663	-3.23319	0.00122417	0.008518
Eef1g	2.54328	-0.0576721	0.0178468	-3.23151	0.00123139	0.00855861
1600010M07Rik	1.15701	-0.0752027	0.0232715	-3.23153	0.0012313	0.00855861
Ergic2	1.2982	-0.0708797	0.0219653	-3.22689	0.00125144	0.00868809
Pon3	1.22689	-0.0728988	0.0225975	-3.22597	0.00125548	0.00871126
Mrpl24	1.33633	-0.0697861	0.0216489	-3.22353	0.00126619	0.00878066
Fkbp8	1.51332	-0.0655382	0.0203409	-3.222	0.001273	0.00882288
Asah1	2.04313	-0.0564218	0.0175152	-3.22131	0.00127607	0.00883919
Etv3	1.25761	-0.0717722	0.022319	-3.21574	0.00130109	0.00900238
Eny2	1.33145	-0.0697302	0.021689	-3.215	0.00130443	0.00901537
Snrpd1	1.58555	-0.0639704	0.0199001	-3.21458	0.00130635	0.00902359
Rps15	6.37684	-0.0534042	0.0166159	-3.21403	0.00130885	0.00903573
Dnajc3	1.78171	-0.063107	0.0196422	-3.21283	0.00131435	0.00906867
Ebna1bp2	1.29655	-0.0705727	0.0219792	-3.21089	0.00132326	0.00912373
Eif2s2	2.99524	-0.0617925	0.0192649	-3.20752	0.00133884	0.0092221
Rpl21	6.59381	-0.0532222	0.0165994	-3.20628	0.00134462	0.00925158
Fmc1	1.25035	-0.0717317	0.0223828	-3.20476	0.00135173	0.00928705
Pianp	1.07664	-0.0773175	0.0241263	-3.2047	0.00135204	0.00928705
Cd200r3	1.05919	-0.0779588	0.0243253	-3.20485	0.00135133	0.00928705
Pdlim4	1.22574	-0.0722317	0.0226071	-3.19509	0.00139788	0.00956303
Cyb561d2	1.16698	-0.0740285	0.02317	-3.19502	0.00139822	0.00956303
H2-T23	1.47563	-0.0658119	0.0205986	-3.19498	0.00139843	0.00956303
Sin3b	1.5328	-0.064488	0.0202115	-3.19065	0.00141952	0.00969653
Fam98b	1.33661	-0.0690151	0.0216462	-3.18832	0.00143104	0.00976979
Bhlhe40	1.21012	-0.0724842	0.0227537	-3.1856	0.00144452	0.0098509
Arhgap25	1.26369	-0.070895	0.0222631	-3.18441	0.00145048	0.00988609
Fcgr3	4.87183	-0.0626618	0.0196858	-3.18309	0.00145712	0.00992579
Slc1a5	1.27315	-0.0705896	0.0221794	-3.18267	0.00145924	0.00993478
Pnkd	1.2647	-0.0706448	0.0222535	-3.17455	0.00150067	0.0102112
Tep1	1.49231	-0.065011	0.0204859	-3.17345	0.00150637	0.0102443
1700123O20Rik	1.20317	-0.072378	0.0228166	-3.17216	0.0015131	0.0102788
Alg5	1.28525	-0.070016	0.0220745	-3.17181	0.00151493	0.0102855
Mthfs	1.21837	-0.0719045	0.022674	-3.17123	0.00151795	0.0103003
Ap2b1	1.44214	-0.0660326	0.0208357	-3.1692	0.0015286	0.0103611
Atp10d	1.22623	-0.0716096	0.0226012	-3.16839	0.00153283	0.0103842
Pcbd2	1.3105	-0.0691969	0.0218601	-3.16544	0.00154848	0.0104844
Mrpl58	1.32076	-0.0687382	0.0217749	-3.15676	0.00159533	0.0107838
Pdcd6	1.34905	-0.0679796	0.0215437	-3.15543	0.00160263	0.0108272
Babam1	1.2257	-0.0713137	0.0226048	-3.15481	0.00160604	0.0108443
Hacd2	1.25511	-0.0704674	0.0223382	-3.15458	0.00160732	0.010847
Pqlc1	1.17724	-0.0727345	0.0230669	-3.1532	0.00161491	0.0108923
Ryr1	1.087	-0.0756466	0.0240085	-3.15083	0.00162807	0.0109635
Manbal	1.1815	-0.0725486	0.0230253	-3.15082	0.00162814	0.0109635
Zcrb1	1.50091	-0.064248	0.0204259	-3.14542	0.00165847	0.0111616
Nudt19	1.15443	-0.073263	0.0232941	-3.14514	0.00166009	0.0111664
Smap2	1.62766	-0.0615677	0.019613	-3.13913	0.00169449	0.0113893
Exosc4	1.23309	-0.0707301	0.0225368	-3.13843	0.00169857	0.0114003
Nfil3	1.13703	-0.0735709	0.0234733	-3.13424	0.001723	0.0115454
Dnm1l	1.44556	-0.0651606	0.0208117	-3.13096	0.00174236	0.0116688
Cisd1	1.22855	-0.0706827	0.0225785	-3.13054	0.00174488	0.0116793
Psmc2	1.43125	-0.0654495	0.0209146	-3.12937	0.00175181	0.011713
Ccl22	1.18183	-0.0762331	0.0243596	-3.12949	0.00175112	0.011713
Gpr108	1.25265	-0.0698497	0.0223587	-3.12405	0.00178382	0.0119011
Ewsr1	1.51662	-0.0634499	0.020316	-3.12315	0.00178927	0.0119311
Borcs8	1.19646	-0.0714082	0.0228797	-3.12103	0.00180222	0.0120109
Camta1	1.15815	-0.0723844	0.0232554	-3.11259	0.00185454	0.0123462
Ttc1	1.33346	-0.0674387	0.0216695	-3.11215	0.00185731	0.012358
Mthfd2	1.27775	-0.0688755	0.0221389	-3.11106	0.00186419	0.0123971
Ssbp1	1.26742	-0.0690734	0.0222272	-3.10761	0.00188607	0.0125308
Stx4a	1.32886	-0.0674452	0.0217062	-3.10719	0.00188875	0.0125401
Tgfb1	1.73551	-0.058903	0.0189952	-3.10094	0.00192908	0.0127872
Psap	5.37873	-0.0642535	0.0207296	-3.0996	0.00193784	0.0128314
Fbl	1.42677	-0.0649082	0.0209482	-3.09851	0.00194499	0.0128718
Mrpl48	1.42035	-0.0650384	0.0209947	-3.09785	0.00194928	0.0128864
Trappc5	1.23683	-0.0697068	0.0225017	-3.09785	0.00194929	0.0128864
Fosb	1.18225	-0.0712487	0.0230185	-3.09529	0.00196624	0.0129846
Fscn1	1.16171	-0.075546	0.0244263	-3.09281	0.00198273	0.0130864
Eif4a3	1.45779	-0.0639945	0.0207236	-3.088	0.0020151	0.0132788
Stoml2	1.20223	-0.0704787	0.0228227	-3.08809	0.00201445	0.0132788
Dpm2	1.2542	-0.0689913	0.0223443	-3.08765	0.00201745	0.0132871
Pop5	1.31567	-0.0672886	0.0218158	-3.0844	0.00203962	0.0134188
Tmem192	1.21066	-0.0701315	0.022743	-3.08365	0.00204475	0.0134382
Tpgs1	1.24867	-0.0690496	0.0223937	-3.08344	0.00204622	0.0134406
Dda1	1.23155	-0.0694935	0.0225483	-3.08199	0.00205625	0.013485
Timm50	1.23985	-0.0690194	0.0224725	-3.07128	0.00213141	0.0139705
Arhgap9	1.38391	-0.065229	0.0212679	-3.06702	0.00216206	0.0141562
Hmg20b	1.3677	-0.0655414	0.0213937	-3.06358	0.00218704	0.0143046
Gsdmd	1.3195	-0.066668	0.0217815	-3.06076	0.0022078	0.014425
Ran	1.81256	-0.0619814	0.0202523	-3.06046	0.00220995	0.0144315
Bri3	1.42801	-0.0640271	0.0209361	-3.05821	0.00222662	0.0145326
Pdrg1	1.29834	-0.0671443	0.0219588	-3.05774	0.0022301	0.0145476
Tomm40	1.22609	-0.0689915	0.0225981	-3.05298	0.00226581	0.0147649
Acadl	1.4767	-0.0628511	0.020591	-3.05236	0.00227049	0.0147876
Lyar	1.35724	-0.0651919	0.0214814	-3.0348	0.00240695	0.0156103
Acd	1.14989	-0.0708069	0.0233362	-3.03421	0.00241164	0.0156256
Alas1	1.16441	-0.0702415	0.0231901	-3.02895	0.00245409	0.015891
Rnpep	1.35497	-0.0650613	0.0214933	-3.02705	0.00246951	0.015974
Pigt	1.29104	-0.0664713	0.0220191	-3.0188	0.00253781	0.0163728
Lgals9	1.57933	-0.0600823	0.0199132	-3.01721	0.00255111	0.0164414
Os9	1.83367	-0.0557356	0.018479	-3.01615	0.00256003	0.0164902
Rnd3	1.18653	-0.0690249	0.022972	-3.00474	0.00265809	0.0170772
Mrpl41	1.28303	-0.0662445	0.0220883	-2.99908	0.00270797	0.0173614
Ighv3-6	1.08902	-0.0760171	0.0254191	-2.99055	0.00278473	0.0178257
Cdk2ap1	1.23448	-0.067257	0.0225181	-2.9868	0.00281911	0.0180362
Ifit2	1.40191	-0.0676908	0.0226831	-2.98419	0.00284328	0.0181534
Gm14303	2.11325	-0.0512963	0.0172132	-2.98006	0.00288192	0.0183715
Lta4h	1.2769	-0.0658658	0.0221405	-2.9749	0.00293082	0.0186639
Hist1h4d	1.43161	-0.0637674	0.0214421	-2.97394	0.00294003	0.0187129
Cops5	1.29836	-0.0652776	0.0219558	-2.97313	0.00294776	0.0187524
Eva1b	1.17806	-0.0684861	0.0230527	-2.97084	0.00296983	0.018883
Srm	1.16865	-0.0687294	0.0231472	-2.96924	0.00298539	0.0189662
Clns1a	1.28367	-0.0654532	0.0220809	-2.96425	0.00303422	0.0192527
Sirpb1a	1.14775	-0.0692351	0.0233559	-2.96436	0.00303316	0.0192527
Nr2c2ap	1.16314	-0.0686396	0.0231997	-2.95864	0.00308997	0.0195661
Ifi27	1.3019	-0.0647793	0.0219271	-2.95431	0.00313372	0.0198126
Gosr2	1.14054	-0.0691749	0.023429	-2.95254	0.00315176	0.0199062
Mthfsl	1.24544	-0.066177	0.022418	-2.95196	0.00315759	0.0199328
Naxd	1.16128	-0.0684346	0.0232183	-2.94744	0.00320413	0.0201956
Fam98c	1.16828	-0.0681972	0.023148	-2.94614	0.00321766	0.0202705
Gm37352	1.06089	-0.0715377	0.0242955	-2.94449	0.0032349	0.0203686
E230029C05Rik	1.18977	-0.067513	0.0229409	-2.94291	0.00325147	0.0204625
Nosip	1.27486	-0.065123	0.0221571	-2.93915	0.00329115	0.0206594
Samsn1	1.3865	-0.0624865	0.0212868	-2.93546	0.00333051	0.0208852
Pdcl3	1.28985	-0.0646247	0.0220266	-2.93394	0.0033469	0.0209773
Pfdn2	1.38774	-0.0622749	0.0212339	-2.9328	0.00335915	0.0210434
Dscr3	1.16495	-0.0679489	0.0231806	-2.93128	0.00337564	0.0211252
Klrb1b	1.14053	-0.0684147	0.023429	-2.92009	0.00349932	0.021877
Hes1	1.13963	-0.0683101	0.0234536	-2.91257	0.00358472	0.0223995
Galnt9	1.05876	-0.07082	0.0243184	-2.9122	0.00358898	0.0224148
Acat1	1.31333	-0.0635291	0.0218282	-2.91041	0.00360958	0.022532
Ptpa	1.29495	-0.0639074	0.0219823	-2.90723	0.0036465	0.0227279
Cyp51	1.15635	-0.0676149	0.0232665	-2.9061	0.00365964	0.0227982
Rpl36a	4.8462	-0.0486975	0.01677	-2.90385	0.00368607	0.0229397
Snap23	1.59879	-0.057408	0.0197823	-2.90198	0.00370807	0.0230417
Mvb12a	1.31798	-0.0632078	0.0217897	-2.90081	0.00372199	0.0231165
Zmat5	1.26295	-0.0645611	0.0222601	-2.90031	0.00372799	0.0231421
Map1lc3a	1.16339	-0.0672304	0.0231956	-2.89841	0.00375061	0.0232708
Nipsnap3b	1.21469	-0.0657457	0.0226983	-2.8965	0.0037735	0.023401
Mrps30	1.14873	-0.0676048	0.023343	-2.89615	0.00377768	0.0234152
Commd8	1.66621	-0.0560841	0.019383	-2.89346	0.00381018	0.0236047
Scamp3	1.26809	-0.0641703	0.0222144	-2.88869	0.00386855	0.0239543
Mrpl46	1.18435	-0.0664011	0.0229883	-2.88848	0.00387111	0.0239581
Pmvk	1.15964	-0.066967	0.0232322	-2.8825	0.00394527	0.0244048
Stub1	1.39557	-0.0610137	0.0211736	-2.88159	0.00395671	0.0244633
Lmo2	1.49417	-0.0588531	0.0204628	-2.8761	0.0040262	0.0248766
Alkbh6	1.15715	-0.0668881	0.0232574	-2.87599	0.0040276	0.0248766
Anapc10	1.17639	-0.0661533	0.0230652	-2.8681	0.0041295	0.0254677
Erg28	1.26354	-0.0637581	0.0222538	-2.86505	0.00416948	0.0256756
Hnrnpl	1.68267	-0.0551575	0.0192855	-2.86005	0.00423573	0.0260706
Puf60	1.42535	-0.059885	0.0209498	-2.8585	0.00425656	0.0261465
Rab8b	1.88138	-0.0521995	0.0182669	-2.8576	0.00426854	0.026194
Ptgir	1.04899	-0.0696934	0.0244294	-2.85285	0.00433285	0.0265622
Spr	1.21825	-0.0646452	0.022664	-2.85232	0.0043401	0.0265934
Ergic3	1.52614	-0.0577361	0.020246	-2.85172	0.00434829	0.0266303
Stx8	1.23367	-0.0641413	0.0225214	-2.84801	0.00439932	0.0269161
C1d	1.30869	-0.062198	0.0218645	-2.8447	0.00444527	0.0271837
Cd7	1.29791	-0.0678751	0.0239226	-2.83728	0.00454997	0.0277825
Ifit3	1.31081	-0.0654984	0.0231577	-2.82837	0.0046786	0.0285114
Srsf5	1.54986	-0.0568095	0.0200897	-2.82779	0.00468708	0.028549
Mrpl2	1.18926	-0.064804	0.0229382	-2.82516	0.0047257	0.0287499
Agpat4	1.12923	-0.0663802	0.0235415	-2.81971	0.00480673	0.0291624
Dnttip1	1.1966	-0.0644582	0.0228673	-2.81879	0.00482051	0.0292316
Sdhaf4	1.22702	-0.0636481	0.0225818	-2.81856	0.00482398	0.0292383
Polr2c	1.2584	-0.0627719	0.0222973	-2.81523	0.00487425	0.0294994
Rnaseh2c	1.41155	-0.0591585	0.0210537	-2.80988	0.00495599	0.0299206
Rassf1	1.19695	-0.0641079	0.0228635	-2.80394	0.0050483	0.0304069
Klrk1	1.22854	-0.0632759	0.0225708	-2.80344	0.00505604	0.0304313
Snord13	1.10051	-0.0666836	0.0238474	-2.79627	0.00516966	0.0310432
Rab3il1	1.49036	-0.0572293	0.0204883	-2.79327	0.00521787	0.0313174
Sdf4	1.69159	-0.053717	0.0192329	-2.79297	0.00522266	0.0313257
Hexb	3.79755	-0.0509751	0.0182771	-2.78902	0.00528678	0.0316539
Ntan1	1.26497	-0.0619519	0.0222383	-2.78582	0.00533928	0.0319527
Ppa2	1.16176	-0.0646453	0.0232075	-2.78554	0.00534385	0.0319645
Emc10	1.35207	-0.0598554	0.0215085	-2.78288	0.00538792	0.032206
2024-09-09	1.26882	-0.0617393	0.0222046	-2.78048	0.0054279	0.0324043
Cmtm7	1.94913	-0.0503236	0.0181091	-2.77891	0.00545409	0.0325291
Htatip2	1.16836	-0.0642683	0.0231416	-2.77718	0.00548326	0.0326806
Atp1a3	1.08951	-0.0665577	0.0239667	-2.77709	0.00548479	0.0326806
Lpcat2	1.7123	-0.0529906	0.0191242	-2.77087	0.00559071	0.0332634
Frg1	1.51116	-0.0563161	0.0203446	-2.76811	0.00563829	0.0335141
Asna1	1.23729	-0.0621548	0.0224854	-2.76423	0.00570567	0.0338982
Snrpa	1.26449	-0.0614585	0.0222417	-2.7632	0.00572371	0.0339726
Gbp3	1.33589	-0.0597856	0.0216408	-2.76264	0.00573363	0.0339987
Plgrkt	1.31279	-0.0602813	0.0218281	-2.76163	0.00575135	0.0340612
Il1rl1	1.07722	-0.0665435	0.0241027	-2.76083	0.00576546	0.0341218
Sucla2	1.24352	-0.061802	0.0224286	-2.7555	0.00586022	0.0346327
Bet1	1.1997	-0.0628252	0.022836	-2.75114	0.00593874	0.0350295
Knop1	1.37043	-0.0587282	0.0213649	-2.74882	0.00598102	0.0352283
Rab24	1.21436	-0.0621676	0.0226966	-2.73907	0.0061614	0.0362214
Stx7	1.61506	-0.0536904	0.0196791	-2.7283	0.00636626	0.0373366
Pfdn4	1.20099	-0.0622197	0.0228226	-2.72623	0.00640617	0.0375171
Aplp2	1.59606	-0.053972	0.0198024	-2.72552	0.00641994	0.0375744
Ndufs3	1.38298	-0.0579396	0.0212648	-2.72468	0.00643647	0.0376408
Cxcl10	1.41683	-0.06311	0.0231679	-2.72402	0.00644923	0.0376975
Hcar2	1.0635	-0.0660719	0.0242578	-2.72374	0.00645471	0.0377117
Acaa2	1.18737	-0.0624088	0.0229528	-2.719	0.00654786	0.0382023
Ndufv1	1.24254	-0.0610042	0.0224362	-2.719	0.00654792	0.0382023
Crcp	1.16893	-0.0628794	0.0231338	-2.71808	0.00656629	0.0382909
Rab32	1.33545	-0.0588015	0.0216422	-2.71699	0.00658795	0.0383991
Mdh1	1.74021	-0.0514171	0.0189677	-2.71077	0.00671276	0.0390711
Myo1g	1.35397	-0.0582552	0.0214941	-2.71029	0.00672251	0.0391093
2810013P06Rik	1.17027	-0.062628	0.0231211	-2.7087	0.00675479	0.039262
Osgin1	1.11539	-0.0640594	0.0236849	-2.70465	0.00683768	0.0397043
Plp2	1.23522	-0.0607581	0.0225028	-2.70002	0.00693353	0.0402229
Hmgn1	1.53218	-0.0545289	0.0202061	-2.69864	0.00696243	0.0403336
Rpn1	1.6307	-0.0527856	0.0195966	-2.69361	0.00706825	0.040889
Tsta3	1.1892	-0.0617423	0.0229343	-2.69214	0.00709962	0.0410319
Exosc1	1.17074	-0.0622016	0.0231152	-2.69094	0.00712509	0.0411598
2310009B15Rik	1.14032	-0.0630129	0.0234222	-2.69031	0.00713866	0.0412188
Akt1	1.37759	-0.0572619	0.0213051	-2.68771	0.00719434	0.0415208
Lsm10	1.13925	-0.0629748	0.0234329	-2.68746	0.00719987	0.0415333
Sqle	1.09526	-0.0642165	0.0239002	-2.68686	0.00721277	0.0415882
Gyg	1.25626	-0.059945	0.0223149	-2.68632	0.00722434	0.041627
Traf1	1.20023	-0.0613267	0.0228313	-2.68608	0.00722962	0.041627
Lxn	1.19855	-0.0611966	0.0228442	-2.67887	0.00738721	0.0424351
Gm6377	1.13318	-0.062913	0.0234961	-2.67759	0.00741529	0.0425765
Rpl37a	10.141	-0.040233	0.0150405	-2.67498	0.00747331	0.0428897
Rpn2	1.67819	-0.0516256	0.0193056	-2.67412	0.00749262	0.0429605
Gm9733	1.06649	-0.0647122	0.0242218	-2.67165	0.00754798	0.0432376
Eif1ad	1.16767	-0.0617987	0.0231443	-2.67014	0.00758191	0.0434118
Arl5c	1.13118	-0.0627646	0.0235169	-2.66891	0.0076097	0.0435507
Abcf1	1.89575	-0.0486172	0.0182265	-2.66739	0.0076442	0.0437278
Neurl2	1.15795	-0.061825	0.0232421	-2.66004	0.0078131	0.0446111
Lrrc59	1.22072	-0.060113	0.0226344	-2.65583	0.00791146	0.0450683
Sar1a	1.31367	-0.0579371	0.0218178	-2.6555	0.00791918	0.0450914
Pih1d1	1.25836	-0.059191	0.0222928	-2.65516	0.00792711	0.0451072
Me2	1.25879	-0.0591399	0.0222892	-2.65329	0.00797104	0.0453238
Cirbp	1.24748	-0.0593626	0.02239	-2.6513	0.00801821	0.0455709
Kif19a	1.06375	-0.0642899	0.024251	-2.65102	0.00802488	0.0455878
Psmb5	1.41622	-0.0556372	0.0210111	-2.64799	0.00809708	0.0459556
Trir	1.41012	-0.0557375	0.0210571	-2.64697	0.0081217	0.0460741
Gm17018	1.16952	-0.0611219	0.0231255	-2.64305	0.00821629	0.0465892
Nek4	1.13137	-0.0620832	0.0235131	-2.64037	0.00828155	0.0469161
Zfand5	1.54687	-0.0530872	0.0201117	-2.63962	0.00830001	0.0469991
Fyttd1	1.19912	-0.0602057	0.022837	-2.63632	0.00838111	0.0473562
Acsl5	1.49196	-0.0539766	0.0204722	-2.63658	0.00837471	0.0473562
Nsfl1c	1.24409	-0.0591067	0.0224194	-2.63641	0.00837892	0.0473562
H2-Ob	1.13895	-0.0615959	0.0234349	-2.62838	0.00857922	0.0484242
Sidt2	1.25944	-0.0585413	0.0222823	-2.62726	0.00860754	0.048523
Mrps33	1.37914	-0.0558689	0.0212916	-2.62399	0.00869064	0.0489634
Mtx1	1.17422	-0.0605522	0.0230783	-2.62378	0.00869607	0.0489716
Snx6	1.92389	-0.0474738	0.018108	-2.6217	0.00874913	0.0492254
Rgs18	1.1492	-0.0611371	0.023329	-2.62064	0.00877642	0.0493564
Ccz1	1.34997	-0.0563898	0.0215201	-2.62033	0.00878456	0.049357
Rnf126	1.13111	-0.061616	0.0235145	-2.62033	0.00878437	0.049357
Cd300lb	1.07783	-0.0630261	0.0240905	-2.61623	0.00889074	0.0499309

## Sheet: IC_up
	baseMean	log2FoldChange	lfcSE	stat	pvalue	padj
Mt1	6.09665	1.24812	0.106638	11.7043	1.2119e-31	1.01163e-28
Gpx3	18.0029	1.42317	0.136663	10.4138	2.14577e-25	1.19412e-22
Fgg	1.79103	0.897021	0.102614	8.74168	2.29671e-18	7.66872e-16
Oxct1	3.27382	0.614541	0.0720872	8.52497	1.52855e-17	4.2532e-15
Pigr	2.89077	0.81915	0.0995622	8.22751	1.91137e-16	4.63714e-14
Atp1a1	12.983	0.541938	0.0658854	8.22547	1.94429e-16	4.63714e-14
Fxyd2	22.0515	1.05905	0.132119	8.01588	1.09355e-15	2.43425e-13
Emb	3.78375	0.669289	0.087356	7.66163	1.83584e-14	3.6058e-12
Aco2	3.68722	0.455195	0.0597884	7.61344	2.66896e-14	4.95091e-12
Nudt4	2.68893	0.67312	0.0907742	7.41532	1.21332e-13	1.84149e-11
Clcn5	2.74633	0.608717	0.0847181	7.1852	6.71076e-13	9.74228e-11
Atp1b1	25.3087	0.374228	0.057394	6.52034	7.01479e-11	7.5556e-09
Hmx2	2.14449	0.684131	0.10738	6.37112	1.87658e-10	1.9581e-08
Spp1	54.6187	0.829227	0.130619	6.34844	2.17506e-10	2.20077e-08
Tmem52b	3.77675	0.647605	0.106375	6.08792	1.14388e-09	1.00511e-07
mt-Nd2	43.9064	0.351053	0.0585274	5.99809	1.99647e-09	1.6259e-07
Rnf152	2.16667	0.417302	0.0697714	5.98099	2.21789e-09	1.72222e-07
Klk1	2.88442	0.681021	0.115559	5.89329	3.78571e-09	2.74794e-07
Eif3a	2.68898	0.373041	0.0639571	5.83268	5.45451e-09	3.87502e-07
Slc4a1	1.80114	0.46075	0.0796995	5.78109	7.42203e-09	5.05758e-07
Rplp1	13.7608	0.335265	0.0583175	5.74896	8.97933e-09	5.87882e-07
Atp6v1e1	12.3282	0.284033	0.0514531	5.52023	3.38554e-08	2.01863e-06
Rragd	3.17196	0.342501	0.0620966	5.51562	3.4756e-08	2.03597e-06
Ogdh	2.63399	0.335362	0.0616853	5.43666	5.42892e-08	2.97166e-06
Atp5a1	8.334	0.302009	0.0564374	5.35122	8.73645e-08	4.705e-06
Atp6v1c2	3.80839	0.356824	0.0677718	5.26509	1.40122e-07	6.9831e-06
Tns1	2.27926	0.352463	0.067345	5.23369	1.66156e-07	8.04049e-06
Umod	2.60335	0.502046	0.0962919	5.21379	1.85019e-07	8.82542e-06
Slc26a4	2.11007	0.539783	0.103832	5.19863	2.00763e-07	9.31039e-06
Car12	4.17392	0.401658	0.0780977	5.14302	2.70363e-07	1.23664e-05
Ddx3x	1.81935	0.366188	0.0719678	5.08822	3.61446e-07	1.60916e-05
Cox4i1	39.2718	0.278601	0.0548067	5.08334	3.70845e-07	1.62928e-05
Wfdc2	13.3101	0.474725	0.0937151	5.06562	4.07064e-07	1.74255e-05
Spink8	5.7825	0.427201	0.0843958	5.06188	4.15152e-07	1.75468e-05
Atp5g3	7.14848	0.274363	0.054488	5.03529	4.77119e-07	1.96679e-05
Pkp4	1.62964	0.381986	0.0759876	5.02695	4.98345e-07	2.02924e-05
Ptbp3	4.38801	0.330513	0.0659259	5.0134	5.34761e-07	2.15128e-05
Adamts1	2.11958	0.48394	0.0970412	4.98695	6.1339e-07	2.35415e-05
Mrps6	3.18434	0.324026	0.0649743	4.98699	6.13288e-07	2.35415e-05
Acss1	1.79664	0.360437	0.0723986	4.9785	6.40781e-07	2.42339e-05
Hsp90aa1	4.3107	0.324622	0.0654964	4.95634	7.18327e-07	2.66499e-05
Trp53inp2	1.95023	0.342133	0.0694032	4.92963	8.23844e-07	2.95787e-05
Slc25a5	23.8586	0.288053	0.0586102	4.91472	8.89072e-07	3.0923e-05
Gclc	2.47711	0.328636	0.0668403	4.91673	8.80018e-07	3.0923e-05
Sorl1	2.01757	0.344391	0.0701648	4.90831	9.18636e-07	3.16219e-05
Hexb	9.87554	0.304923	0.0624158	4.88534	1.0325e-06	3.48235e-05
Rpsa	4.63216	0.300902	0.062875	4.78572	1.70376e-06	5.57731e-05
Hspe1	3.8389	0.297612	0.0622692	4.77945	1.7578e-06	5.69833e-05
Kmt2e	2.58475	0.299505	0.0628946	4.76202	1.91668e-06	6.09504e-05
Slc25a3	10.9893	0.268639	0.0567584	4.73303	2.2119e-06	6.83846e-05
Cd63	15.6161	0.301458	0.0639191	4.71624	2.40237e-06	7.3592e-05
Ctnnb1	2.11847	0.31749	0.0675315	4.70136	2.58429e-06	7.84449e-05
Scnn1a	2.44172	0.297443	0.0633692	4.69382	2.68154e-06	8.06133e-05
Rpl36al	2.80143	0.28469	0.0606741	4.69211	2.70401e-06	8.06133e-05
Mt2	1.58082	0.411596	0.0886146	4.64479	3.40426e-06	9.9709e-05
Nupr1	7.2311	0.499711	0.107724	4.63881	3.50428e-06	0.000101746
Arhgap5	2.76205	0.285984	0.0627334	4.55871	5.14681e-06	0.000146882
Strbp	1.9567	0.315521	0.0694713	4.54175	5.57896e-06	0.000156539
Golga4	2.05253	0.310682	0.0686887	4.52305	6.0954e-06	0.000168203
Atp6v1a	24.4198	0.244456	0.0540302	4.52444	6.05555e-06	0.000168203
Ndrg1	1.53301	0.35934	0.0795657	4.51627	6.29389e-06	0.000172257
Hsp90ab1	16.0622	0.234014	0.0521878	4.48407	7.32312e-06	0.000198796
Eef2	4.17523	0.285103	0.0641501	4.44431	8.81746e-06	0.000237431
Tuba4a	2.03891	0.303883	0.0688216	4.41551	1.00772e-05	0.000269183
Cox17	3.79048	0.264541	0.0599853	4.41009	1.03328e-05	0.000271582
Tpt1	5.36446	0.264956	0.0600642	4.41121	1.02794e-05	0.000271582
Cfh	1.54312	0.361438	0.0822509	4.39434	1.1111e-05	0.000287595
Sod1	2.29225	0.279097	0.0643703	4.3358	1.45231e-05	0.000370172
Ckmt1	5.20924	0.264956	0.0612832	4.32348	1.53589e-05	0.00038851
Nudt19	1.96425	0.298847	0.069897	4.27553	1.9068e-05	0.000478706
Atp6v1d	6.92594	0.23716	0.0558014	4.25007	2.13704e-05	0.000528561
Lamp1	5.5986	0.256794	0.0605433	4.2415	2.22035e-05	0.000545129
Wnk1	1.8021	0.304121	0.072176	4.2136	2.51334e-05	0.000608119
Ncl	6.54069	0.254204	0.0603931	4.20916	2.56319e-05	0.000615719
Camk2n1	4.39713	0.248609	0.0591518	4.2029	2.63516e-05	0.000628486
Eif3j1	2.22328	0.275055	0.0656316	4.19089	2.77868e-05	0.000653381
Rps8	5.7642	0.247826	0.0591815	4.18756	2.81967e-05	0.000658383
Atp6v1h	3.01494	0.249992	0.0599518	4.16988	3.04757e-05	0.000706656
Gata3	2.03212	0.28398	0.0687778	4.12895	3.64422e-05	0.000833427
Hadha	2.43156	0.25863	0.0628674	4.11389	3.89042e-05	0.000883681
Uqcrh	10.3684	0.228883	0.0558382	4.09903	4.14887e-05	0.000929737
Gas6	2.00387	0.287251	0.0704227	4.07896	4.5238e-05	0.00100033
Npc2	4.02563	0.343376	0.0844753	4.06481	4.80724e-05	0.00105601
Gm11966	2.16508	0.266966	0.0657392	4.06099	4.88645e-05	0.0010664
Top1	3.01606	0.255058	0.0630559	4.04495	5.23352e-05	0.0011274
Msi2	2.42734	0.256908	0.0637883	4.0275	5.63722e-05	0.0011989
Srsf11	2.30504	0.26077	0.0653401	3.99097	6.58049e-05	0.0013819
Dst	2.59068	0.251116	0.0631525	3.97633	6.9986e-05	0.00144966
Fabp3	1.47666	0.335182	0.084283	3.97687	6.98281e-05	0.00144966
Atp5g1	10.262	0.255008	0.0644969	3.9538	7.69199e-05	0.00156497
Ndufb10	5.0394	0.235078	0.0595486	3.94766	7.8919e-05	0.00158741
Atf4	1.56153	0.303604	0.0771754	3.93395	8.35615e-05	0.00167073
Arhgef12	2.33432	0.250235	0.0637834	3.9232	8.73804e-05	0.00173669
Atp5h	14.7503	0.213454	0.0544452	3.92054	8.83523e-05	0.00174561
Kmt5a	1.76401	0.284552	0.0727315	3.91236	9.14e-05	0.0017952
Olfm1	1.72239	0.288837	0.0739966	3.90339	9.48556e-05	0.00185218
Atp6v0d2	8.07847	0.215662	0.0554785	3.8873	0.000101365	0.0019564
Ndufaf4	2.05286	0.261735	0.0677161	3.86518	0.000111008	0.00211043
Etnk1	1.49219	0.305444	0.0790257	3.86513	0.000111031	0.00211043
Acsl4	1.90117	0.275044	0.0713376	3.85552	0.000115483	0.00217658
Chd4	2.87067	0.253634	0.0660442	3.84038	0.000122847	0.00229153
Luc7l3	1.75548	0.276534	0.0728031	3.79839	0.00014564	0.00270161
Heatr1	1.44707	0.304179	0.0802578	3.79003	0.000150629	0.00277872
Ndufa5	11.0877	0.212713	0.0566677	3.75369	0.000174254	0.00316214
D10Jhu81e	1.95731	0.25773	0.0688705	3.74224	0.000182384	0.00327408
Cox7c	16.9465	0.206389	0.0555516	3.71527	0.000202987	0.00360518
Phyh	3.34258	0.221838	0.0597946	3.71	0.00020726	0.0036616
Lamp2	4.01659	0.225164	0.0607808	3.70452	0.000211793	0.00372198
Kng2	2.30484	0.315945	0.085582	3.69172	0.000222739	0.00387357
Slc25a30	1.41975	0.29771	0.0809086	3.67959	0.00023361	0.00404157
Stat3	2.03857	0.24846	0.0676345	3.67358	0.00023918	0.00411662
Tgoln1	2.15902	0.246471	0.0672943	3.66258	0.000249691	0.00425367
Car2	48.2682	0.256295	0.0704467	3.63813	0.000274622	0.00460785
Hsd11b2	2.00321	0.359324	0.0987356	3.63926	0.000273426	0.00460785
Ezr	5.69596	0.213824	0.0587482	3.63966	0.000272996	0.00460785
Mthfd1	2.19976	0.237042	0.0655947	3.61374	0.000301812	0.00501369
Ivns1abp	2.99048	0.235179	0.0650791	3.61375	0.000301806	0.00501369
Slc16a7	1.58014	0.27667	0.0767206	3.6062	0.000310712	0.00509851
Atp6v0a4	7.08736	0.199541	0.055937	3.56725	0.000360743	0.00576325
Cox5a	13.6491	0.204035	0.0572945	3.56116	0.000369218	0.00584275
Mindy1	2.20107	0.23253	0.0652757	3.56227	0.000367665	0.00584275
Hspd1	2.38092	0.225352	0.0633259	3.55861	0.000372829	0.00587205
Bzw2	2.19742	0.234643	0.0661638	3.54639	0.000390549	0.00606531
Atp5f1	6.23158	0.201626	0.0568956	3.54379	0.000394422	0.00609711
Eif4g2	3.6242	0.214455	0.0608903	3.52199	0.00042832	0.00656037
Gnas	8.0496	0.186199	0.0529786	3.51462	0.000440388	0.0067144
Cs	1.97281	0.239172	0.0685176	3.49067	0.000481811	0.00731257
Dync1h1	1.77876	0.251671	0.0723872	3.47673	0.000507571	0.00760856
Rpl12	2.75072	0.229124	0.065908	3.47642	0.000508149	0.00760856
Ndrg2	1.7998	0.248972	0.0717069	3.47207	0.000516454	0.00769839
Zc3h15	2.61801	0.213134	0.0614411	3.46891	0.000522573	0.00775499
Hspa8	7.84628	0.200293	0.0577732	3.46688	0.00052654	0.00777928
Aldh1l1	4.98381	0.206396	0.0596037	3.46281	0.000534565	0.00786305
Selenot	1.91798	0.240822	0.0696028	3.45995	0.00054028	0.00791225
Ash1l	1.98529	0.235872	0.0686339	3.43667	0.000588903	0.00851232
Rgs2	2.12044	0.28573	0.083261	3.43173	0.000599739	0.00862043
Mdh1	10.535	0.19633	0.0573705	3.42214	0.000621298	0.00885589
Copa	1.5612	0.263326	0.0770057	3.41956	0.000627215	0.00887402
Ube3a	1.78919	0.245083	0.0719612	3.40577	0.000659766	0.00925613
Pnn	1.68982	0.251889	0.0739861	3.40454	0.000662744	0.009259
Cyfip2	1.63256	0.254969	0.07525	3.38829	0.000703289	0.0097439
Rbm27	1.47222	0.268529	0.0792818	3.38702	0.00070657	0.00974891
Cdh16	5.52201	0.216273	0.0639604	3.38136	0.000721271	0.0099108
Fmc1	3.14063	0.216743	0.0641304	3.37972	0.000725591	0.0099293
Tpi1	4.36343	0.197821	0.0586077	3.37534	0.000737246	0.0100068
Cgnl1	2.74388	0.205626	0.0612288	3.35832	0.000784186	0.0105157
Hs6st1	1.58025	0.256846	0.0764643	3.35904	0.000782147	0.0105157
Pak2	2.58867	0.211489	0.06307	3.35324	0.000798723	0.0106526
Wdr89	1.73966	0.243739	0.0727971	3.3482	0.000813384	0.0107347
Slc25a4	8.70877	0.199009	0.0597073	3.33308	0.00085889	0.0112907
Ppig	2.1888	0.219483	0.0662867	3.31113	0.000929214	0.0121197
Pah	1.86881	0.234777	0.0710447	3.30463	0.000951015	0.0123098
Rbm25	2.21727	0.217398	0.0658574	3.30104	0.000963276	0.0123942
Atp2b1	1.75617	0.238738	0.0726805	3.28476	0.00102068	0.0130361
Hspa9	2.75437	0.204748	0.0623443	3.28415	0.0010229	0.0130361
Usp34	1.83624	0.233327	0.0710735	3.28289	0.00102748	0.0130447
Zbtb20	2.3059	0.217436	0.0664778	3.27081	0.00107239	0.0135122
Tbl1x	1.84915	0.229853	0.0706628	3.25281	0.0011427	0.0141839
Hook3	1.68934	0.24078	0.0740082	3.25343	0.00114021	0.0141839
Rbm5	1.6453	0.243281	0.0748893	3.24854	0.00116001	0.0143454
Rdx	2.57876	0.201434	0.062136	3.24182	0.00118768	0.0146335
Timm8b	3.95329	0.199037	0.0615338	3.23459	0.00121818	0.0148993
Usp16	1.6737	0.240058	0.0742784	3.23187	0.00122984	0.0149324
Sowahc	1.44843	0.258194	0.0798698	3.23268	0.00122633	0.0149324
Tcf25	2.93174	0.195846	0.0606716	3.22797	0.00124673	0.0150827
Rab3ip	1.59797	0.244988	0.0759563	3.22538	0.00125806	0.0151649
Ndufs3	3.12978	0.187996	0.0583708	3.22072	0.00127867	0.0152536
Arhgap18	1.78792	0.231718	0.0719483	3.22062	0.00127913	0.0152536
Smpdl3a	2.78865	0.206352	0.0644846	3.20002	0.00137417	0.0161561
Hexim1	1.57306	0.245413	0.0766825	3.20038	0.00137248	0.0161561
Ly6a	10.3505	0.408174	0.128254	3.18255	0.00145983	0.0171031
Kif5b	3.66636	0.186057	0.0585182	3.17948	0.00147538	0.0171648
Sat1	3.3344	0.226867	0.0714041	3.17723	0.00148691	0.0171792
Exoc3l4	1.82888	0.226841	0.0714736	3.17377	0.00150473	0.017308
Cyb5b	2.05247	0.213031	0.0672639	3.1671	0.0015397	0.0176063
Ankrd17	1.55418	0.243737	0.0770441	3.1636	0.0015583	0.0176737
Ppargc1a	1.66753	0.23452	0.07443	3.15088	0.00162777	0.0183001
Parm1	2.33334	0.200997	0.0638277	3.14905	0.00163801	0.0183534
Adgrf5	9.26245	0.201543	0.0640519	3.14656	0.00165201	0.0184484
Canx	5.04084	0.189914	0.0603766	3.1455	0.00165805	0.0184541
Cldn8	3.14292	0.205487	0.0656043	3.13222	0.00173489	0.0192452
Cxcl17	1.57215	0.269098	0.0859438	3.1311	0.00174154	0.0192549
Arl4a	1.51413	0.245056	0.0784164	3.12506	0.00177766	0.0195639
Tubb2a	1.9085	0.218836	0.0701626	3.11898	0.00181477	0.0198673
Manf	2.01584	0.214221	0.0687782	3.11467	0.00184153	0.0200943
Cox7a2	14.4189	0.179499	0.057772	3.10702	0.00188982	0.0204874
Acot13	2.3997	0.199458	0.0642227	3.10572	0.00189817	0.0205113
Epb41l2	1.5682	0.237197	0.0766735	3.0936	0.00197745	0.0212306
Srrm2	3.18255	0.178433	0.0578073	3.08668	0.00202405	0.021592
Nedd4	2.91016	0.194838	0.0631985	3.08295	0.00204962	0.0217619
Polr2l	3.50016	0.193646	0.0629294	3.0772	0.00208954	0.022079
Ppp2r5c	1.94151	0.212175	0.0690118	3.07448	0.0021087	0.0222112
Plxnb2	1.8664	0.216662	0.0704933	3.07351	0.00211556	0.0222134
Mindy2	1.92506	0.213203	0.0693907	3.0725	0.00212274	0.0222189
Ptges3	2.82231	0.181074	0.0590556	3.06615	0.00216832	0.022625
Atp5j2	10.342	0.174496	0.0569647	3.06323	0.00218963	0.0227762
Vdac1	5.13787	0.170019	0.0555626	3.05995	0.00221371	0.0229552
Zfp148	1.66055	0.227385	0.07445	3.0542	0.00225661	0.0231403
Ptger3	1.44487	0.244194	0.0799269	3.05521	0.00224902	0.0231403
Ndufb7	7.77861	0.164065	0.0538006	3.0495	0.0022922	0.0233343
Rbm47	2.04817	0.204906	0.0673873	3.04072	0.00236013	0.0238802
2810474O19Rik	1.71847	0.224607	0.0739643	3.0367	0.00239186	0.0241282
H3f3a	2.96519	0.17803	0.0587694	3.0293	0.00245124	0.0246527
Uqcr10	14.55	0.180179	0.0595157	3.02743	0.00246646	0.0247312
Elovl6	2.04655	0.205397	0.0682384	3.01	0.00261251	0.0259618
Ndufs7	3.87009	0.172478	0.0573458	3.00769	0.00263245	0.0260824
Nemf	2.1115	0.199393	0.0667868	2.98552	0.002831	0.0278271
Trim2	1.47358	0.23626	0.0791426	2.98524	0.00283355	0.0278271
Idh3a	2.92345	0.182243	0.0614901	2.96377	0.00303893	0.0297565
Luc7l	1.45762	0.235392	0.0794797	2.96166	0.0030599	0.0298743
Ndufa1	9.42632	0.174051	0.0589216	2.95394	0.00313743	0.0305132
Cast	2.05605	0.198655	0.067285	2.95244	0.00315276	0.0305132
Gm9843	2.22122	0.191264	0.0647798	2.95253	0.00315177	0.0305132
Hnrnpu	3.26862	0.176607	0.0598826	2.94923	0.00318568	0.0307427
Ctsl	4.30552	0.206941	0.0702799	2.94452	0.00323453	0.0311242
Usp47	1.49524	0.230782	0.0784087	2.94332	0.00324709	0.0311553
mt-Nd5	37.7588	0.171884	0.0586002	2.93317	0.00335519	0.0320085
Impad1	1.46576	0.232449	0.0792443	2.93332	0.0033536	0.0320085
Purb	3.18159	0.174443	0.0597788	2.91814	0.00352122	0.0333069
Hist1h2bc	2.99086	0.235475	0.080772	2.9153	0.00355345	0.0334314
BC002163	1.61729	0.219581	0.0753289	2.91496	0.00355729	0.0334314
Gcc2	1.60776	0.220555	0.0757231	2.91265	0.00358374	0.0335035
Pdhb	2.69399	0.174129	0.0598487	2.90949	0.00362017	0.0335771
Pcolce	5.55592	0.248455	0.085551	2.90417	0.00368224	0.0340582
Ddx6	2.18037	0.190038	0.0654669	2.90281	0.00369826	0.0341119
Idh3b	6.30048	0.169347	0.0584192	2.89883	0.00374557	0.034453
Ddt	2.2308	0.190669	0.0658556	2.89527	0.00378836	0.0347158
Atp5o	9.93634	0.172776	0.059687	2.8947	0.00379518	0.0347158
Gng11	1.59544	0.220562	0.0762171	2.89386	0.00380532	0.0347158
S100g	8.22801	0.375815	0.129958	2.89181	0.00383031	0.0348486
Nfe2l2	4.11882	0.178971	0.0619307	2.88986	0.00385419	0.0349705
Cops9	5.05245	0.168088	0.0583773	2.87934	0.00398506	0.0359625
Txnrd1	2.06627	0.193229	0.0671868	2.876	0.00402754	0.0362479
S100a1	24.518	0.225676	0.0784985	2.87491	0.00404141	0.0362749
Cox14	3.43806	0.173502	0.0603955	2.87276	0.00406902	0.0364248
Ss18l2	1.82536	0.204101	0.0711196	2.86982	0.00410703	0.0366668
Cab39	1.9907	0.195426	0.0681501	2.86758	0.00413624	0.0367311
Hepacam2	3.11429	0.201614	0.070304	2.86774	0.00413411	0.0367311
Zfp503	1.62716	0.216351	0.0756315	2.86059	0.0042285	0.0374508
Srrm1	2.77301	0.173706	0.0608204	2.85604	0.00428963	0.0378918
Rb1cc1	1.53006	0.22133	0.0775237	2.855	0.00430368	0.0379155
Slc25a23	1.73497	0.20754	0.0727639	2.85224	0.00434122	0.0381457
Dnajc5	1.71795	0.208619	0.0732843	2.8467	0.00441744	0.038646
Gm7808	1.69577	0.209427	0.0735754	2.84643	0.00442131	0.038646
Prpf6	1.73905	0.206361	0.0727661	2.83595	0.00456901	0.0397289
Cox7b	10.0228	0.16709	0.0589395	2.83494	0.0045834	0.0397505
Cpne3	1.71695	0.207115	0.0732569	2.82725	0.004695	0.0405833
Dlat	1.99185	0.193599	0.0685425	2.82452	0.00473521	0.0406989
Serpinb1a	2.5046	0.204269	0.0723309	2.82409	0.0047415	0.0406989
Ddx46	1.82905	0.199586	0.0710299	2.80989	0.00495587	0.0423214
2010107E04Rik	10.8563	0.169484	0.0604743	2.80258	0.00506963	0.0431002
Ndufb4	5.46975	0.161127	0.0575179	2.80134	0.00508903	0.0431002
Washc2	1.49828	0.219302	0.0783018	2.80073	0.00509871	0.0431002
Ermp1	1.69363	0.206332	0.0737199	2.79887	0.00512826	0.0432405
Rps16-ps2	1.84669	0.196686	0.0705498	2.78791	0.005305	0.0443944
Diaph2	1.43011	0.223332	0.0801926	2.78494	0.00535374	0.0446904
Cox6c	23.1311	0.151354	0.0544215	2.78115	0.00541667	0.0451029
Bag1	3.30277	0.17278	0.0621481	2.78013	0.00543371	0.0451322
Tmprss2	1.8606	0.196277	0.0707118	2.77573	0.00550784	0.0455215
Zfp91	2.43345	0.173636	0.0627146	2.76867	0.00562857	0.0461764
Atp5e	13.4885	0.159436	0.0576119	2.76742	0.00565014	0.0462398
Fut9	1.82882	0.198169	0.0717024	2.76377	0.00571377	0.0465324
Got1	2.13205	0.183069	0.0662852	2.76185	0.00574756	0.0465803
Mcrip2	1.57444	0.211354	0.0765133	2.76232	0.00573931	0.0465803
Dab2	5.00831	0.17479	0.0635486	2.75049	0.00595068	0.0478779
Hspa4	2.05626	0.184807	0.0672811	2.74678	0.00601831	0.0483056
Trip11	1.7129	0.201031	0.0732771	2.74343	0.00608005	0.0486842
Ndufb8	5.82164	0.167238	0.0610954	2.73733	0.00619409	0.0494786

## Sheet: IC_down
	baseMean	log2FoldChange	lfcSE	stat	pvalue	padj
Btg1	3.44114	-0.805639	0.0620556	-12.9825	1.53703e-38	5.13213e-35
Cd74	7.67926	-1.39225	0.10775	-12.9211	3.42125e-38	5.71177e-35
Igkc	2.1327	-0.931854	0.0757642	-12.2994	9.12586e-35	1.01571e-31
H2-Ab1	3.33733	-1.20615	0.109331	-11.0321	2.67568e-28	1.78682e-25
H2-Eb1	3.04836	-1.092	0.108248	-10.088	6.24563e-24	2.97916e-21
Lcn2	5.75056	-1.22789	0.130713	-9.39375	5.79013e-21	2.41665e-18
H2-Aa	3.34273	-0.972452	0.109501	-8.88073	6.64245e-19	2.46435e-16
Hes1	7.4192	-0.614925	0.0711684	-8.64042	5.60051e-18	1.70001e-15
Plac8	5.45129	-0.599568	0.0775269	-7.73367	1.04486e-14	2.18049e-12
Id4	3.33041	-0.520309	0.0692384	-7.51474	5.70243e-14	1.00213e-11
Serinc2	3.2796	-0.441681	0.0589833	-7.48824	6.98024e-14	1.16535e-11
Apoe	3.31927	-0.774906	0.104477	-7.41697	1.19834e-13	1.84149e-11
Ccl6	1.42991	-0.709384	0.0989075	-7.17219	7.38055e-13	1.02682e-10
Myl12a	5.02001	-0.465842	0.0653709	-7.12614	1.03223e-12	1.37865e-10
Fxyd3	1.80247	-0.543832	0.0801779	-6.78282	1.17856e-11	1.51355e-09
Abcc3	2.01603	-0.477786	0.0705498	-6.77233	1.26725e-11	1.56717e-09
Lyz2	2.4011	-0.699423	0.105222	-6.64715	2.98831e-11	3.56356e-09
Actb	26.7215	-0.44209	0.0667199	-6.62606	3.44765e-11	3.96956e-09
Anxa5	5.06014	-0.438043	0.0669334	-6.54446	5.97122e-11	6.64597e-09
Pdlim3	2.308	-0.408818	0.064564	-6.33198	2.42036e-10	2.37694e-08
Cd81	3.17808	-0.421227	0.0670439	-6.28285	3.32423e-10	3.17131e-08
Myl12b	7.39317	-0.344522	0.055673	-6.18831	6.08112e-10	5.64024e-08
Rasl11a	2.39835	-0.424835	0.0696637	-6.09837	1.07156e-09	9.67009e-08
Ctss	1.81261	-0.600049	0.0986817	-6.08065	1.19696e-09	1.02478e-07
Junb	3.66632	-0.455348	0.0752807	-6.04867	1.46048e-09	1.21914e-07
Cd52	1.83858	-0.565244	0.094486	-5.98231	2.19998e-09	1.72222e-07
Tmsb10	4.99163	-0.466659	0.0786038	-5.93685	2.90554e-09	2.20491e-07
Igha	1.39062	-0.474328	0.080367	-5.90202	3.59067e-09	2.66428e-07
Jund	7.3401	-0.350952	0.0603083	-5.81929	5.90967e-09	4.11091e-07
Jun	8.51989	-0.488663	0.0849937	-5.74941	8.9555e-09	5.87882e-07
Cryab	7.01288	-0.477629	0.0832036	-5.74048	9.44066e-09	6.06199e-07
Crip1	3.23443	-0.435843	0.0782663	-5.56871	2.56625e-08	1.61674e-06
Tmem158	5.30867	-0.413068	0.0743912	-5.55265	2.81376e-08	1.73984e-06
Ctsh	2.36777	-0.358969	0.0647825	-5.54113	3.00518e-08	1.82442e-06
Fxyd4	4.27354	-0.529193	0.096157	-5.50342	3.72495e-08	2.14441e-06
H2-D1	5.78988	-0.370216	0.0674836	-5.48602	4.111e-08	2.32655e-06
Psmb8	1.74522	-0.400617	0.0734295	-5.4558	4.87526e-08	2.71308e-06
Ftl1	3.79283	-0.353323	0.0661069	-5.34472	9.05584e-08	4.7996e-06
Ubb	32.1672	-0.302504	0.0566842	-5.33664	9.46833e-08	4.86381e-06
Plet1	7.95365	-0.424447	0.0795062	-5.33853	9.37015e-08	4.86381e-06
H3f3b	7.08675	-0.316875	0.059511	-5.32465	1.01146e-07	5.11709e-06
Edn3	2.87429	-0.333232	0.0633874	-5.25708	1.46364e-07	7.18689e-06
Tspan1	2.27693	-0.352058	0.0676936	-5.20076	1.98473e-07	9.31039e-06
Acadl	4.28509	-0.2976	0.0579224	-5.13791	2.77807e-07	1.25351e-05
Fcer1g	1.66567	-0.463444	0.0913058	-5.07573	3.86011e-07	1.67388e-05
B2m	4.7563	-0.377004	0.0745438	-5.05748	4.2483e-07	1.77313e-05
Tyrobp	1.52695	-0.441143	0.0880856	-5.00812	5.49651e-07	2.18486e-05
mt-Cytb	121.917	-0.31395	0.0629055	-4.99082	6.01226e-07	2.35415e-05
Wfdc17	1.41576	-0.459348	0.0922952	-4.97695	6.45947e-07	2.42339e-05
P2ry14	4.40934	-0.333071	0.0674494	-4.93808	7.88938e-07	2.8948e-05
Crip2	2.78948	-0.316776	0.0641974	-4.93441	8.03936e-07	2.91776e-05
Gstm2	2.55789	-0.308221	0.0626694	-4.91821	8.73387e-07	3.0923e-05
Map1lc3a	3.14729	-0.300419	0.0614285	-4.89055	1.00554e-06	3.42603e-05
Ly6e	21.7758	-0.30924	0.0633576	-4.88087	1.05621e-06	3.52669e-05
Irgm1	1.59524	-0.369476	0.0771726	-4.78766	1.6874e-06	5.57731e-05
Tmsb4x	22.4129	-0.384829	0.0807285	-4.76696	1.8703e-06	6.00474e-05
Tmem176b	10.7595	-0.294816	0.0619823	-4.75646	1.97017e-06	6.162e-05
Ifitm2	3.83972	-0.303137	0.0637378	-4.756	1.97464e-06	6.162e-05
Hspb1	2.85518	-0.369584	0.079103	-4.67218	2.98017e-06	8.80599e-05
Anxa2	1.82762	-0.380842	0.0828469	-4.59694	4.28734e-06	0.000123409
S100a11	32.6575	-0.251637	0.0552999	-4.55041	5.35423e-06	0.000151507
Cldn7	8.50962	-0.26426	0.0599439	-4.40846	1.0411e-05	0.000271582
C1qc	1.63637	-0.411615	0.0942365	-4.3679	1.25449e-05	0.00032221
H2-K1	4.76573	-0.272139	0.0638038	-4.26524	1.99685e-05	0.000497573
Sfn	2.29055	-0.294483	0.0694923	-4.23763	2.25889e-05	0.000550544
C1qb	1.82997	-0.40816	0.0972178	-4.19841	2.68795e-05	0.000636529
Abhd17a	1.93585	-0.284014	0.0682178	-4.16334	3.13627e-05	0.000722208
Cebpb	1.9265	-0.285652	0.0695649	-4.10628	4.0209e-05	0.000907147
Tmbim6	9.1232	-0.212695	0.0520356	-4.08749	4.36067e-05	0.000970684
Itgb6	3.06419	-0.264885	0.0653464	-4.05356	5.04446e-05	0.00109373
Pmepa1	2.60545	-0.281984	0.0699749	-4.02978	5.58288e-05	0.00119495
Rps27	16.9621	-0.231503	0.0576568	-4.01519	5.93984e-05	0.00125526
Acaa2	2.7277	-0.275734	0.0693644	-3.97515	7.03339e-05	0.00144966
Rpl35	5.69577	-0.238405	0.060238	-3.95771	7.56705e-05	0.00155009
Psme2	2.64201	-0.250842	0.063464	-3.95251	7.73347e-05	0.00156497
Cystm1	13.4099	-0.200223	0.0513597	-3.89844	9.68133e-05	0.00187942
Rps18	9.08769	-0.229189	0.0593037	-3.86467	0.000111241	0.00211043
Cyba	2.40253	-0.310724	0.0806162	-3.85436	0.000116032	0.00217658
Foxq1	2.29207	-0.254862	0.0676697	-3.76626	0.000165709	0.00304013
Sdc4	6.93076	-0.220848	0.0587423	-3.75961	0.000170176	0.00310501
Rpl29	4.34346	-0.230069	0.061432	-3.7451	0.000180321	0.00325455
Gm28438	7.20892	-0.250632	0.0670244	-3.73941	0.000184451	0.00329349
Pfn1	8.39472	-0.199293	0.0538874	-3.69832	0.000217028	0.00379402
Sumo1	2.08272	-0.242048	0.0660584	-3.66416	0.000248154	0.00424916
Cyp3a13	1.76959	-0.259972	0.0719702	-3.61222	0.000303586	0.00501819
Cp	2.18079	-0.350331	0.0971646	-3.60554	0.000311499	0.00509851
Sri	3.74258	-0.222377	0.0619477	-3.58976	0.000330987	0.00539105
Id1	2.65698	-0.286437	0.080054	-3.57805	0.000346169	0.00561096
Hn1	2.44279	-0.250712	0.0701112	-3.57592	0.000349003	0.00562957
Cxcl16	1.88975	-0.252403	0.0706177	-3.57422	0.00035128	0.00563906
Serf2	7.52876	-0.218378	0.0614	-3.55664	0.000375626	0.00588833
Cdkn1a	1.91707	-0.271573	0.0765413	-3.54806	0.000388078	0.00605511
Arpc1b	5.23807	-0.213961	0.0606095	-3.53016	0.000415307	0.00639038
Krt18	5.05747	-0.292896	0.0840519	-3.48471	0.000492678	0.00744368
Rpl34	8.35148	-0.203684	0.0589047	-3.45785	0.000544503	0.00793928
Ier3	2.87699	-0.269014	0.0781775	-3.44107	0.000579428	0.00841178
Rorb	1.61471	-0.2743	0.0799495	-3.43092	0.000601545	0.00862043
Clic1	3.8	-0.21444	0.0626785	-3.42128	0.000623281	0.00885589
Gstt1	3.4666	-0.219738	0.0643064	-3.41705	0.000633046	0.00891874
Ldhb	30.3941	-0.239929	0.0705444	-3.40111	0.000671136	0.00933718
Calm1	10.9201	-0.199117	0.0589723	-3.37646	0.000734262	0.0100068
Tmem98	1.85329	-0.234088	0.0695817	-3.36421	0.000767621	0.0103769
Lgals1	1.83193	-0.243588	0.0726582	-3.35253	0.000800776	0.0106526
Nfkbia	2.36407	-0.246319	0.0735335	-3.34976	0.000808818	0.0107168
Celsr1	1.91007	-0.228695	0.0686555	-3.33106	0.000865169	0.0113286
Marcksl1	1.51866	-0.254791	0.0771021	-3.30459	0.00095116	0.0123098
Ehf	2.4891	-0.207117	0.0627531	-3.30051	0.000965105	0.0123942
Tuba1a	3.03457	-0.294411	0.0898758	-3.27575	0.00105381	0.0133283
Gm16136	1.53366	-0.248996	0.0763846	-3.25977	0.00111504	0.0139967
Esrra	1.63471	-0.240833	0.0739746	-3.25562	0.00113146	0.0141496
Naxd	2.03669	-0.216174	0.0667703	-3.23757	0.00120551	0.0147986
Nmt1	1.91306	-0.220854	0.0685433	-3.22211	0.0012725	0.0152536
Cd151	2.06771	-0.212577	0.0662224	-3.21004	0.00132714	0.0157699
Hmgb1	7.25828	-0.171516	0.0535045	-3.20564	0.0013476	0.0159562
Gnai2	4.70473	-0.204627	0.0643515	-3.17984	0.00147358	0.0171648
Eif1	10.5424	-0.170009	0.0535059	-3.17738	0.00148612	0.0171792
Dad1	4.32858	-0.187925	0.0592251	-3.17306	0.00150843	0.017308
Maf1	1.62147	-0.235001	0.0742458	-3.16517	0.0015499	0.0176626
Rras	1.66108	-0.232122	0.0733865	-3.16301	0.00156147	0.0176737
Lmcd1	1.76539	-0.232471	0.0736719	-3.15549	0.00160231	0.0180747
Dctn3	3.04084	-0.189146	0.0605369	-3.12448	0.0017812	0.0195639
Dstn	2.54447	-0.19172	0.061666	-3.10901	0.00187715	0.0204163
Rpl32	13.1674	-0.188293	0.0606773	-3.10318	0.00191451	0.0206211
Dhrs1	1.74429	-0.221586	0.0717295	-3.08919	0.00200702	0.0214789
H1f0	2.98381	-0.202851	0.0658082	-3.08245	0.00205301	0.0217619
Gm15500	4.13411	-0.185612	0.0607195	-3.05687	0.00223661	0.0231208
Rpl15	2.40103	-0.192366	0.0629913	-3.05385	0.00225928	0.0231403
Rpl18a	9.9419	-0.1759	0.0576334	-3.05205	0.00227284	0.023208
Limch1	2.6289	-0.208272	0.0683259	-3.04821	0.0023021	0.0233639
Hmgn1	2.96889	-0.206687	0.0683293	-3.02486	0.00248747	0.0248672
Ppfibp2	3.2608	-0.200228	0.0662905	-3.02046	0.00252389	0.025156
Spcs2	2.77851	-0.17739	0.059293	-2.99176	0.00277373	0.0274008
Scx	1.4148	-0.232485	0.079519	-2.92364	0.00345969	0.0329114
Rpl37	10.1606	-0.162579	0.0556313	-2.92245	0.00347295	0.0329437
Gm43305	1.44672	-0.229047	0.0785932	-2.91434	0.00356441	0.0334314
Bcam	2.57135	-0.192562	0.0661489	-2.91105	0.0036022	0.0335035
Adgrg1	3.9068	-0.183214	0.0629338	-2.91123	0.00360012	0.0335035
Arhgdib	1.46099	-0.227341	0.0788855	-2.88191	0.00395269	0.035767
Tmc4	1.66452	-0.208505	0.0733141	-2.84399	0.00445519	0.0388404
Sh3bgrl3	6.92615	-0.198583	0.0702539	-2.82665	0.00470373	0.0405833
Hebp2	1.73959	-0.202285	0.0718505	-2.81537	0.00487215	0.0417131
Serf1	1.77019	-0.200001	0.0713714	-2.80226	0.00507455	0.0431002
Tmem171	2.26552	-0.181152	0.0648662	-2.79271	0.00522688	0.043961
2410006H16Rik	1.51713	-0.214837	0.076985	-2.79063	0.00526055	0.0441331
Capg	1.51076	-0.214608	0.0772748	-2.77721	0.00548274	0.0454265
Pea15a	1.97212	-0.189957	0.0685943	-2.76928	0.005618	0.0461764
Spcs1	3.53204	-0.158739	0.0573179	-2.76945	0.00561506	0.0461764
Cd9	6.30915	-0.176363	0.0637859	-2.76492	0.00569362	0.0464816
Ier2	2.11731	-0.226917	0.0823528	-2.75542	0.00586165	0.0473899
Isoc1	1.63281	-0.203652	0.0739991	-2.75209	0.00592165	0.0477594
Rtp4	1.39989	-0.219146	0.0801016	-2.73586	0.00622183	0.0495816

[truncated: 22 more sheets: LH_up, LH_down, PC_up, PC_down, PT_up, PT_down, UN_up, UN_down, B_cell_up, B_cell_down, DC_up, DC_down, Macrophage_up, Macrophage_down, Myeloid_up, Myeloid_down, Neutrophil_up, Neutrophil_down, UI_up, UI_down …]
