# Supplementary material for: Single‐Cell RNA Sequencing Delineates Renal Anti‐Fibrotic Mechanisms Mediated by TRPC6 Inhibition
Source: Adv Sci (Weinh). 2025 Jun 17;12(33):e01175. doi: 10.1002/advs.202501175 (PMC12412467; doi:10.1002/advs.202501175)
Supplement: Supplementary file 4 — Supplemental Table 2 [file ADVS-12-e01175-s001.xlsx]

## Sheet: Endo_up
Category	Term	Count	%	PValue	Genes	List Total	Pop Hits	Pop Total	Fold Enrichment	Bonferroni	Benjamini	FDR
GOTERM_BP_DIRECT	GO:0006869~lipid transport	3	30	0.00266043	SLCO2A1, CD36, GPIHBP1	10	177	20119	34.1	0.384207	0.378959	0.378959

## Sheet: Endo_down_clustered
Annotation Cluster 1	Enrichment Score: 23.78454265382486
Category	Term	Count	%	PValue	Genes	List Total	Pop Hits	Pop Total	Fold Enrichment	Bonferroni	Benjamini	FDR
GOTERM_BP_DIRECT	GO:0042776~mitochondrial ATP synthesis coupled proton transport	39	5.17241	2.69002e-39	NDUFB9, NDUFB8, NDUFA13, MT-ND4, NDUFB7, NDUFA11, NDUFB10, NDUFB6, NDUFB11, NDUFA12, NDUFB4, NDUFA10, ATP5A1, NDUFB3, NDUFB2, ATP5K, ATP5C1, ATP5J, ATP5H, ATP5O, MT-ND1, ATP5B, ATP5E, ATP5D, NDUFV3, NDUFV2, NDUFA8, NDUFA7, NDUFA6, NDUFA3, NDUFA2, NDUFA1, NDUFC1, SDHB, NDUFS8, NDUFS7, NDUFS6, NDUFS4, NDUFAB1	712	63	20119	17.4924	8.96853e-36	3.76809e-36	3.72062e-36
GOTERM_BP_DIRECT	GO:0009060~aerobic respiration	33	4.37666	4.16168e-28	NDUFB9, NDUFB8, NDUFA13, MT-ND4, NDUFB7, NDUFA11, NDUFB10, NDUFB6, NDUFB11, MT-CO1, NDUFA12, NDUFB4, NDUFA10, NDUFB3, NDUFB2, MT-ND1, ATP5D, NDUFV3, NDUFV2, NDUFA8, NDUFA7, NDUFA6, MDH2, NDUFA3, NDUFA2, NDUFA1, NDUFC1, SDHB, NDUFS8, NDUFS7, NDUFS6, NDUFS4, NDUFAB1	712	70	20119	13.3212	1.3875e-24	3.46876e-25	3.42506e-25
GOTERM_BP_DIRECT	GO:0032981~mitochondrial respiratory chain complex I assembly	26	3.44828	1.37248e-20	NDUFB9, NDUFB8, NDUFA13, MT-ND4, NDUFB7, NDUFA11, NDUFB10, NDUFB6, NDUFB11, NDUFA12, NDUFB4, NDUFA10, NDUFB3, NDUFB2, MT-ND1, NDUFA8, NDUFA6, NDUFA3, NDUFA2, NDUFA1, NDUFC1, NDUFS8, NDUFS7, NDUFS6, NDUFS4, NDUFAB1	712	62	20119	11.8497	4.57586e-17	9.15172e-18	9.03643e-18
GOTERM_BP_DIRECT	GO:0006120~mitochondrial electron transport, NADH to ubiquinone	12	1.59151	4.73476e-10	NDUFA8, NDUFB9, NDUFB8, NDUFA7, MT-ND4, NDUFS8, NDUFB6, NDUFS7, NDUFS6, NDUFA10, NDUFV2, MT-ND1	712	26	20119	13.0417	1.57857e-06	2.63095e-07	2.59781e-07
Annotation Cluster 2	Enrichment Score: 5.19279217511774
Category	Term	Count	%	PValue	Genes	List Total	Pop Hits	Pop Total	Fold Enrichment	Bonferroni	Benjamini	FDR
GOTERM_BP_DIRECT	GO:0015986~ATP synthesis coupled proton transport	10	1.32626	2.98717e-09	ATP5B, ATP5E, ATP5D, ATP5A1, ATP5K, ATP5J, ATP5C1, ATP5H, ATP5O, ATP5G1	712	18	20119	15.6983	9.95916e-06	1.2449e-06	1.22922e-06
GOTERM_BP_DIRECT	GO:0006754~ATP biosynthetic process	10	1.32626	1.00464e-07	ATP5B, PKM, ATP5E, ATP5D, ATP5A1, ATP5K, ATP5C1, ATP5O, ALDOA, ATP5G1	712	25	20119	11.3028	0.000334891	2.57651e-05	2.54406e-05
GOTERM_BP_DIRECT	GO:0046034~ATP metabolic process	10	1.32626	6.57241e-05	ATP5B, ATP5E, ATP5D, ATP5A1, ATP5K, ATP5J, ATP5C1, ATP5H, ATP5O, ATP5G1	712	51	20119	5.54059	0.196784	0.00928653	0.00916954
GOTERM_BP_DIRECT	GO:0006811~ion transport	29	3.84615	0.0858692	CLIC5, CLIC4, ATP5A1, ATP5K, ATP5C1, ATP5J, ATP5H, SELENOK, ATP5O, SAT1, ATP5G1, ATP5B, ATP5E, ATP5D, TSPO, CLIC1, SLC38A2, ATP6V1F, ATP6V0B, ATP6AP1, ATP1B3, ANO6, ATOX1, TMCO1, SMDT1, ORAI1, VDAC2, FXYD5, ATP6V0E	712	601	20119	1.36348	1	1	0.987699
Annotation Cluster 3	Enrichment Score: 3.347564316568696
Category	Term	Count	%	PValue	Genes	List Total	Pop Hits	Pop Total	Fold Enrichment	Bonferroni	Benjamini	FDR
GOTERM_BP_DIRECT	GO:0000398~mRNA splicing, via spliceosome	17	2.25464	0.000314259	SF3B5, SF3B2, RBM8A, U2AF1, SNU13, CWC15, UBL5, LSM7, SNRPD2, SYF2, HNRNPA2B1, SNRPG, SNRPE, SNRPD3, HNRNPC, SNRPF, SNRPB	712	168	20119	2.85934	0.649329	0.0308159	0.0304277
GOTERM_BP_DIRECT	GO:0008380~RNA splicing	23	3.0504	0.000442802	SF3B5, MBNL1, DDX5, RBM8A, FUS, U2AF1, SNU13, YBX1, CWC15, LSM7, HNRNPK, SNRPD2, PUF60, SYF2, HNRNPA2B1, FRG1, SNRPG, SNRNP27, SNRPE, SNRPD3, HNRNPC, SNRPF, SNRPB	712	281	20119	2.31285	0.771593	0.036732	0.0362693
GOTERM_BP_DIRECT	GO:0006397~mRNA processing	27	3.5809	0.000651343	SF3B5, DDX5, RBM8A, U2AF1, SNU13, YBX1, ZFP36L1, SNRPD2, PUF60, PCBP1, SNRPD3, MBNL1, SSU72, CWC15, HNRNPL, LSM7, HNRNPK, SYF2, HNRNPA2B1, FRG1, SNRPG, SNRNP27, SNRPE, HNRNPC, SNRPF, AURKAIP1, SNRPB	712	367	20119	2.07885	0.886083	0.049354	0.0487323
Annotation Cluster 4	Enrichment Score: 2.307024242235287
Category	Term	Count	%	PValue	Genes	List Total	Pop Hits	Pop Total	Fold Enrichment	Bonferroni	Benjamini	FDR
GOTERM_BP_DIRECT	GO:0042744~hydrogen peroxide catabolic process	7	0.928382	0.000451713	PRDX2, PRDX5, GPX1, PRDX1, HBB-BS, PRDX6	712	29	20119	6.82066	0.778283	0.036732	0.0362693
GOTERM_BP_DIRECT	GO:0045454~cell redox homeostasis	6	0.795756	0.0064652	TXN1, PRDX2, PRDX5, GPX1, PRDX1, PRDX6	712	34	20119	4.98653	1	0.283618	0.280045
GOTERM_BP_DIRECT	GO:0000302~response to reactive oxygen species	4	0.530504	0.041066	GPX1, HYAL2, PRDX1, PRDX6	712	22	20119	5.13764	1	0.76789	0.758217
Annotation Cluster 5	Enrichment Score: 1.9970082731054044
Category	Term	Count	%	PValue	Genes	List Total	Pop Hits	Pop Total	Fold Enrichment	Bonferroni	Benjamini	FDR
GOTERM_BP_DIRECT	GO:0019882~antigen processing and presentation	9	1.19363	9.51525e-05	H2-EB1, H2-DMA, PSAP, H2-K1, H2-AA, PSMB8, H2-D1, H2-AB1	712	42	20119	6.05508	0.271854	0.0126895	0.0125297
GOTERM_BP_DIRECT	GO:0002504~antigen processing and presentation of peptide or polysaccharide antigen via MHC class II	4	0.530504	0.000416682	H2-EB1, H2-DMA, H2-AA, H2-AB1	712	5	20119	22.6056	0.750802	0.0365583	0.0360978
GOTERM_BP_DIRECT	GO:0002503~peptide antigen assembly with MHC class II protein complex	5	0.66313	0.00116614	H2-EB1, H2-DMA, H2-AA, B2M, H2-AB1	712	14	20119	10.0918	0.979558	0.0809979	0.0799775
GOTERM_BP_DIRECT	GO:0002381~immunoglobulin production involved in immunoglobulin mediated immune response	5	0.66313	0.00476902	H2-EB1, H2-DMA, H2-AA, B2M, H2-AB1	712	20	20119	7.06426	1	0.230434	0.227531
GOTERM_BP_DIRECT	GO:0019886~antigen processing and presentation of exogenous peptide antigen via MHC class II	5	0.66313	0.0108314	H2-EB1, H2-DMA, H2-AA, B2M, H2-AB1	712	25	20119	5.6514	1	0.375966	0.37123
GOTERM_BP_DIRECT	GO:0050870~positive regulation of T cell activation	5	0.66313	0.0518096	H2-EB1, H2-DMA, H2-AA, B2M, H2-AB1	712	40	20119	3.53213	1	0.863666	0.852786
GOTERM_BP_DIRECT	GO:0002250~adaptive immune response	8	1.06101	0.862405	H2-EB1, ANXA1, CD81, H2-DMA, ORAI1, HMGB1, H2-AA, H2-AB1	712	277	20119	0.816087	1	1	0.987699
GOTERM_BP_DIRECT	GO:0006955~immune response	11	1.45889	0.990203	BCAP31, H2-EB1, PLSCR2, H2-DMA, FTH1, H2-K1, H2-AA, B2M, H2-D1, H2-AB1	712	524	20119	0.593182	1	1	0.990203
Annotation Cluster 6	Enrichment Score: 1.900825854844019
Category	Term	Count	%	PValue	Genes	List Total	Pop Hits	Pop Total	Fold Enrichment	Bonferroni	Benjamini	FDR
GOTERM_BP_DIRECT	GO:0010592~positive regulation of lamellipodium assembly	8	1.06101	6.68496e-05	ACTR3, CDC42, ARPC2, CFL1, BRK1, WASF2, AQP1, DNM2	712	30	20119	7.53521	0.199792	0.00928653	0.00916954
GOTERM_BP_DIRECT	GO:2000251~positive regulation of actin cytoskeleton reorganization	3	0.397878	0.168815	ACTR3, CDC42, ARPC2	712	21	20119	4.03672	1	1	0.987699
GOTERM_BP_DIRECT	GO:0051491~positive regulation of filopodium assembly	4	0.530504	0.175797	ACTR3, CDC42, MIEN1, ARPC2	712	41	20119	2.75678	1	1	0.987699
Annotation Cluster 7	Enrichment Score: 1.5632466795236144
Category	Term	Count	%	PValue	Genes	List Total	Pop Hits	Pop Total	Fold Enrichment	Bonferroni	Benjamini	FDR
GOTERM_BP_DIRECT	GO:0030043~actin filament fragmentation	3	0.397878	0.0071362	WDR1, CFL1, DSTN	712	4	20119	21.1928	1	0.291729	0.288054
GOTERM_BP_DIRECT	GO:0030836~positive regulation of actin filament depolymerization	3	0.397878	0.0380728	WDR1, CFL1, DSTN	712	9	20119	9.41901	1	0.737993	0.728696
GOTERM_BP_DIRECT	GO:0030042~actin filament depolymerization	3	0.397878	0.0751931	WDR1, CFL1, DSTN	712	13	20119	6.52085	1	0.971681	0.95944
Annotation Cluster 8	Enrichment Score: 1.3523209876583737
Category	Term	Count	%	PValue	Genes	List Total	Pop Hits	Pop Total	Fold Enrichment	Bonferroni	Benjamini	FDR
GOTERM_BP_DIRECT	GO:1900242~regulation of synaptic vesicle endocytosis	6	0.795756	0.00132063	SYT11, CALM3, CALM1, CALM2, ACTB, ACTG1	712	24	20119	7.06426	0.987795	0.0898569	0.088725
GOTERM_BP_DIRECT	GO:0016240~autophagosome docking	4	0.530504	0.00314706	VAMP8, CALM3, CALM1, CALM2	712	9	20119	12.5587	0.999973	0.174872	0.172669
GOTERM_BP_DIRECT	GO:0060315~negative regulation of ryanodine-sensitive calcium-release channel activity	4	0.530504	0.00314706	CALM3, SRI, CALM1, CALM2	712	9	20119	12.5587	0.999973	0.174872	0.172669
GOTERM_BP_DIRECT	GO:0090151~establishment of protein localization to mitochondrial membrane	3	0.397878	0.00365369	CALM3, CALM1, CALM2	712	3	20119	28.257	0.999995	0.193663	0.191223
GOTERM_BP_DIRECT	GO:0055117~regulation of cardiac muscle contraction	5	0.66313	0.00476902	EHD2, GJA5, CALM3, CALM1, CALM2	712	20	20119	7.06426	1	0.230434	0.227531
GOTERM_BP_DIRECT	GO:0002834~regulation of response to tumor cell	3	0.397878	0.0071362	CALM3, CALM1, CALM2	712	4	20119	21.1928	1	0.291729	0.288054
GOTERM_BP_DIRECT	GO:1904094~positive regulation of autophagic cell death	3	0.397878	0.0071362	CALM3, CALM1, CALM2	712	4	20119	21.1928	1	0.291729	0.288054
GOTERM_BP_DIRECT	GO:0060314~regulation of ryanodine-sensitive calcium-release channel activity	4	0.530504	0.00761448	FKBP1A, CALM3, CALM1, CALM2	712	12	20119	9.41901	1	0.295194	0.291475
GOTERM_BP_DIRECT	GO:0051592~response to calcium ion	8	1.06101	0.010821	S100A16, PDCD6, ANXA5, CALM3, MT-CYTB, CALM1, CALM2, ACTG1	712	69	20119	3.27618	1	0.375966	0.37123
GOTERM_BP_DIRECT	GO:0051343~positive regulation of cyclic-nucleotide phosphodiesterase activity	3	0.397878	0.0116159	CALM3, CALM1, CALM2	712	5	20119	16.9542	1	0.375966	0.37123
GOTERM_BP_DIRECT	GO:0098901~regulation of cardiac muscle cell action potential	3	0.397878	0.0116159	CALM3, CALM1, CALM2	712	5	20119	16.9542	1	0.375966	0.37123
GOTERM_BP_DIRECT	GO:1901842~negative regulation of high voltage-gated calcium channel activity	3	0.397878	0.0232722	CALM3, CALM1, CALM2	712	7	20119	12.1102	1	0.562244	0.555161
GOTERM_BP_DIRECT	GO:0060316~positive regulation of ryanodine-sensitive calcium-release channel activity	3	0.397878	0.0303115	CALM3, CALM1, CALM2	712	8	20119	10.5964	1	0.651539	0.643332
GOTERM_BP_DIRECT	GO:1990456~mitochondrion-ER tethering	3	0.397878	0.0380728	CALM3, CALM1, CALM2	712	9	20119	9.41901	1	0.737993	0.728696
GOTERM_BP_DIRECT	GO:0051000~positive regulation of nitric-oxide synthase activity	4	0.530504	0.041066	S100A1, CALM3, CALM1, CALM2	712	22	20119	5.13764	1	0.76789	0.758217
GOTERM_BP_DIRECT	GO:0005513~detection of calcium ion	3	0.397878	0.055526	CALM3, CALM1, CALM2	712	11	20119	7.70646	1	0.890017	0.878805
GOTERM_BP_DIRECT	GO:0035307~positive regulation of protein dephosphorylation	4	0.530504	0.0882152	CALM3, CALM1, PPIA, CALM2	712	30	20119	3.7676	1	1	0.987699
GOTERM_BP_DIRECT	GO:0000086~G2/M transition of mitotic cell cycle	5	0.66313	0.0942066	CDKN1A, CALM3, CALM1, ARPP19, CALM2	712	49	20119	2.88337	1	1	0.987699
GOTERM_BP_DIRECT	GO:0032516~positive regulation of phosphoprotein phosphatase activity	3	0.397878	0.11965	CALM3, CALM1, CALM2	712	17	20119	4.98653	1	1	0.987699
GOTERM_BP_DIRECT	GO:0010880~regulation of release of sequestered calcium ion into cytosol by sarcoplasmic reticulum	3	0.397878	0.131589	CALM3, CALM1, CALM2	712	18	20119	4.7095	1	1	0.987699
GOTERM_BP_DIRECT	GO:0032465~regulation of cytokinesis	4	0.530504	0.184697	CALM3, CALM1, CALM2, RAB11A	712	42	20119	2.69114	1	1	0.987699
GOTERM_BP_DIRECT	GO:0007190~activation of adenylate cyclase activity	3	0.397878	0.207523	CALM3, CALM1, CALM2	712	24	20119	3.53213	1	1	0.987699
GOTERM_BP_DIRECT	GO:0051412~response to corticosterone	3	0.397878	0.233804	CALM3, CALM1, CALM2	712	26	20119	3.26043	1	1	0.987699
GOTERM_BP_DIRECT	GO:0001975~response to amphetamine	3	0.397878	0.390557	CALM3, CALM1, CALM2	712	38	20119	2.23082	1	1	0.987699
GOTERM_BP_DIRECT	GO:0002027~regulation of heart rate	3	0.397878	0.427826	CALM3, CALM1, CALM2	712	41	20119	2.06759	1	1	0.987699
GOTERM_BP_DIRECT	GO:2000300~regulation of synaptic vesicle exocytosis	4	0.530504	0.58219	CALM3, CALM1, CALM2, TPRGL	712	85	20119	1.32974	1	1	0.987699
GOTERM_BP_DIRECT	GO:0071805~potassium ion transmembrane transport	4	0.530504	0.814449	CALM3, ATP1B3, CALM1, CALM2	712	123	20119	0.918928	1	1	0.987699
GOTERM_BP_DIRECT	GO:0019722~calcium-mediated signaling	3	0.397878	0.832032	CALM3, CALM1, CALM2	712	90	20119	0.941901	1	1	0.987699
GOTERM_BP_DIRECT	GO:0046777~protein autophosphorylation	3	0.397878	0.992648	CALM3, CALM1, CALM2	712	194	20119	0.436964	1	1	0.992648
Annotation Cluster 9	Enrichment Score: 1.2992123640855104
Category	Term	Count	%	PValue	Genes	List Total	Pop Hits	Pop Total	Fold Enrichment	Bonferroni	Benjamini	FDR
GOTERM_BP_DIRECT	GO:0007017~microtubule-based process	8	1.06101	0.00038319	TUBA1C, TUBA1B, TUBB5, TUBA1A, KIF5B, DCTN3, DYNLL1, PAFAH1B1	712	39	20119	5.79631	0.72135	0.0365016	0.0360417
GOTERM_BP_DIRECT	GO:0000226~microtubule cytoskeleton organization	7	0.928382	0.450336	TUBA1C, TUBA1B, TUBB5, TUBA1A, GAPDH, GABARAP, PAFAH1B1	712	152	20119	1.30131	1	1	0.987699
GOTERM_BP_DIRECT	GO:0000278~mitotic cell cycle	5	0.66313	0.73352	TUBA1C, TUBA1B, TUBB5, TUBA1A, ARPP19	712	140	20119	1.00918	1	1	0.987699
Annotation Cluster 10	Enrichment Score: 1.2183213486358175
Category	Term	Count	%	PValue	Genes	List Total	Pop Hits	Pop Total	Fold Enrichment	Bonferroni	Benjamini	FDR
GOTERM_BP_DIRECT	GO:0035456~response to interferon-beta	4	0.530504	0.0119533	IFITM3, BST2, IFITM2, PLSCR2	712	14	20119	8.07343	1	0.375966	0.37123
GOTERM_BP_DIRECT	GO:0034341~response to interferon-gamma	5	0.66313	0.0309719	IFITM3, BST2, H2-EB1, IFITM2, H2-AA	712	34	20119	4.15544	1	0.652435	0.644216
GOTERM_BP_DIRECT	GO:0045071~negative regulation of viral genome replication	6	0.795756	0.0570028	IFITM3, BST2, IFITM2, PLSCR2, BANF1, ISG15	712	59	20119	2.8736	1	0.904987	0.893586
GOTERM_BP_DIRECT	GO:0035455~response to interferon-alpha	3	0.397878	0.0751931	IFITM3, BST2, IFITM2	712	13	20119	6.52085	1	0.971681	0.95944
GOTERM_BP_DIRECT	GO:0051607~defense response to virus	10	1.32626	0.510344	VAMP8, IFITM3, RTP4, BST2, IFITM2, IFI27, PLSCR2, HYAL2, PCBP2, ISG15	712	247	20119	1.14401	1	1	0.987699
Annotation Cluster 11	Enrichment Score: 1.1874516222658646
Category	Term	Count	%	PValue	Genes	List Total	Pop Hits	Pop Total	Fold Enrichment	Bonferroni	Benjamini	FDR
GOTERM_BP_DIRECT	GO:0007163~establishment or maintenance of cell polarity	7	0.928382	0.0106811	ACTR3, CDC42, RHOJ, CTNNA1, RHOC, ACTB, RHOA	712	53	20119	3.73206	1	0.375966	0.37123
GOTERM_BP_DIRECT	GO:0051496~positive regulation of stress fiber assembly	5	0.66313	0.148482	CDC42, TPM1, PFN1, RHOC, RHOA	712	58	20119	2.43595	1	1	0.987699
GOTERM_BP_DIRECT	GO:0007264~small GTPase mediated signal transduction	7	0.928382	0.172725	CDC42, RHEB, ARL3, RHOJ, GDI2, RHOC, RHOA	712	106	20119	1.86603	1	1	0.987699
Annotation Cluster 12	Enrichment Score: 1.1090282510449212
Category	Term	Count	%	PValue	Genes	List Total	Pop Hits	Pop Total	Fold Enrichment	Bonferroni	Benjamini	FDR
GOTERM_BP_DIRECT	GO:0032008~positive regulation of TOR signaling	6	0.795756	0.0064652	XBP1, RRAGA, RHEB, LAMTOR2, LAMTOR4, LAMTOR5	712	34	20119	4.98653	1	0.283618	0.280045
GOTERM_BP_DIRECT	GO:0038202~TORC1 signaling	3	0.397878	0.0966835	LAMTOR2, LAMTOR4, LAMTOR5	712	15	20119	5.6514	1	1	0.987699
GOTERM_BP_DIRECT	GO:0071230~cellular response to amino acid stimulus	5	0.66313	0.753323	XBP1, RRAGA, LAMTOR2, LAMTOR4, LAMTOR5	712	144	20119	0.981147	1	1	0.987699
Annotation Cluster 13	Enrichment Score: 1.0457234898775267
Category	Term	Count	%	PValue	Genes	List Total	Pop Hits	Pop Total	Fold Enrichment	Bonferroni	Benjamini	FDR
GOTERM_BP_DIRECT	GO:0051693~actin filament capping	4	0.530504	0.0279271	SCIN, CAPZB, TPM1, CAPG	712	19	20119	5.94885	1	0.624319	0.616454
GOTERM_BP_DIRECT	GO:0008154~actin polymerization or depolymerization	3	0.397878	0.143785	SCIN, CAPZB, CAPG	712	19	20119	4.46164	1	1	0.987699
GOTERM_BP_DIRECT	GO:0051016~barbed-end actin filament capping	3	0.397878	0.18159	SCIN, CAPZB, CAPG	712	22	20119	3.85323	1	1	0.987699
Annotation Cluster 14	Enrichment Score: 0.8886961888757735
Category	Term	Count	%	PValue	Genes	List Total	Pop Hits	Pop Total	Fold Enrichment	Bonferroni	Benjamini	FDR
GOTERM_BP_DIRECT	GO:0006995~cellular response to nitrogen starvation	3	0.397878	0.0464964	MAP1LC3B, GABARAPL1, GABARAP	712	10	20119	8.47711	1	0.805868	0.795716
GOTERM_BP_DIRECT	GO:0000422~mitophagy	4	0.530504	0.149884	FIS1, MAP1LC3B, GABARAPL1, GABARAP	712	38	20119	2.97442	1	1	0.987699
GOTERM_BP_DIRECT	GO:0000045~autophagosome assembly	5	0.66313	0.197197	MAP1LC3B, RAB7, GABARAPL1, CTSD, GABARAP	712	65	20119	2.17362	1	1	0.987699
GOTERM_BP_DIRECT	GO:0016236~macroautophagy	4	0.530504	0.202834	MAP1LC3B, GABARAPL1, GABARAP, VTI1B	712	44	20119	2.56882	1	1	0.987699
Annotation Cluster 15	Enrichment Score: 0.7759393163289343
Category	Term	Count	%	PValue	Genes	List Total	Pop Hits	Pop Total	Fold Enrichment	Bonferroni	Benjamini	FDR
GOTERM_BP_DIRECT	GO:0003158~endothelium development	3	0.397878	0.0380728	GJA1, GJA5, GJA4	712	9	20119	9.41901	1	0.737993	0.728696
GOTERM_BP_DIRECT	GO:0007154~cell communication	4	0.530504	0.158381	JAG2, GJA1, GJA5, GJA4	712	39	20119	2.89816	1	1	0.987699
GOTERM_BP_DIRECT	GO:0007267~cell-cell signaling	3	0.397878	0.779584	GJA1, GJA5, GJA4	712	80	20119	1.05964	1	1	0.987699
Annotation Cluster 16	Enrichment Score: 0.7196081860475244
Category	Term	Count	%	PValue	Genes	List Total	Pop Hits	Pop Total	Fold Enrichment	Bonferroni	Benjamini	FDR
GOTERM_BP_DIRECT	GO:0002474~antigen processing and presentation of peptide antigen via MHC class I	3	0.397878	0.0651083	H2-K1, B2M, H2-D1	712	12	20119	7.06426	1	0.951151	0.939169
GOTERM_BP_DIRECT	GO:0001913~T cell mediated cytotoxicity	3	0.397878	0.168815	H2-K1, B2M, H2-D1	712	21	20119	4.03672	1	1	0.987699
GOTERM_BP_DIRECT	GO:0001916~positive regulation of T cell mediated cytotoxicity	3	0.397878	0.631144	H2-K1, B2M, H2-D1	712	60	20119	1.41285	1	1	0.987699
Annotation Cluster 17	Enrichment Score: 0.516427116705234
Category	Term	Count	%	PValue	Genes	List Total	Pop Hits	Pop Total	Fold Enrichment	Bonferroni	Benjamini	FDR
GOTERM_BP_DIRECT	GO:0021987~cerebral cortex development	6	0.795756	0.194145	YWHAE, HNRNPK, TUBA1A, BAX, SLC38A2, PAFAH1B1	712	87	20119	1.94876	1	1	0.987699
GOTERM_BP_DIRECT	GO:0021766~hippocampus development	6	0.795756	0.225772	YWHAE, TUBA1A, UQCRQ, KIF5B, CFL1, PAFAH1B1	712	92	20119	1.84285	1	1	0.987699
GOTERM_BP_DIRECT	GO:0001764~neuron migration	6	0.795756	0.644053	YWHAE, GJA1, TUBA1A, BAX, RHOA, PAFAH1B1	712	155	20119	1.09382	1	1	0.987699
Annotation Cluster 18	Enrichment Score: 0.3636733389924174
Category	Term	Count	%	PValue	Genes	List Total	Pop Hits	Pop Total	Fold Enrichment	Bonferroni	Benjamini	FDR
GOTERM_BP_DIRECT	GO:0032922~circadian regulation of gene expression	5	0.66313	0.265574	CAVIN3, ID2, ID1, ID3, PPP1CA	712	74	20119	1.90926	1	1	0.987699
GOTERM_BP_DIRECT	GO:0007623~circadian rhythm	6	0.795756	0.292842	HNRNPL, DDX5, JUND, ID2, ID1, ID3	712	102	20119	1.66218	1	1	0.987699
GOTERM_BP_DIRECT	GO:0048511~rhythmic process	6	0.795756	0.632705	DDX5, CAVIN3, ID2, ID1, ID3, PPP1CA	712	153	20119	1.10812	1	1	0.987699
GOTERM_BP_DIRECT	GO:0045668~negative regulation of osteoblast differentiation	3	0.397878	0.713322	ID2, ID1, ID3	712	70	20119	1.21102	1	1	0.987699
Annotation Cluster 19	Enrichment Score: 0.30994208035493703
Category	Term	Count	%	PValue	Genes	List Total	Pop Hits	Pop Total	Fold Enrichment	Bonferroni	Benjamini	FDR
GOTERM_BP_DIRECT	GO:0061844~antimicrobial humoral immune response mediated by antimicrobial peptide	7	0.928382	0.343001	RPL30, RPS19, ROMO1, FAU, GAPDH, RPL39, B2M	712	135	20119	1.46518	1	1	0.987699
GOTERM_BP_DIRECT	GO:0031640~killing of cells of other organism	4	0.530504	0.488404	RPL30, RPS19, ROMO1, GAPDH	712	74	20119	1.52741	1	1	0.987699
GOTERM_BP_DIRECT	GO:0050829~defense response to Gram-negative bacterium	5	0.66313	0.701616	RPL30, RPS19, ROMO1, B2M, AQP1	712	134	20119	1.05437	1	1	0.987699
Annotation Cluster 20	Enrichment Score: 0.18420909919652692
Category	Term	Count	%	PValue	Genes	List Total	Pop Hits	Pop Total	Fold Enrichment	Bonferroni	Benjamini	FDR
GOTERM_BP_DIRECT	GO:0061844~antimicrobial humoral immune response mediated by antimicrobial peptide	7	0.928382	0.343001	RPL30, RPS19, ROMO1, FAU, GAPDH, RPL39, B2M	712	135	20119	1.46518	1	1	0.987699
GOTERM_BP_DIRECT	GO:0019731~antibacterial humoral response	3	0.397878	0.849658	FAU, RPL39, B2M	712	94	20119	0.90182	1	1	0.987699
GOTERM_BP_DIRECT	GO:0050830~defense response to Gram-positive bacterium	4	0.530504	0.961244	ROMO1, FAU, RPL39, B2M	712	185	20119	0.610963	1	1	0.987699

## Sheet: Endo_down_unclustered
Category	Term	Count	%	PValue	Genes	List Total	Pop Hits	Pop Total	Fold Enrichment	Bonferroni	Benjamini	FDR
GOTERM_BP_DIRECT	GO:0002181~cytoplasmic translation	58	7.69231	7.03067e-60	RPL4, RPL5, RPL30, RPL3, RPL32, RPL31, RPL34, RPLP1, RPLP0, RPL8, RPL9, RPL6, RPL7, RPS4X, RPS15, RPL7A, RPS14, RPL18A, RPS19, RPS18, RPL36, RPLP2, RPL38, RPS11, RPS10, RPL39, RPS13, RPS9, RPS7, RPL21, RPS5, RPL26, RPL29, RPL28, RPL11, RPL36A, RPS3, RPL14, RPL13, RPS2, RPL15, RPL18, RPS27A, RPL17, RPL19, RPL41, TMA7, RPL35A, RPL23A, RPS26, RPS25, RPS28, RPS29, FAU, RPS21, RPS24, RPS23	712	91	20119	18.01	2.34403e-56	2.34403e-56	2.3145e-56
GOTERM_BP_DIRECT	GO:0006412~translation	73	9.6817	3.3906e-39	RPL4, RPL5, EIF4A1, RPL3, RPL32, MRPS14, RPL31, RPL34, RPL8, RPL9, RPL6, RPL7, MRPL33, RPS4X, RPS15, RPS14, RPL18A, RPS19, RPS18, RPL36, RPL35, RPL38, RPL37, RPS11, RPL39, RPS13, EIF5A, RPS9, RPS7, RPL21, RPS5, EEF1A1, EEF1G, MRPL52, RPL26, RPL29, RPL28, RPL10, MRPL18, RPL11, RPL36A, MRPL17, RPS27L, MRPL20, RPS3, RPL14, GM2000, RPL13, RPS2, RPL15, PAIP2, RPL18, RPS27A, RPL17, RPL19, RPL41, RPL35A…	712	303	20119	6.8078	1.13043e-35	3.76809e-36	3.72062e-36
GOTERM_BP_DIRECT	GO:0000028~ribosomal small subunit assembly	10	1.32626	2.98717e-09	RPS15, RPS25, RPS14, RPS28, RPS27, RPS19, RPS5, RPS27L, RPS2, FAU	712	18	20119	15.6983	9.95916e-06	1.2449e-06	1.22922e-06
GOTERM_BP_DIRECT	GO:0045333~cellular respiration	11	1.45889	9.07511e-09	UQCRB, UQCRQ, NDUFS4, UQCRC1, BAX, UQCR11, SDHAF4, MT-CYTB, UQCR10, UQCRC2, UQCRH	712	26	20119	11.9549	3.0256e-05	3.22825e-06	3.18758e-06
GOTERM_BP_DIRECT	GO:0006123~mitochondrial electron transport, cytochrome c to oxygen	10	1.32626	9.68281e-09	COX8A, COX7A2L, MT-CO1, COX4I1, COX7A2, COX6C, COX5B, COX6A1, COX7C, COX5A	712	20	20119	14.1285	3.2282e-05	3.22825e-06	3.18758e-06
GOTERM_BP_DIRECT	GO:0006915~apoptotic process	53	7.02918	5.96389e-08	NDUFA13, HIP1, ARL6IP1, PDCD6, PDCD5, JADE1, SRA1, YBX3, MYDGF, GJA1, HINT1, LGALS1, RFK, SRGN, GPX1, IGFBP3, SHISA5, DYNLL1, NISCH, RRAGA, PLSCR3, IFI27, TMBIM4, PLSCR2, DAD1, PSME3, FKBP8, TMBIM6, PPIA, GAPDH, BEX3, RALB, ATP5A1, ECSCR, GABARAP, ZFP36L1, MIEN1, PUF60, BAG1, RPS3, CTNNA1, BNIP2, MAPK3, PEA15A, BCAP31, FIS1, XBP1, TAF10, DAB2IP, GADD45G, PDCL3, ID1, BAX	712	659	20119	2.27257	0.000198816	1.8076e-05	1.78483e-05
GOTERM_BP_DIRECT	GO:0006122~mitochondrial electron transport, ubiquinol to cytochrome c	8	1.06101	9.52759e-08	UQCRB, UQCRQ, UQCRC1, UQCR11, MT-CYTB, UQCR10, UQCRC2, UQCRH	712	13	20119	17.3889	0.000317599	2.57651e-05	2.54406e-05
GOTERM_BP_DIRECT	GO:0006979~response to oxidative stress	20	2.65252	6.39059e-07	PRNP, BTG1, TOR1A, GPX1, NDUFA6, MT-CO1, NDUFA12, NDUFB4, PON2, PARK7, SELENOK, PRDX6, ATOX1, CST3, PRDX2, PRDX5, NDUFS8, PRDX1, BANF1, HMOX2	712	142	20119	3.97986	0.00212836	0.000152187	0.00015027
GOTERM_BP_DIRECT	GO:0001525~angiogenesis	29	3.84615	1.50282e-06	ACVRL1, RAMP2, CLIC4, PDCD6, ECSCR, TNFAIP2, PDGFA, SAT1, ACTG1, MYDGF, ATP5B, SOX17, CALD1, GJA5, GLUL, WASF2, EGFL7, XBP1, ANXA2, NOS3, DAB2IP, YWHAZ, EFNA1, PDCL3, ADAM15, RHOJ, NINJ1, MMRN2	712	289	20119	2.83548	0.00499788	0.000334027	0.00032982
GOTERM_BP_DIRECT	GO:0042274~ribosomal small subunit biogenesis	8	1.06101	7.16633e-06	RPS15, RPS25, NPM1, RPS9, RPS28, RPS7, RPS19, RPS24	712	22	20119	10.2753	0.0236095	0.00149328	0.00147447
GOTERM_BP_DIRECT	GO:0000027~ribosomal large subunit assembly	8	1.06101	9.98833e-06	MRPL20, RPL5, RPL3, RPL10, RPL11, RPLP0, RPL23A, RPL6	712	23	20119	9.82853	0.0327529	0.00195889	0.00193421
GOTERM_BP_DIRECT	GO:0019941~modification-dependent protein catabolic process	6	0.795756	1.18156e-05	UBB, UBC, NEDD8, ISG15, FAU, RPS27A	712	10	20119	16.9542	0.0386277	0.00218851	0.00216094
GOTERM_BP_DIRECT	GO:0030036~actin cytoskeleton organization	21	2.78515	3.64289e-05	WDR1, TMOD3, BRK1, PDGFA, RHOA, CORO1B, NISCH, CDC42, EHD2, PDCL3, SDCBP, CAPZB, MOB2, RHOJ, PFDN1, PFN1, WASF2, PDLIM7, PAFAH1B1, PLEC	712	203	20119	2.92314	0.11437	0.00639232	0.00631179
GOTERM_BP_DIRECT	GO:0048870~cell motility	9	1.19363	4.46597e-05	CFL1, CTNNA1, BRK1, DSTN, CD34, IER2, ACTB, ACTG1, PLEC	712	38	20119	6.69245	0.138344	0.00709025	0.00700093
GOTERM_BP_DIRECT	GO:0010498~proteasomal protein catabolic process	9	1.19363	4.46597e-05	PSMB6, PSMA4, PSMA1, PSMB2, PSMA2, PSMB3, PSMB1, PSMB8, PSMA7	712	38	20119	6.69245	0.138344	0.00709025	0.00700093
GOTERM_BP_DIRECT	GO:0051603~proteolysis involved in cellular protein catabolic process	12	1.59151	4.80779e-05	PSMB6, PSMA4, PSMA1, HSPA5, PSMB2, PSMA2, PSMB3, PSMB1, CTSZ, PSMB8, PSMA7, CTSB	712	73	20119	4.64499	0.148108	0.00728599	0.00719421
GOTERM_BP_DIRECT	GO:0034314~Arp2/3 complex-mediated actin nucleation	6	0.795756	0.000121487	ACTR3, ARPC2, ARPC3, ARPC1B, ARPC1A, ARPC4	712	15	20119	11.3028	0.333065	0.0155784	0.0153822
GOTERM_BP_DIRECT	GO:0042273~ribosomal large subunit biogenesis	8	1.06101	0.000189375	RPL5, NPM1, EIF6, RPL11, RPL14, RPL35A, RPL26, RPL7	712	35	20119	6.45875	0.468172	0.0228531	0.0225652
GOTERM_BP_DIRECT	GO:0009615~response to virus	13	1.72414	0.000191927	IFITM3, IFITM2, HSPB1, ISG15, BST2, ACTA2, EEF1G, NPC2, PSMA2, HYAL2, CFL1, IFI27L2A, CCT5	712	99	20119	3.71052	0.47268	0.0228531	0.0225652
GOTERM_BP_DIRECT	GO:0015031~protein transport	42	5.57029	0.000203446	ARF4, CD63, VPS29, ARF1, RAMP2, RAB7, RAB5C, TMED10, H2-DMA, ARL3, SNAP23, CETN3, GDI2, TIMM13, GABARAP, PTMS, SNX3, LMAN1, SEC61G, ARL6IP5, S100A13, SEC61B, SEC62, AP2M1, VTI1B, EIF5A, BCAP31, BTF3, XBP1, TMED9, RAB11A, YIF1A, YIF1B, VAMP8, EHD2, CHMP2A, TOMM7, CHMP4B, ARF5, COPE, VPS28, CNIH4	712	642	20119	1.84859	0.49255	0.0233893	0.0230946
GOTERM_BP_DIRECT	GO:0050821~protein stabilization	19	2.51989	0.000243167	RPL5, NPM1, HIP1, RPS7, RPL11, ATP1B3, PARK7, RTN4, EFNA1, PDCL3, LAMP1, SOX17, BAG1, SUGT1, CALR, PFN1, PPIB, GAPDH, CCT5	712	198	20119	2.71153	0.555505	0.0270239	0.0266835
GOTERM_BP_DIRECT	GO:0006457~protein folding	14	1.85676	0.000253886	PDIA3, TBCA, HSPE1, HSP90B1, PDCL3, GRPEL1, FKBP8, PFDN1, CALR, PPIB, PFDN5, PPIA, CCT5, PPIC	712	117	20119	3.38118	0.571114	0.027305	0.0269611
GOTERM_BP_DIRECT	GO:0010977~negative regulation of neuron projection development	12	1.59151	0.000296099	LGALS1, CTSZ, H2-K1, STMN2, HES1, VIM, B2M, H2-D1, RHOA, RTN4, ITM2C, PAFAH1B1	712	89	20119	3.80994	0.627433	0.0307668	0.0303793
GOTERM_BP_DIRECT	GO:0007015~actin filament organization	16	2.12202	0.000304531	ACTR3, ARF1, HIP1, TMOD3, TPM1, BRK1, SORBS2, RHOC, RHOA, CORO1B, CDC42, MYO1E, TMSB4X, CFL1, CTNNA1, PLEC	712	151	20119	2.99412	0.637764	0.0307668	0.0303793
GOTERM_BP_DIRECT	GO:0033864~positive regulation of NAD(P)H oxidase activity	4	0.530504	0.000416682	RFK, CYBA, PARK7, GNAI2	712	5	20119	22.6056	0.750802	0.0365583	0.0360978
GOTERM_BP_DIRECT	GO:0015990~electron transport coupled proton transport	4	0.530504	0.000416682	MT-ND4, NDUFS7, MT-CO1, MT-CYTB	712	5	20119	22.6056	0.750802	0.0365583	0.0360978
GOTERM_BP_DIRECT	GO:0006364~rRNA processing	16	2.12202	0.000432324	RPL5, RPS7, RPL11, RPL35A, RPL7, RPS15, RPS25, RPS28, RPS27, RPS19, FRG1, RPL14, NHP2, RPL26, NOP10, RPS24	712	156	20119	2.89816	0.76347	0.036732	0.0362693
GOTERM_BP_DIRECT	GO:0032543~mitochondrial translation	12	1.59151	0.000523081	MRPL52, MRPL20, MRPL42, NDUFA7, MRPS24, MRPS14, MRPL18, MRPL17, AURKAIP1, CHCHD1, MRPL54, MRPL33	712	95	20119	3.56931	0.825251	0.0415226	0.0409995
GOTERM_BP_DIRECT	GO:0032091~negative regulation of protein binding	11	1.45889	0.000614807	LRPAP1, CDKN1A, HNRNPK, RALB, CTSZ, ID1, BAX, TMBIM6, CAMK1, PARK7, ACTB	712	82	20119	3.79058	0.871316	0.047669	0.0470685
GOTERM_BP_DIRECT	GO:0043066~negative regulation of apoptotic process	41	5.43767	0.000691937	ARF4, CDKN1A, ARL6IP1, RPL10, ILK, YBX1, PARK7, RNF7, YBX3, HSP90B1, PTMS, AQP1, PLAC8, MYDGF, PRDX5, CCND2, CD59A, MIEN1, UCP2, BAG1, CTNNA1, YWHAH, EIF5A, PRNP, XBP1, NPM1, HSPA5, TSC22D1, MIF, ATOX1, HNRNPK, TMBIM4, DAD1, ID1, FKBP8, TMBIM6, NAA38, ANP32B, NUPR1, PTMA, LAMTOR5	712	660	20119	1.75536	0.900512	0.0512649	0.050619
GOTERM_BP_DIRECT	GO:0043410~positive regulation of MAPK cascade	18	2.38727	0.000730713	CAV2, CD81, IGFBP3, DAB2IP, ILK, PDGFA, HMGB1, GADD45G, EFNA1, CDC42, PRDX2, MYDGF, PSAP, BNIP2, LAMTOR2, PPIA, JCAD, AVPI1	712	199	20119	2.55591	0.912585	0.0529608	0.0522936
GOTERM_BP_DIRECT	GO:0043280~positive regulation of cysteine-type endopeptidase activity involved in apoptotic process	9	1.19363	0.00105502	BCAP31, FIS1, NDUFA13, PDCD6, PDCD5, ARL6IP5, HMGB1, CTSD, RHOA	712	59	20119	4.31039	0.970379	0.0748389	0.0738961
GOTERM_BP_DIRECT	GO:0051881~regulation of mitochondrial membrane potential	7	0.928382	0.00150159	UBB, UCP2, NDUFS4, TSPAN4, PARK7, DYNLL1, CLIC1	712	36	20119	5.49442	0.99333	0.0988706	0.0976251
GOTERM_BP_DIRECT	GO:0034613~cellular protein localization	11	1.45889	0.00151242	YWHAE, CDC42, CD63, RRAGA, LMNA, CTNNA1, LAMTOR2, ESAM, YWHAZ, YWHAH, PLEC	712	92	20119	3.37856	0.993566	0.0988706	0.0976251
GOTERM_BP_DIRECT	GO:0030195~negative regulation of blood coagulation	5	0.66313	0.00154601	THBD, SERPINE2, TSPAN8, ANXA5, CD34	712	15	20119	9.41901	0.994249	0.0991229	0.0978742
GOTERM_BP_DIRECT	GO:0061077~chaperone-mediated protein folding	7	0.928382	0.00200481	FKBP1A, PDCL3, FKBP2, TOR1A, HSPB1, PPIB, CCT5	712	38	20119	5.20524	0.998758	0.126114	0.124525
GOTERM_BP_DIRECT	GO:0071353~cellular response to interleukin-4	6	0.795756	0.00229823	XBP1, TUBA1B, RPL3, HSPA5, RPLP0, RPS2	712	27	20119	6.27934	0.999534	0.136827	0.135103
GOTERM_BP_DIRECT	GO:0022904~respiratory electron transport chain	6	0.795756	0.00229823	MT-CO1, NDUFS6, NDUFS4, MT-CYTB, SDHB, PLEC	712	27	20119	6.27934	0.999534	0.136827	0.135103
GOTERM_BP_DIRECT	GO:0000387~spliceosomal snRNP assembly	6	0.795756	0.00229823	SNRPD2, SNRPG, SNRPE, SNRPD3, SNRPF, SNRPB	712	27	20119	6.27934	0.999534	0.136827	0.135103
GOTERM_BP_DIRECT	GO:0030308~negative regulation of cell growth	13	1.72414	0.0030443	ACVRL1, NDUFA13, CDKN1A, SERPINE2, DAB2IP, ADIPOR2, RTN4, BST2, GJA1, ADAM15, SOX17, SERTAD2, HYAL2	712	135	20119	2.72105	0.999962	0.174872	0.172669
GOTERM_BP_DIRECT	GO:0043297~apical junction assembly	4	0.530504	0.00314706	WDR1, CTNNA1, RHOC, RHOA	712	9	20119	12.5587	0.999973	0.174872	0.172669
GOTERM_BP_DIRECT	GO:0030833~regulation of actin filament polymerization	7	0.928382	0.00338125	ARPC2, ARPC3, ARPC1B, ARPC1A, ESAM, ARPC4, PFN1	712	42	20119	4.7095	0.999988	0.184805	0.182477
GOTERM_BP_DIRECT	GO:0030336~negative regulation of cell migration	14	1.85676	0.0036595	ACVRL1, IFITM3, EGFL7, CLIC4, TPM1, MIF, KLF4, NISCH, BST2, CLDN5, ADAM15, RRAS, ARHGDIA, MMRN2	712	156	20119	2.53589	0.999995	0.193663	0.191223
GOTERM_BP_DIRECT	GO:0030163~protein catabolic process	12	1.59151	0.00399983	PSMC5, PSMC6, CAPNS1, SERPINE2, PSMC3, PSMC4, PSMB3, PSMC1, DAB2IP, CTSD, RBX1, CTSB	712	122	20119	2.77938	0.999998	0.208366	0.205741
GOTERM_BP_DIRECT	GO:0006936~muscle contraction	8	1.06101	0.0042014	FKBP1A, ACTA2, MYL6, HSBP1, CALD1, NDUFS6, TMOD3, TPM1	712	58	20119	3.89752	0.999999	0.2155	0.212785
GOTERM_BP_DIRECT	GO:0031204~posttranslational protein targeting to membrane, translocation	4	0.530504	0.00437841	HSPA5, SEC61G, SEC61B, SEC62	712	10	20119	11.3028	1	0.221176	0.21839
GOTERM_BP_DIRECT	GO:0045766~positive regulation of angiogenesis	14	1.85676	0.00453683	ACVRL1, XBP1, RAMP2, BTG1, NOS3, PDCD6, HSPB1, RTN4, AQP1, PDCL3, MYDGF, RRAS, NINJ1, CD34	712	160	20119	2.47249	1	0.225758	0.222914
GOTERM_BP_DIRECT	GO:0001558~regulation of cell growth	8	1.06101	0.00507991	XBP1, NPM1, IGFBP3, JADE1, ILK, LAMTOR2, IGFBP7, FBLN5	712	60	20119	3.7676	1	0.241949	0.238901
GOTERM_BP_DIRECT	GO:1901798~positive regulation of signal transduction by p53 class mediator	4	0.530504	0.0058634	RPS15, RPL11, RPL37	712	11	20119	10.2753	1	0.275332	0.271864
GOTERM_BP_DIRECT	GO:0071356~cellular response to tumor necrosis factor	13	1.72414	0.00603278	ACTR3, DAB2IP, CYBA, NPNT, YBX3, KLF2, ZFP36L1, NFKBIA, HYAL2, CFL1, RPS3, HES1, MAPK3	712	147	20119	2.49892	1	0.279351	0.275832
GOTERM_BP_DIRECT	GO:0043065~positive regulation of apoptotic process	25	3.31565	0.00630691	HPGD, PDCD5, HTRA1, HMGB1, LDHA, LGALS1, SCIN, ARL6IP5, TSPO, CTSD, EIF5A, ANXA1, NOS3, IGFBP3, ANXA5, DAB2IP, ANO6, GADD45G, RPS29, ID3, BAX, CALM3, NUPR1, CALM1, CALM2	712	390	20119	1.81135	1	0.283618	0.280045
GOTERM_BP_DIRECT	GO:1904706~negative regulation of vascular smooth muscle cell proliferation	6	0.795756	0.0064652	RGS5, CDKN1A, TPM1, TIMP3, PARK7, RHOA	712	34	20119	4.98653	1	0.283618	0.280045
GOTERM_BP_DIRECT	GO:1905599~positive regulation of low-density lipoprotein receptor activity	3	0.397878	0.0071362	HNRNPK, ANXA2, CNPY2	712	4	20119	21.1928	1	0.291729	0.288054
GOTERM_BP_DIRECT	GO:0030335~positive regulation of cell migration	19	2.51989	0.00717423	XBP1, SEMA7A, CD151, HSPA5, SEMA3G, ILK, PDGFA, HMGB1, RHOC, SELENOK, ACTG1, AQP1, GNAI2, CDC42, SDCBP, MIEN1, PODXL, CDH13, ALDOA	712	268	20119	2.0033	1	0.291729	0.288054
GOTERM_BP_DIRECT	GO:1902600~hydrogen ion transmembrane transport	8	1.06101	0.00724198	ATP5B, ATP6V0B, ATP6AP1, MT-CO1, ATP5D, ATP5G1, ATP6V1F, ATP6V0E	712	64	20119	3.53213	1	0.291729	0.288054
GOTERM_BP_DIRECT	GO:0043388~positive regulation of DNA binding	6	0.795756	0.00732784	TXN1, HES1, EDF1, HMGB1, CALM1, NME1	712	35	20119	4.84406	1	0.291729	0.288054
GOTERM_BP_DIRECT	GO:0031647~regulation of protein stability	10	1.32626	0.0073501	DPM2, XBP1, DPM3, NPM1, CD81, DAD1, LMNA, TOMM7, SUGT1, DDOST	712	97	20119	2.9131	1	0.291729	0.288054
GOTERM_BP_DIRECT	GO:0006596~polyamine biosynthetic process	4	0.530504	0.00761448	SAT1, OAZ1, AZIN1	712	12	20119	9.41901	1	0.295194	0.291475
GOTERM_BP_DIRECT	GO:0045445~myoblast differentiation	5	0.66313	0.00801586	MBNL1, DDX5, LGALS1, GPX1, PLEC	712	23	20119	6.14283	1	0.307183	0.303313
GOTERM_BP_DIRECT	GO:0042098~T cell proliferation	8	1.06101	0.00926263	FKBP1A, PRDX2, GJA1, CCND3, CD151, MSN, HES1, SELENOK	712	67	20119	3.37397	1	0.34941	0.345008
GOTERM_BP_DIRECT	GO:2000249~regulation of actin cytoskeleton reorganization	5	0.66313	0.00935491	RNH1, ARHGDIA, ARHGDIB, ESAM, F11R	712	24	20119	5.88688	1	0.34941	0.345008
GOTERM_BP_DIRECT	GO:0008360~regulation of cell shape	13	1.72414	0.00952029	ANXA1, WDR1, TPM1, MSN, F11R, RHOC, MYL12A, RHOA, MYL12B, ARHGDIA, RHOJ, S100A13, ALDOA	712	156	20119	2.35475	1	0.34941	0.345008
GOTERM_BP_DIRECT	GO:0006119~oxidative phosphorylation	4	0.530504	0.00964179	COX7B, MT-CO1, COX6A1, COX6B1	712	13	20119	8.69447	1	0.34941	0.345008
GOTERM_BP_DIRECT	GO:0051014~actin filament severing	4	0.530504	0.00964179	SCIN, CFL1, DSTN, CAPG	712	13	20119	8.69447	1	0.34941	0.345008
GOTERM_BP_DIRECT	GO:1903672~positive regulation of sprouting angiogenesis	5	0.66313	0.0108314	PKM, S100A1, HMGB1, KLF4, JCAD	712	25	20119	5.6514	1	0.375966	0.37123
GOTERM_BP_DIRECT	GO:0043433~negative regulation of sequence-specific DNA binding transcription factor activity	9	1.19363	0.0117799	PRNP, ID2, RPL11, ID1, SPOP, ID3, HES1, NUPR1, KLF4	712	87	20119	2.92314	1	0.375966	0.37123
GOTERM_BP_DIRECT	GO:0008285~negative regulation of cell proliferation	26	3.44828	0.0118407	ACVRL1, IFITM3, CDKN1A, BTG1, SERPINE2, PDCD5, IFI35, GJA1, SCIN, FTH1, LMNA, BRD7, SH2B3, NPM1, KLF13, NOS3, CAV2, IGFBP3, DAB2IP, KLF4, MMRN2, CDH13, CD9, BAX, NUPR1, SKAP2	712	432	20119	1.70065	1	0.375966	0.37123
GOTERM_BP_DIRECT	GO:0000470~maturation of LSU-rRNA	4	0.530504	0.0119533	RPL7A, EIF6, NHP2, SNU13	712	14	20119	8.07343	1	0.375966	0.37123
GOTERM_BP_DIRECT	GO:0030948~negative regulation of vascular endothelial growth factor receptor signaling pathway	4	0.530504	0.0119533	CD59A, PDCD6, MMRN2, DAB2IP	712	14	20119	8.07343	1	0.375966	0.37123
GOTERM_BP_DIRECT	GO:0061462~protein localization to lysosome	4	0.530504	0.0119533	CD81, LAMTOR4, RTN4, LAMTOR5	712	14	20119	8.07343	1	0.375966	0.37123
GOTERM_BP_DIRECT	GO:1901653~cellular response to peptide	4	0.530504	0.0119533	FIS1, ID1, KLF3, KLF2	712	14	20119	8.07343	1	0.375966	0.37123
GOTERM_BP_DIRECT	GO:0048711~positive regulation of astrocyte differentiation	4	0.530504	0.0119533	ACTR3, SERPINE2, ID2, HES1	712	14	20119	8.07343	1	0.375966	0.37123
GOTERM_BP_DIRECT	GO:0000413~protein peptidyl-prolyl isomerization	5	0.66313	0.0124502	FKBP1A, FKBP2, PPIB, PPIA, PPIC	712	26	20119	5.43404	1	0.387934	0.383047
GOTERM_BP_DIRECT	GO:0045727~positive regulation of translation	9	1.19363	0.0133976	RPS4X, HNRNPL, RPL5, NPM1, EIF6, RPS27L, VIM, RPL26, MAPK3	712	89	20119	2.85745	1	0.41359	0.408379
GOTERM_BP_DIRECT	GO:0006997~nucleus organization	5	0.66313	0.0142158	H3F3B, LMNA, CHMP2A, CHMP4B, PLEC	712	27	20119	5.23278	1	0.430867	0.425439
GOTERM_BP_DIRECT	GO:0030031~cell projection assembly	5	0.66313	0.0142158	CDC42, SCIN, RHOJ, PDGFA, CAPG	712	27	20119	5.23278	1	0.430867	0.425439
GOTERM_BP_DIRECT	GO:0010269~response to selenium ion	4	0.530504	0.0145552	GPX1, MIEN1, RPLP0, SELENOW	712	15	20119	7.53521	1	0.437179	0.431672
GOTERM_BP_DIRECT	GO:0070059~intrinsic apoptotic signaling pathway in response to endoplasmic reticulum stress	6	0.795756	0.0156979	XBP1, DAB2IP, SPOP, BAX, TMBIM6, SELENOK	712	42	20119	4.03672	1	0.467294	0.461407
GOTERM_BP_DIRECT	GO:0033363~secretory granule organization	3	0.397878	0.0170181	SRGN, SERPINE2, AQP1	712	6	20119	14.1285	1	0.491778	0.485583
GOTERM_BP_DIRECT	GO:1901164~negative regulation of trophoblast cell migration	3	0.397878	0.0170181	GJA1, ARHGDIB, CALR	712	6	20119	14.1285	1	0.491778	0.485583
GOTERM_BP_DIRECT	GO:0071499~cellular response to laminar fluid shear stress	3	0.397878	0.0170181	XBP1, KLF4, KLF2	712	6	20119	14.1285	1	0.491778	0.485583
GOTERM_BP_DIRECT	GO:0032092~positive regulation of protein binding	9	1.19363	0.0171104	ACTR3, CLDN5, MAP1LC3B, RAMP2, RALB, CALD1, SUB1, RPL11, B2M	712	93	20119	2.73455	1	0.491778	0.485583
GOTERM_BP_DIRECT	GO:0034614~cellular response to reactive oxygen species	6	0.795756	0.0172616	PRDX5, TPM1, RPS3, ROMO1, PARK7, MAPK3	712	43	20119	3.94284	1	0.491881	0.485684
GOTERM_BP_DIRECT	GO:0030490~maturation of SSU-rRNA	4	0.530504	0.0174515	RPS14, RPS28, RPS19, SNU13	712	16	20119	7.06426	1	0.49308	0.486869
GOTERM_BP_DIRECT	GO:0006417~regulation of translation	12	1.59151	0.0176424	PKM, RPL10, RBM8A, NOS3, RPLP1, EIF4EBP1, RPS3, RPL38, PAIP2, GAPDH, ZFP36L1, PPP1CA	712	150	20119	2.26056	1	0.493948	0.487725
GOTERM_BP_DIRECT	GO:0071560~cellular response to transforming growth factor beta stimulus	8	1.06101	0.0177786	ACTR3, ACVRL1, NOS3, HYAL2, PDCD5, ID1, PDGFA, ZFP36L1	712	76	20119	2.97442	1	0.493948	0.487725
GOTERM_BP_DIRECT	GO:0035924~cellular response to vascular endothelial growth factor stimulus	5	0.66313	0.0182029	XBP1, RAMP2, ANXA1, DAB2IP, HSPB1	712	29	20119	4.8719	1	0.497447	0.491181
GOTERM_BP_DIRECT	GO:0010761~fibroblast migration	5	0.66313	0.0182029	ARID5B, ILK, LAMTOR2, AQP1, PLEC	712	29	20119	4.8719	1	0.497447	0.491181
GOTERM_BP_DIRECT	GO:0006890~retrograde vesicle-mediated transport, Golgi to ER	6	0.795756	0.0189249	ARF4, TMED10, RER1, ERGIC3, COPE, ARF5	712	44	20119	3.85323	1	0.509725	0.503304
GOTERM_BP_DIRECT	GO:0031648~protein destabilization	7	0.928382	0.018958	PRNP, DAZAP2, XBP1, NPM1, SOX17, ID1, SERF2	712	60	20119	3.29665	1	0.509725	0.503304
GOTERM_BP_DIRECT	GO:0098761~cellular response to interleukin-7	4	0.530504	0.0206451	PDIA3, ATP5B, YBX1, HMGB1	712	17	20119	6.64871	1	0.53474	0.528004
GOTERM_BP_DIRECT	GO:0046688~response to copper ion	4	0.530504	0.0206451	PRNP, MT-CO1, MT-CYTB, PAM	712	17	20119	6.64871	1	0.53474	0.528004
GOTERM_BP_DIRECT	GO:0044319~wound healing, spreading of cells	4	0.530504	0.0206451	TOR1A, CD151, RHOC, RHOA	712	17	20119	6.64871	1	0.53474	0.528004
GOTERM_BP_DIRECT	GO:0014067~negative regulation of phosphatidylinositol 3-kinase signaling	4	0.530504	0.0206451	SLC9A3R2, SERPINE2, DAB2IP, KLF4	712	17	20119	6.64871	1	0.53474	0.528004
GOTERM_BP_DIRECT	GO:1900087~positive regulation of G1/S transition of mitotic cell cycle	6	0.795756	0.0206903	CCND3, ANXA1, CCND2, ADAMTS1, ANP32B, RPL17	712	45	20119	3.7676	1	0.53474	0.528004
GOTERM_BP_DIRECT	GO:0045669~positive regulation of osteoblast differentiation	8	1.06101	0.021554	IFITM3, JUND, LMNA, ILK, NPNT, ATRAID, CLIC1, PDLIM7	712	79	20119	2.86147	1	0.552777	0.545813
GOTERM_BP_DIRECT	GO:0001701~in utero embryonic development	21	2.78515	0.0224132	JAG2, BTF3, ACVRL1, PTPRR, MBNL1, MT-ND4, NOS3, TAF10, TPM1, BRK1, H13, YBX1, YBX3, KLF2, MYO1E, GJA1, SYF2, NMT1, HES1, JUNB, LY6E	712	347	20119	1.71008	1	0.562244	0.555161
GOTERM_BP_DIRECT	GO:0006886~intracellular protein transport	19	2.51989	0.0226679	BCAP31, ARF4, VPS29, ARF1, RAMP2, RAB7, TMED9, TMED10, RAB5C, PDCD6, CLTB, TUBA1A, SEC61G, PSAP, SEC61B, ARF5, AP2M1, YWHAH, VTI1B	712	303	20119	1.77189	1	0.562244	0.555161
GOTERM_BP_DIRECT	GO:0006888~ER to Golgi vesicle-mediated transport	10	1.32626	0.0229758	BCAP31, LMAN1, TMED9, TMED10, PDCD6, ERGIC3, CNIH4, COPE, YIF1A, YIF1B	712	117	20119	2.41513	1	0.562244	0.555161
GOTERM_BP_DIRECT	GO:0016192~vesicle-mediated transport	18	2.38727	0.0232033	BCAP31, ARF4, ARF1, TMED10, GDI2, SNAP23, CLTB, RAB11A, YIF1A, VAMP8, LMAN1, SYT11, ERGIC3, COPE, ARF5, CNIH4, AP2M1, VTI1B	712	282	20119	1.80364	1	0.562244	0.555161
GOTERM_BP_DIRECT	GO:0033119~negative regulation of RNA splicing	3	0.397878	0.0232722	RPS26, TMBIM6, RPS13	712	7	20119	12.1102	1	0.562244	0.555161
GOTERM_BP_DIRECT	GO:1902255~positive regulation of intrinsic apoptotic signaling pathway by p53 class mediator	3	0.397878	0.0232722	RPS7, UBB, RPL11	712	7	20119	12.1102	1	0.562244	0.555161
GOTERM_BP_DIRECT	GO:1901841~regulation of high voltage-gated calcium channel activity	3	0.397878	0.0232722	CALM3, SRI, CALM1	712	7	20119	12.1102	1	0.562244	0.555161
GOTERM_BP_DIRECT	GO:0051726~regulation of cell cycle	18	2.38727	0.0237977	NPM1, CDKN1A, JUND, NOS3, DAB2IP, JADE1, ILK, MIF, ACTB, GADD45G, MORF4L1, CCND3, CCND2, BAX, ID3, CALR, CLIC1, JUNB	712	283	20119	1.79727	1	0.570801	0.563611
GOTERM_BP_DIRECT	GO:0006878~cellular copper ion homeostasis	4	0.530504	0.024137	PRNP, ARF1, APLP2, ATOX1	712	18	20119	6.27934	1	0.574806	0.567565
GOTERM_BP_DIRECT	GO:0072593~reactive oxygen species metabolic process	6	0.795756	0.0245352	NDUFA13, RFK, UCP2, NDUFS4, ATPIF1, CYBA	712	47	20119	3.60728	1	0.576059	0.568802
GOTERM_BP_DIRECT	GO:0045773~positive regulation of axon extension	6	0.795756	0.0245352	RPL4, SEMA7A, ILK, ATP5G1, RAB11A, PAFAH1B1	712	47	20119	3.60728	1	0.576059	0.568802
GOTERM_BP_DIRECT	GO:0071480~cellular response to gamma radiation	5	0.66313	0.0253721	CDKN1A, HSPA5, CYBA, RPL26, GTF2H5	712	32	20119	4.41516	1	0.591542	0.58409
GOTERM_BP_DIRECT	GO:0001938~positive regulation of endothelial cell proliferation	8	1.06101	0.025852	ACVRL1, PDCL3, MYDGF, EGFL7, CAV2, PDCD6, CDH13, CYBA	712	82	20119	2.75678	1	0.598546	0.591006
GOTERM_BP_DIRECT	GO:0065003~macromolecular complex assembly	10	1.32626	0.0265433	VAMP8, H2-DMA, TAF10, MGP, SNAP23, TSPAN4, HES1, NUPR1, AP2M1, MAPK3	712	120	20119	2.35475	1	0.60785	0.600193
GOTERM_BP_DIRECT	GO:0034198~cellular response to amino acid starvation	6	0.795756	0.0266185	HNRNPL, RRAGA, CDKN1A, UCP2, SLC38A2, MAPK3	712	48	20119	3.53213	1	0.60785	0.600193
GOTERM_BP_DIRECT	GO:2000059~negative regulation of protein ubiquitination involved in ubiquitin-dependent protein catabolic process	4	0.530504	0.0279271	PDCL3, RPL5, RPS7, RPL11	712	19	20119	5.94885	1	0.624319	0.616454
GOTERM_BP_DIRECT	GO:0014912~negative regulation of smooth muscle cell migration	4	0.530504	0.0279271	EGFL7, IGFBP3, ILK, PARK7	712	19	20119	5.94885	1	0.624319	0.616454
GOTERM_BP_DIRECT	GO:0051085~chaperone mediated protein folding requiring cofactor	5	0.66313	0.0280887	TOR1A, HSPA5, H2-DMA, BAG1, HSPE1	712	33	20119	4.28137	1	0.624319	0.616454
GOTERM_BP_DIRECT	GO:0006914~autophagy	14	1.85676	0.0286456	XBP1, RAB7, GABARAPL1, PARK7, HMGB1, GABARAP, VAMP8, TMEM59, MAP1LC3B, SYT11, CHMP2A, TMEM208, CHMP4B, TMBIM6	712	203	20119	1.94876	1	0.631952	0.623991
GOTERM_BP_DIRECT	GO:0071364~cellular response to epidermal growth factor stimulus	6	0.795756	0.0288113	EEF1A1, ARPC2, CFL1, ID1, DAB2IP, ZFP36L1	712	49	20119	3.46004	1	0.631952	0.623991
GOTERM_BP_DIRECT	GO:0010757~negative regulation of plasminogen activation	3	0.397878	0.0303115	SERPINE2, CTSZ, PLAT	712	8	20119	10.5964	1	0.651539	0.643332
GOTERM_BP_DIRECT	GO:0051650~establishment of vesicle localization	3	0.397878	0.0303115	RAB7, SYT11, RAB11A	712	8	20119	10.5964	1	0.651539	0.643332
GOTERM_BP_DIRECT	GO:0010976~positive regulation of neuron projection development	13	1.72414	0.0306814	RANBP1, HSPA5, SERPINE2, DAB2IP, STMN2, HSPB1, NME1, SNX3, EEF1A1, HNRNPK, ADAMTS1, MOB2, CAMK1	712	184	20119	1.99642	1	0.651539	0.643332
GOTERM_BP_DIRECT	GO:0032496~response to lipopolysaccharide	13	1.72414	0.0306814	JUND, HPGD, NOS3, ADIPOR2, LITAF, NFKBIA, THBD, PRDX2, GJA1, ALPL, LGALS9, ALDOA, MAPK3	712	184	20119	1.99642	1	0.651539	0.643332
GOTERM_BP_DIRECT	GO:0042177~negative regulation of protein catabolic process	6	0.795756	0.0311149	SNX3, SERPINE2, DAB2IP, PARK7, ATRAID, AZIN1	712	50	20119	3.39084	1	0.652435	0.644216
GOTERM_BP_DIRECT	GO:0043161~proteasome-mediated ubiquitin-dependent protein catabolic process	14	1.85676	0.0317344	RBX1, PSMD8, PSMC5, PSMC6, PSMD7, PSMC3, PSMD4, IFI27, PSMB3, PSMC4, PSMD2, PSMC1, PCBP2, SPOP	712	206	20119	1.92038	1	0.658852	0.650552
GOTERM_BP_DIRECT	GO:0061136~regulation of proteasomal protein catabolic process	4	0.530504	0.0320138	GPX1, UBB, PSME3, PSME2	712	20	20119	5.6514	1	0.658852	0.650552
GOTERM_BP_DIRECT	GO:1903427~negative regulation of reactive oxygen species biosynthetic process	4	0.530504	0.0320138	EEF1A1, PARK7, ATP5G1, RHOA	712	20	20119	5.6514	1	0.658852	0.650552
GOTERM_BP_DIRECT	GO:0032355~response to estradiol	9	1.19363	0.0342196	GJA1, GPX1, ANXA1, HPGD, NOS3, ARPC1B, PDGFA, CALR, PAM	712	106	20119	2.39918	1	0.699928	0.69111
GOTERM_BP_DIRECT	GO:0031623~receptor internalization	6	0.795756	0.0360601	RAMP2, RALB, CD81, CD9, AP2M1, DNM2	712	52	20119	3.26043	1	0.733075	0.72384
GOTERM_BP_DIRECT	GO:0006783~heme biosynthetic process	4	0.530504	0.0363946	SNX3, SLC25A39, ATPIF1, TMEM14C	712	21	20119	5.38229	1	0.735392	0.726128
GOTERM_BP_DIRECT	GO:0070584~mitochondrion morphogenesis	5	0.66313	0.0372421	FIS1, NDUFS6, BAX, SLIRP, PLEC	712	36	20119	3.92459	1	0.737993	0.728696
GOTERM_BP_DIRECT	GO:0039694~viral RNA genome replication	3	0.397878	0.0380728	CDC42, PCBP1, PCBP2	712	9	20119	9.41901	1	0.737993	0.728696
GOTERM_BP_DIRECT	GO:0006595~polyamine metabolic process	3	0.397878	0.0380728	SAT1, OAZ1, AZIN1	712	9	20119	9.41901	1	0.737993	0.728696
GOTERM_BP_DIRECT	GO:0032471~negative regulation of endoplasmic reticulum calcium ion concentration	3	0.397878	0.0380728	BCAP31, FIS1, BAX	712	9	20119	9.41901	1	0.737993	0.728696
GOTERM_BP_DIRECT	GO:0048144~fibroblast proliferation	6	0.795756	0.0387037	MORF4L1, GPX1, PRDX1, BRK1, NUPR1, RPL29	712	53	20119	3.19891	1	0.745886	0.73649
GOTERM_BP_DIRECT	GO:0008104~protein localization	12	1.59151	0.0393148	CDC42, CD63, CLIC5, NPM1, RRAGA, CD81, LMNA, CTNNA1, LAMTOR2, NEDD8, ESAM, PLEC	712	170	20119	1.99461	1	0.753308	0.743818
GOTERM_BP_DIRECT	GO:0034976~response to endoplasmic reticulum stress	8	1.06101	0.0400739	BCAP31, PDIA3, FIS1, XBP1, HSPA5, TMEM258, TMBIM6, PDIA6	712	90	20119	2.51174	1	0.763465	0.753848
GOTERM_BP_DIRECT	GO:0071260~cellular response to mechanical stimulus	9	1.19363	0.0412275	GJA1, NOS3, ARHGDIA, CYBA, F11R, SLC38A2, MAPK3, AQP1, PLEC	712	110	20119	2.31194	1	0.76789	0.758217
GOTERM_BP_DIRECT	GO:0071346~cellular response to interferon-gamma	9	1.19363	0.0412275	VAMP8, ACTR3, CDC42, KIF5B, CAPG, VIM, GAPDH, H2-AB1, ACTG1	712	110	20119	2.31194	1	0.76789	0.758217
GOTERM_BP_DIRECT	GO:0045732~positive regulation of protein catabolic process	8	1.06101	0.0421491	GJA1, NDUFA13, RAB7, SOX17, DAB2IP, MSN, OAZ1, VPS28	712	91	20119	2.48413	1	0.780695	0.77086
GOTERM_BP_DIRECT	GO:0008344~adult locomotory behavior	7	0.928382	0.0441277	CSTB, CCND2, TUBA1A, ID2, SNCG, PARK7, PAFAH1B1	712	73	20119	2.70958	1	0.805868	0.795716
GOTERM_BP_DIRECT	GO:1990090~cellular response to nerve growth factor stimulus	5	0.66313	0.0441881	HSPA5, ID1, STMN2, RPS3, HES1	712	38	20119	3.71803	1	0.805868	0.795716
GOTERM_BP_DIRECT	GO:0031334~positive regulation of protein complex assembly	6	0.795756	0.0443373	DAB2IP, RPS3, BRK1, BAX, PARK7, RHOC	712	55	20119	3.08258	1	0.805868	0.795716
GOTERM_BP_DIRECT	GO:0098974~postsynaptic actin cytoskeleton organization	4	0.530504	0.0460236	ACTR3, ARF1, WASF2, ACTB	712	23	20119	4.91426	1	0.805868	0.795716
GOTERM_BP_DIRECT	GO:0006446~regulation of translational initiation	4	0.530504	0.0460236	EIF5, EIF3K, EIF4EBP1, EIF1	712	23	20119	4.91426	1	0.805868	0.795716
GOTERM_BP_DIRECT	GO:0017121~phospholipid scrambling	3	0.397878	0.0464964	PLSCR3, PLSCR2, ANO6	712	10	20119	8.47711	1	0.805868	0.795716
GOTERM_BP_DIRECT	GO:0070585~protein localization to mitochondrion	3	0.397878	0.0464964	BAG1, FKBP8, ISG15	712	10	20119	8.47711	1	0.805868	0.795716
GOTERM_BP_DIRECT	GO:1990845~adaptive thermogenesis	3	0.397878	0.0464964	UCP2, SLC25A5, SLC25A4	712	10	20119	8.47711	1	0.805868	0.795716
GOTERM_BP_DIRECT	GO:1904667~negative regulation of ubiquitin protein ligase activity	3	0.397878	0.0464964	RPL5, RPS7, RPL11	712	10	20119	8.47711	1	0.805868	0.795716
GOTERM_BP_DIRECT	GO:1900426~positive regulation of defense response to bacterium	3	0.397878	0.0464964	MMRN2, CYBA, LGALS9	712	10	20119	8.47711	1	0.805868	0.795716
GOTERM_BP_DIRECT	GO:0045039~protein import into mitochondrial inner membrane	3	0.397878	0.0464964	NDUFA13, TIMM13, ROMO1	712	10	20119	8.47711	1	0.805868	0.795716
GOTERM_BP_DIRECT	GO:0006749~glutathione metabolic process	7	0.928382	0.0466504	EEF1G, CLIC5, GPX1, ARL6IP5, HBB-BS, CLIC1	712	74	20119	2.67296	1	0.805868	0.795716
GOTERM_BP_DIRECT	GO:0042254~ribosome biogenesis	9	1.19363	0.0470675	RPL7A, RPS28, EIF6, FRG1, RPLP0, NHP2, SNU13, GLUL, NOP10	712	113	20119	2.25056	1	0.808881	0.798691
GOTERM_BP_DIRECT	GO:0045861~negative regulation of proteolysis	5	0.66313	0.0479147	CST3, CSTB, SERPINE2, TIMP3, PLAT	712	39	20119	3.6227	1	0.810901	0.800686
GOTERM_BP_DIRECT	GO:0001824~blastocyst development	5	0.66313	0.0479147	PSMC3, PSMC4, DAD1, RPL13, BNIP2	712	39	20119	3.6227	1	0.810901	0.800686
GOTERM_BP_DIRECT	GO:0051924~regulation of calcium ion transport	5	0.66313	0.0479147	GJA1, ORAI1, SRI, RHOA, GNAI2	712	39	20119	3.6227	1	0.810901	0.800686
GOTERM_BP_DIRECT	GO:2001234~negative regulation of apoptotic signaling pathway	5	0.66313	0.0518096	NOS3, HSPB1, BAX, TMBIM6, GNAI2	712	40	20119	3.53213	1	0.863666	0.852786
GOTERM_BP_DIRECT	GO:0048008~platelet-derived growth factor receptor signaling pathway	5	0.66313	0.0518096	MYO1E, ARID5B, PDAP1, PDGFA, PLAT	712	40	20119	3.53213	1	0.863666	0.852786
GOTERM_BP_DIRECT	GO:2000045~regulation of G1/S transition of mitotic cell cycle	6	0.795756	0.053661	CDKN1A, PSME3, ID2, PSME2, BRD7, ACTB	712	58	20119	2.92314	1	0.890017	0.878805
GOTERM_BP_DIRECT	GO:0008584~male gonad development	10	1.32626	0.0542726	GJA1, ADAM15, H3F3B, UBB, CTNNA1, ARID5B, BAX, PDGFA, NUPR1, YBX3	712	137	20119	2.06256	1	0.890017	0.878805
GOTERM_BP_DIRECT	GO:2001214~positive regulation of vasculogenesis	3	0.397878	0.055526	RAMP2, RRAS, CD34	712	11	20119	7.70646	1	0.890017	0.878805
GOTERM_BP_DIRECT	GO:1902176~negative regulation of oxidative stress-induced intrinsic apoptotic signaling pathway	3	0.397878	0.055526	GPX1, HSPB1, PPIA	712	11	20119	7.70646	1	0.890017	0.878805
GOTERM_BP_DIRECT	GO:0090150~establishment of protein localization to membrane	3	0.397878	0.055526	CALM3, CALM1, RAB11A	712	11	20119	7.70646	1	0.890017	0.878805
GOTERM_BP_DIRECT	GO:0032060~bleb assembly	3	0.397878	0.055526	ANO6, EMP3, PRDX6	712	11	20119	7.70646	1	0.890017	0.878805
GOTERM_BP_DIRECT	GO:0032732~positive regulation of interleukin-1 production	3	0.397878	0.055526	TMED10, HMGB1, LGALS9	712	11	20119	7.70646	1	0.890017	0.878805
GOTERM_BP_DIRECT	GO:0006096~glycolytic process	5	0.66313	0.0558721	PKM, UCP2, ALDOB, ALDOA, GAPDH	712	41	20119	3.44598	1	0.89128	0.880053
GOTERM_BP_DIRECT	GO:0006469~negative regulation of protein kinase activity	7	0.928382	0.0576218	HSPB1, ILK, PARK7, PKIG, PPIA, GADD45G, PLEC	712	78	20119	2.53589	1	0.906184	0.894769
GOTERM_BP_DIRECT	GO:0048146~positive regulation of fibroblast proliferation	7	0.928382	0.0576218	CDKN1A, ANXA2, NDUFS4, BRK1, PDGFA, MIF, AQP1	712	78	20119	2.53589	1	0.906184	0.894769
GOTERM_BP_DIRECT	GO:0006605~protein targeting	5	0.66313	0.060101	YWHAE, SYNGR2, SEC61G, RPL11, YWHAZ	712	42	20119	3.36393	1	0.937573	0.925762
GOTERM_BP_DIRECT	GO:0007266~Rho protein signal transduction	6	0.795756	0.0604614	CDC42, ARHGDIA, ARHGDIB, RHOJ, CDH13, RHOA	712	60	20119	2.8257	1	0.937573	0.925762
GOTERM_BP_DIRECT	GO:0031397~negative regulation of protein ubiquitination	6	0.795756	0.0604614	RPS3, TSPO, ISG15, RPL37, PARK7, VPS28	712	60	20119	2.8257	1	0.937573	0.925762
GOTERM_BP_DIRECT	GO:0016525~negative regulation of angiogenesis	8	1.06101	0.0612524	CLDN5, CD59A, ADAMTS1, ECSCR, DAB2IP, THBS2, KLF4, FBLN5	712	99	20119	2.2834	1	0.945442	0.933532
GOTERM_BP_DIRECT	GO:0098869~cellular oxidant detoxification	4	0.530504	0.0625567	PRDX2, HBB-BS, PRDX6	712	26	20119	4.34723	1	0.951151	0.939169
GOTERM_BP_DIRECT	GO:0048025~negative regulation of mRNA splicing, via spliceosome	4	0.530504	0.0625567	HNRNPL, NPM1, HNRNPK, HNRNPA2B1	712	26	20119	4.34723	1	0.951151	0.939169
GOTERM_BP_DIRECT	GO:0043434~response to peptide hormone	7	0.928382	0.0636397	GJA1, CCND3, BTG1, ANXA1, JUND, ALDOB, COX5B	712	80	20119	2.47249	1	0.951151	0.939169
GOTERM_BP_DIRECT	GO:0006919~activation of cysteine-type endopeptidase activity involved in apoptotic process	7	0.928382	0.0636397	ACER2, HIP1, PDCD6, RPS27L, BAX, ANP32B, RNF7	712	80	20119	2.47249	1	0.951151	0.939169
GOTERM_BP_DIRECT	GO:0043536~positive regulation of blood vessel endothelial cell migration	5	0.66313	0.0644948	ATP5B, NOS3, ATP5A1, HSPB1, HMGB1	712	43	20119	3.2857	1	0.951151	0.939169
GOTERM_BP_DIRECT	GO:1900026~positive regulation of substrate adhesion-dependent cell spreading	5	0.66313	0.0644948	CDC42, ARPC2, ILK, CALR, DNM2	712	43	20119	3.2857	1	0.951151	0.939169
GOTERM_BP_DIRECT	GO:0006906~vesicle fusion	5	0.66313	0.0644948	VAMP8, SYT11, CAV2, SNAP23, VTI1B	712	43	20119	3.2857	1	0.951151	0.939169
GOTERM_BP_DIRECT	GO:0042989~sequestering of actin monomers	3	0.397878	0.0651083	SCIN, TMSB4X, PFN1	712	12	20119	7.06426	1	0.951151	0.939169
GOTERM_BP_DIRECT	GO:0044794~positive regulation by host of viral process	3	0.397878	0.0651083	CAV2, CFL1, PPIB	712	12	20119	7.06426	1	0.951151	0.939169
GOTERM_BP_DIRECT	GO:0045647~negative regulation of erythrocyte differentiation	3	0.397878	0.0651083	KLF13, LMO2, ZFP36L1	712	12	20119	7.06426	1	0.951151	0.939169
GOTERM_BP_DIRECT	GO:0097435~supramolecular fiber organization	3	0.397878	0.0651083	CST3, ILK, BAX	712	12	20119	7.06426	1	0.951151	0.939169
GOTERM_BP_DIRECT	GO:0095500~acetylcholine receptor signaling pathway	4	0.530504	0.0685994	SORBS2, LY6A, LY6C1, LY6E	712	27	20119	4.18623	1	0.951151	0.939169
GOTERM_BP_DIRECT	GO:0032781~positive regulation of ATPase activity	4	0.530504	0.0685994	TPM1, ATP1B3, ALDOB, PFN1	712	27	20119	4.18623	1	0.951151	0.939169
GOTERM_BP_DIRECT	GO:0035264~multicellular organism growth	10	1.32626	0.0697459	CLIC4, H3F3B, NDUFS6, TAF10, FKBP8, ARID5B, RPL29, KLF2, ZFP36L1, PLEC	712	144	20119	1.96229	1	0.951151	0.939169
GOTERM_BP_DIRECT	GO:0008284~positive regulation of cell proliferation	31	4.11141	0.0698956	CD81, BRK1, ILK, PDGFA, CRIP2, YBX1, ACTB, GNAI2, RPS4X, PLAC8, CST3, SDCBP, CCND3, CCND2, S100A13, HES1, ROMO1, XBP1, NPM1, RPS9, TSC22D1, CNBP, MIF, ACER2, CLDN5, SYF2, ID2, CALR, ANP32B, EAPP, SLC25A5	712	637	20119	1.37515	1	0.951151	0.939169
GOTERM_BP_DIRECT	GO:0051898~negative regulation of protein kinase B signaling	5	0.66313	0.0737699	HYAL2, CAVIN3, PDCD6, KLF4, SH2B3	712	45	20119	3.13967	1	0.971681	0.95944
GOTERM_BP_DIRECT	GO:0016601~Rac protein signal transduction	4	0.530504	0.0748954	NISCH, BRK1, CDH13, WASF2	712	28	20119	4.03672	1	0.971681	0.95944
GOTERM_BP_DIRECT	GO:2000779~regulation of double-strand break repair	4	0.530504	0.0748954	MORF4L1, PPP4C, DEK, ACTB	712	28	20119	4.03672	1	0.971681	0.95944
GOTERM_BP_DIRECT	GO:0034101~erythrocyte homeostasis	3	0.397878	0.0751931	PRDX1, KLF2, RPS24	712	13	20119	6.52085	1	0.971681	0.95944
GOTERM_BP_DIRECT	GO:0034145~positive regulation of toll-like receptor 4 signaling pathway	3	0.397878	0.0751931	NINJ1, HMGB1, IFI35	712	13	20119	6.52085	1	0.971681	0.95944
GOTERM_BP_DIRECT	GO:0019430~removal of superoxide radicals	3	0.397878	0.0751931	PRDX2, NOS3, PRDX1	712	13	20119	6.52085	1	0.971681	0.95944
GOTERM_BP_DIRECT	GO:0071493~cellular response to UV-B	3	0.397878	0.0751931	CDKN1A, HYAL2, CRIP1	712	13	20119	6.52085	1	0.971681	0.95944
GOTERM_BP_DIRECT	GO:1903351~cellular response to dopamine	3	0.397878	0.0751931	ID1, MAPK3, DNM2	712	13	20119	6.52085	1	0.971681	0.95944
GOTERM_BP_DIRECT	GO:0071803~positive regulation of podosome assembly	3	0.397878	0.0751931	ARPC2, MSN, RHOA	712	13	20119	6.52085	1	0.971681	0.95944
GOTERM_BP_DIRECT	GO:1901800~positive regulation of proteasomal protein catabolic process	3	0.397878	0.0751931	ECSCR, DAB2IP, NUPR1	712	13	20119	6.52085	1	0.971681	0.95944
GOTERM_BP_DIRECT	GO:0022900~electron transport chain	3	0.397878	0.0751931	MT-CO1, NDUFS4, NDUFB3	712	13	20119	6.52085	1	0.971681	0.95944
GOTERM_BP_DIRECT	GO:0001933~negative regulation of protein phosphorylation	8	1.06101	0.0785631	PRNP, IGFBP3, BAG1, DAB2IP, FKBP8, PEBP1, PARK7, PPIA	712	105	20119	2.15292	1	1	0.987699
GOTERM_BP_DIRECT	GO:0071310~cellular response to organic substance	5	0.66313	0.0786471	PSAP, TIMP3, BAX, CYBA, CALR	712	46	20119	3.07142	1	1	0.987699
GOTERM_BP_DIRECT	GO:0045582~positive regulation of T cell differentiation	5	0.66313	0.0786471	XBP1, H2-DMA, BRD7, H2-AA, ACTB	712	46	20119	3.07142	1	1	0.987699
GOTERM_BP_DIRECT	GO:0043525~positive regulation of neuron apoptotic process	7	0.928382	0.0802389	CDC42, PRNP, FIS1, CTSZ, BAX, NUPR1, RHOA	712	85	20119	2.32705	1	1	0.987699
GOTERM_BP_DIRECT	GO:0090316~positive regulation of intracellular protein transport	4	0.530504	0.0814369	CDC42, KIF5B, ERGIC3, OAZ1	712	29	20119	3.89752	1	1	0.987699
GOTERM_BP_DIRECT	GO:0071902~positive regulation of protein serine/threonine kinase activity	5	0.66313	0.0836807	DAZAP2, RALB, DAB2IP, CAMK1, RHOA	712	47	20119	3.00607	1	1	0.987699
GOTERM_BP_DIRECT	GO:0072659~protein localization to plasma membrane	11	1.45889	0.084774	SLC9A3R2, EHD2, RAMP2, ANXA2, CD81, ARL6IP5, ATP1B3, F11R, MYL12A, RAB11A	712	172	20119	1.80714	1	1	0.987699
GOTERM_BP_DIRECT	GO:0007229~integrin-mediated signaling pathway	8	1.06101	0.0849051	CDC42, SEMA7A, EIF6, ADAM15, CTNNA1, ILK, ISG15, RHOA	712	107	20119	2.11267	1	1	0.987699
GOTERM_BP_DIRECT	GO:0036258~multivesicular body assembly	3	0.397878	0.085733	CHMP2A, CHMP4B, RAB11A	712	14	20119	6.05508	1	1	0.987699
GOTERM_BP_DIRECT	GO:0002082~regulation of oxidative phosphorylation	3	0.397878	0.085733	COX7A2L, UQCC2, COX7A2	712	14	20119	6.05508	1	1	0.987699
GOTERM_BP_DIRECT	GO:0090331~negative regulation of platelet aggregation	3	0.397878	0.085733	SERPINE2, CD9, SH2B3	712	14	20119	6.05508	1	1	0.987699
GOTERM_BP_DIRECT	GO:1903206~negative regulation of hydrogen peroxide-induced cell death	3	0.397878	0.085733	TXN1, PSAP, PARK7	712	14	20119	6.05508	1	1	0.987699
GOTERM_BP_DIRECT	GO:2000767~positive regulation of cytoplasmic translation	3	0.397878	0.085733	PKM, CNBP, YBX1	712	14	20119	6.05508	1	1	0.987699
GOTERM_BP_DIRECT	GO:0042775~mitochondrial ATP synthesis coupled electron transport	3	0.397878	0.085733	NDUFB6, NDUFA12, NDUFV3	712	14	20119	6.05508	1	1	0.987699
GOTERM_BP_DIRECT	GO:0001934~positive regulation of protein phosphorylation	15	1.98939	0.0867271	XBP1, SEMA7A, RALB, ANXA2, ILK, MIF, HMGB1, ADIPOR2, EFNA1, MYDGF, CCND3, CCND2, MOB2, PPIA, MAPK3	712	264	20119	1.60551	1	1	0.987699
GOTERM_BP_DIRECT	GO:0030218~erythrocyte differentiation	6	0.795756	0.0879051	RPS14, RPS19, ID2, ATPIF1, SLC25A5, TMEM14C	712	67	20119	2.53048	1	1	0.987699
GOTERM_BP_DIRECT	GO:0001935~endothelial cell proliferation	4	0.530504	0.0882152	XBP1, CAV2, HMGB1, CD34	712	30	20119	3.7676	1	1	0.987699
GOTERM_BP_DIRECT	GO:0006413~translational initiation	6	0.795756	0.092278	EIF4A1, EIF5, EIF6, EIF3K, EIF3H, EIF1	712	68	20119	2.49327	1	1	0.987699
GOTERM_BP_DIRECT	GO:0006414~translational elongation	5	0.66313	0.0942066	EIF5A, EEF1G, EEF1A1, RPLP1, RPLP2	712	49	20119	2.88337	1	1	0.987699
GOTERM_BP_DIRECT	GO:0071549~cellular response to dexamethasone stimulus	5	0.66313	0.0942066	RPL32, ATP5A1, EIF4EBP1, PLAT, AQP1	712	49	20119	2.88337	1	1	0.987699
GOTERM_BP_DIRECT	GO:0050730~regulation of peptidyl-tyrosine phosphorylation	4	0.530504	0.0952219	EFNA1, PDCL3, PRNP, PDGFA	712	31	20119	3.64607	1	1	0.987699
GOTERM_BP_DIRECT	GO:0045089~positive regulation of innate immune response	4	0.530504	0.0952219	PLSCR2, HMGB1, LGALS9, IFI35	712	31	20119	3.64607	1	1	0.987699
GOTERM_BP_DIRECT	GO:0019076~viral release from host cell	3	0.397878	0.0966835	RAB7, CAV2, CHMP2A	712	15	20119	5.6514	1	1	0.987699
GOTERM_BP_DIRECT	GO:0006465~signal peptide processing	3	0.397878	0.0966835	SPCS2, SPCS1, H13	712	15	20119	5.6514	1	1	0.987699
GOTERM_BP_DIRECT	GO:0010917~negative regulation of mitochondrial membrane potential	3	0.397878	0.0966835	ARL6IP5, BAX, ATP5G1	712	15	20119	5.6514	1	1	0.987699
GOTERM_BP_DIRECT	GO:1903543~positive regulation of exosomal secretion	3	0.397878	0.0966835	SDCBP, RAB7, CHMP2A	712	15	20119	5.6514	1	1	0.987699
GOTERM_BP_DIRECT	GO:0097190~apoptotic signaling pathway	6	0.795756	0.0967605	NDUFA13, HIP1, IFI27, NOS3, BAX, IFI27L2A	712	69	20119	2.45713	1	1	0.987699
GOTERM_BP_DIRECT	GO:0016477~cell migration	17	2.25464	0.0974619	CD63, ARF4, RNH1, CD151, RHOC, RHOA, CORO1B, AQP1, EFNA1, CDC42, LIMA1, RRAS, PODXL, RHOJ, CTNNA1, HES1, PAFAH1B1	712	316	20119	1.52016	1	1	0.987699
GOTERM_BP_DIRECT	GO:0010628~positive regulation of gene expression	29	3.84615	0.0979218	RPL5, RAMP2, PDCD5, RPL11, PARK7, LRRC32, ACTG1, GJA1, SOX17, LMNA, RPS3, HES1, LGALS9, SLC38A2, MAPK3, RPS7, NOS3, MSN, KLF4, ACTA2, CLDN5, PDCL3, PLSCR2, ID2, ID1, ID3, VIM, CALR, LAMTOR5	712	610	20119	1.34337	1	1	0.987699
GOTERM_BP_DIRECT	GO:1901224~positive regulation of NIK/NF-kappaB signaling	6	0.795756	0.101351	RPS3, ILK, HMGB1, CALR, IFI35, RHOA	712	70	20119	2.42203	1	1	0.987699
GOTERM_BP_DIRECT	GO:0035050~embryonic heart tube development	4	0.530504	0.102448	CDC42, GJA1, SOX17, GJA5	712	32	20119	3.53213	1	1	0.987699
GOTERM_BP_DIRECT	GO:0048488~synaptic vesicle endocytosis	5	0.66313	0.105324	SNCG, ACTB, AP2M1, DNM2, ACTG1	712	51	20119	2.7703	1	1	0.987699
GOTERM_BP_DIRECT	GO:0071277~cellular response to calcium ion	7	0.928382	0.107143	CLIC4, JUND, TUBA1A, HSPA5, SYT11, FUS, JUNB	712	92	20119	2.14999	1	1	0.987699
GOTERM_BP_DIRECT	GO:0000463~maturation of LSU-rRNA from tricistronic rRNA transcript (SSU-rRNA, 5.8S rRNA, LSU-rRNA)	3	0.397878	0.108002	GM2000, RPL35, RPL7	712	16	20119	5.29819	1	1	0.987699
GOTERM_BP_DIRECT	GO:0050848~regulation of calcium-mediated signaling	3	0.397878	0.108002	TMBIM4, SELENOK, CALM2	712	16	20119	5.29819	1	1	0.987699
GOTERM_BP_DIRECT	GO:0001732~formation of cytoplasmic translation initiation complex	3	0.397878	0.108002	EIF5, EIF3K, EIF3H	712	16	20119	5.29819	1	1	0.987699
GOTERM_BP_DIRECT	GO:0090051~negative regulation of cell migration involved in sprouting angiogenesis	3	0.397878	0.108002	MMRN2, KLF4, RHOA	712	16	20119	5.29819	1	1	0.987699
GOTERM_BP_DIRECT	GO:2000679~positive regulation of transcription regulatory region DNA binding	3	0.397878	0.108002	H1F0, PARK7, LGALS9	712	16	20119	5.29819	1	1	0.987699
GOTERM_BP_DIRECT	GO:0006367~transcription initiation from RNA polymerase II promoter	4	0.530504	0.109884	TAF10, ELOB, ELOC, GTF2H5	712	33	20119	3.42509	1	1	0.987699
GOTERM_BP_DIRECT	GO:0090314~positive regulation of protein targeting to membrane	4	0.530504	0.109884	ACTR3, PRNP, FIS1, ARPC2	712	33	20119	3.42509	1	1	0.987699
GOTERM_BP_DIRECT	GO:2000379~positive regulation of reactive oxygen species metabolic process	4	0.530504	0.109884	EIF5A, CDKN1A, TSPO, ROMO1	712	33	20119	3.42509	1	1	0.987699
GOTERM_BP_DIRECT	GO:0042771~intrinsic apoptotic signaling pathway in response to DNA damage by p53 class mediator	4	0.530504	0.109884	CDKN1A, SHISA5, RPS27L, NUPR1	712	33	20119	3.42509	1	1	0.987699
GOTERM_BP_DIRECT	GO:0070301~cellular response to hydrogen peroxide	6	0.795756	0.110852	ANXA1, CFL1, RPS3, PARK7, KLF2, AQP1	712	72	20119	2.35475	1	1	0.987699
GOTERM_BP_DIRECT	GO:0000082~G1/S transition of mitotic cell cycle	6	0.795756	0.110852	CCND3, CDKN1A, CCND2, TAF10, EIF4EBP1, ANP32B	712	72	20119	2.35475	1	1	0.987699
GOTERM_BP_DIRECT	GO:0007346~regulation of mitotic cell cycle	5	0.66313	0.111096	YWHAE, SDCBP, CDKN1A, SRA1, BRD7	712	52	20119	2.71702	1	1	0.987699
GOTERM_BP_DIRECT	GO:0006487~protein N-linked glycosylation	5	0.66313	0.111096	OST4, KRTCAP2, TMEM258, DAD1, DDOST	712	52	20119	2.71702	1	1	0.987699
GOTERM_BP_DIRECT	GO:0034504~protein localization to nucleus	5	0.66313	0.111096	YWHAE, TOR1A, RPL11, LMNA, CALR	712	52	20119	2.71702	1	1	0.987699
GOTERM_BP_DIRECT	GO:0006665~sphingolipid metabolic process	5	0.66313	0.111096	ACER2, CERS5, GM2A, TECR, PSAP	712	52	20119	2.71702	1	1	0.987699
GOTERM_BP_DIRECT	GO:0045663~positive regulation of myoblast differentiation	5	0.66313	0.111096	BTG1, IGFBP3, ILK, BRD7, ACTB	712	52	20119	2.71702	1	1	0.987699
GOTERM_BP_DIRECT	GO:0050679~positive regulation of epithelial cell proliferation	7	0.928382	0.111325	CCND2, ID1, DAB2IP, HTRA1, GLUL, AZIN1, NME1	712	93	20119	2.12687	1	1	0.987699
GOTERM_BP_DIRECT	GO:0009306~protein secretion	5	0.66313	0.117005	TMEM167, TMEM258, PSAP, SNCG, PAFAH1B1	712	53	20119	2.66576	1	1	0.987699
GOTERM_BP_DIRECT	GO:0046597~negative regulation of viral entry into host cell	4	0.530504	0.11752	SNX3, IFITM3, IFITM2, LY6E	712	34	20119	3.32436	1	1	0.987699
GOTERM_BP_DIRECT	GO:0046697~decidualization	4	0.530504	0.11752	GJA1, JUNB, MAPK3, CTSB	712	34	20119	3.32436	1	1	0.987699
GOTERM_BP_DIRECT	GO:0045777~positive regulation of blood pressure	4	0.530504	0.11752	ID2, ATP5J, CYBA, F11R	712	34	20119	3.32436	1	1	0.987699
GOTERM_BP_DIRECT	GO:0070254~mucus secretion	3	0.397878	0.11965	VAMP8, MAP1LC3B, CYBA	712	17	20119	4.98653	1	1	0.987699
GOTERM_BP_DIRECT	GO:0010633~negative regulation of epithelial cell migration	3	0.397878	0.11965	CD63, PTPRR, DAB2IP	712	17	20119	4.98653	1	1	0.987699
GOTERM_BP_DIRECT	GO:0031529~ruffle organization	3	0.397878	0.11965	LIMA1, TPM1, CORO1B	712	17	20119	4.98653	1	1	0.987699
GOTERM_BP_DIRECT	GO:0045047~protein targeting to ER	3	0.397878	0.11965	SPCS2, SPCS1, SRP14	712	17	20119	4.98653	1	1	0.987699
GOTERM_BP_DIRECT	GO:0071498~cellular response to fluid shear stress	3	0.397878	0.11965	XBP1, KLF2, PLEC	712	17	20119	4.98653	1	1	0.987699
GOTERM_BP_DIRECT	GO:0045116~protein neddylation	3	0.397878	0.11965	NEDD8, RNF7, RBX1	712	17	20119	4.98653	1	1	0.987699
GOTERM_BP_DIRECT	GO:0032469~endoplasmic reticulum calcium ion homeostasis	3	0.397878	0.11965	TMBIM6, SELENOK, TMCO1	712	17	20119	4.98653	1	1	0.987699
GOTERM_BP_DIRECT	GO:0061621~canonical glycolysis	3	0.397878	0.11965	PKM, ALDOA, GAPDH	712	17	20119	4.98653	1	1	0.987699
GOTERM_BP_DIRECT	GO:0003016~respiratory system process	3	0.397878	0.11965	JAG2, NDUFS4, YWHAZ	712	17	20119	4.98653	1	1	0.987699
GOTERM_BP_DIRECT	GO:0003094~glomerular filtration	3	0.397878	0.11965	MYO1E, CD34, AQP1	712	17	20119	4.98653	1	1	0.987699
GOTERM_BP_DIRECT	GO:0006897~endocytosis	12	1.59151	0.120234	CDC42, EHD2, MYO1E, RAB5C, HIP1, CAV2, RHOJ, WASF2, AP2M1, DNM2, NME1	712	208	20119	1.63021	1	1	0.987699
GOTERM_BP_DIRECT	GO:0042981~regulation of apoptotic process	13	1.72414	0.12145	HIP1, SRA1, ACTB, ACER2, MORF4L1, PRDX2, GJA1, PLSCR3, CARD19, RPS3, BAX, ANP32B, PEA15A	712	232	20119	1.58337	1	1	0.987699
GOTERM_BP_DIRECT	GO:0006479~protein methylation	4	0.530504	0.125348	TRMT112, BTG1, SNRPD3, SNRPB	712	35	20119	3.22937	1	1	0.987699
GOTERM_BP_DIRECT	GO:0032435~negative regulation of proteasomal ubiquitin-dependent protein catabolic process	4	0.530504	0.125348	SDCBP, RPL11, EIF3H, PARK7	712	35	20119	3.22937	1	1	0.987699
GOTERM_BP_DIRECT	GO:0045765~regulation of angiogenesis	4	0.530504	0.125348	EFNA1, RNH1, NINJ1, ID1	712	35	20119	3.22937	1	1	0.987699
GOTERM_BP_DIRECT	GO:0045807~positive regulation of endocytosis	4	0.530504	0.125348	CD63, ARF1, CD151, DNM2	712	35	20119	3.22937	1	1	0.987699
GOTERM_BP_DIRECT	GO:0007179~transforming growth factor beta receptor signaling pathway	7	0.928382	0.128863	ACVRL1, CLDN5, HPGD, CAV2, LTBP4, LRRC32, NPNT	712	97	20119	2.03917	1	1	0.987699
GOTERM_BP_DIRECT	GO:0042127~regulation of cell proliferation	12	1.59151	0.129046	JAG2, NFKBIA, CCND3, ANXA1, JUND, CD81, CTNNA1, MIF, KLF4, SAT1, JUNB, S100A11	712	211	20119	1.60703	1	1	0.987699
GOTERM_BP_DIRECT	GO:1902236~negative regulation of endoplasmic reticulum stress-induced intrinsic apoptotic signaling pathway	3	0.397878	0.131589	XBP1, TMBIM6, PARK7	712	18	20119	4.7095	1	1	0.987699
GOTERM_BP_DIRECT	GO:2000279~negative regulation of DNA biosynthetic process	3	0.397878	0.131589	ACVRL1, GJA1, CDKN1A	712	18	20119	4.7095	1	1	0.987699
GOTERM_BP_DIRECT	GO:0040019~positive regulation of embryonic development	3	0.397878	0.131589	HSPA5, CFL1, PAFAH1B1	712	18	20119	4.7095	1	1	0.987699
GOTERM_BP_DIRECT	GO:0019752~carboxylic acid metabolic process	3	0.397878	0.131589	LDHA, MDH2, MIF	712	18	20119	4.7095	1	1	0.987699
GOTERM_BP_DIRECT	GO:0032270~positive regulation of cellular protein metabolic process	3	0.397878	0.131589	NFKBIA, KLF4, MAPK3	712	18	20119	4.7095	1	1	0.987699
GOTERM_BP_DIRECT	GO:0045198~establishment of epithelial cell apical/basal polarity	3	0.397878	0.131589	CDC42, MSN, RHOA	712	18	20119	4.7095	1	1	0.987699
GOTERM_BP_DIRECT	GO:0006839~mitochondrial transport	3	0.397878	0.131589	KIF5B, UCP2, TMEM14C	712	18	20119	4.7095	1	1	0.987699
GOTERM_BP_DIRECT	GO:0050919~negative chemotaxis	4	0.530504	0.133358	SEMA7A, SEMA3G, PDGFA, RHOA	712	36	20119	3.13967	1	1	0.987699
GOTERM_BP_DIRECT	GO:0060999~positive regulation of dendritic spine development	4	0.530504	0.133358	ARF1, HNRNPK, CFL1, CAMK1	712	36	20119	3.13967	1	1	0.987699
GOTERM_BP_DIRECT	GO:0097352~autophagosome maturation	4	0.530504	0.133358	VAMP8, MAP1LC3B, CHMP2A, CHMP4B	712	36	20119	3.13967	1	1	0.987699
GOTERM_BP_DIRECT	GO:0001570~vasculogenesis	6	0.795756	0.136379	MYO1E, EGFL7, RAMP2, SOX17, JUNB, ZFP36L1	712	77	20119	2.20185	1	1	0.987699
GOTERM_BP_DIRECT	GO:0008625~extrinsic apoptotic signaling pathway via death domain receptors	4	0.530504	0.14154	BEX3, DAB2IP, BAX, GABARAP	712	37	20119	3.05481	1	1	0.987699
GOTERM_BP_DIRECT	GO:0000079~regulation of cyclin-dependent protein serine/threonine kinase activity	4	0.530504	0.14154	CCND3, CDKN1A, CCND2, ACTB	712	37	20119	3.05481	1	1	0.987699
GOTERM_BP_DIRECT	GO:0007568~aging	10	1.32626	0.141666	MT-ND4, GPX1, JUND, MT-CO1, UCP2, ATP5A1, CTNNA1, TSPO, IFI27L2A, MAPK3	712	168	20119	1.68197	1	1	0.987699
GOTERM_BP_DIRECT	GO:0001937~negative regulation of endothelial cell proliferation	5	0.66313	0.141943	ACVRL1, GJA1, CAV2, ATP5A1, ATPIF1	712	57	20119	2.47869	1	1	0.987699
GOTERM_BP_DIRECT	GO:1903078~positive regulation of protein localization to plasma membrane	5	0.66313	0.141943	ACTR3, PRNP, RER1, KIF5B, RAB11A	712	57	20119	2.47869	1	1	0.987699
GOTERM_BP_DIRECT	GO:0008631~intrinsic apoptotic signaling pathway in response to oxidative stress	3	0.397878	0.143785	GPX1, ARL6IP5, RNF7	712	19	20119	4.46164	1	1	0.987699
GOTERM_BP_DIRECT	GO:0090162~establishment of epithelial cell polarity	3	0.397878	0.143785	CYTH3, GJA1, HES1	712	19	20119	4.46164	1	1	0.987699
GOTERM_BP_DIRECT	GO:0071732~cellular response to nitric oxide	3	0.397878	0.143785	ATP5A1, AQP1, DNM2	712	19	20119	4.46164	1	1	0.987699
GOTERM_BP_DIRECT	GO:0006366~transcription from RNA polymerase II promoter	13	1.72414	0.14815	XBP1, KLF13, JUND, HMGB1, KLF4, GTF2H5, SNAPC5, PLAC8, DRAP1, POLR2C, POLR2E, JUNB, POLR2L	712	241	20119	1.52424	1	1	0.987699
GOTERM_BP_DIRECT	GO:0097191~extrinsic apoptotic signaling pathway	5	0.66313	0.148482	PDIA3, PRDX2, NDUFA13, IFI27, BAX	712	58	20119	2.43595	1	1	0.987699
GOTERM_BP_DIRECT	GO:0007162~negative regulation of cell adhesion	5	0.66313	0.148482	ACVRL1, PODXL, CFL1, CDH13, JAM2	712	58	20119	2.43595	1	1	0.987699
GOTERM_BP_DIRECT	GO:2001244~positive regulation of intrinsic apoptotic signaling pathway	4	0.530504	0.149884	BCAP31, FIS1, BAX, NUPR1	712	38	20119	2.97442	1	1	0.987699
GOTERM_BP_DIRECT	GO:0010667~negative regulation of cardiac muscle cell apoptotic process	4	0.530504	0.149884	NPM1, ILK, NUPR1, SLC25A4	712	38	20119	2.97442	1	1	0.987699
GOTERM_BP_DIRECT	GO:0097421~liver regeneration	4	0.530504	0.149884	RPS15, RPL10, RPL32, UCP2	712	38	20119	2.97442	1	1	0.987699
GOTERM_BP_DIRECT	GO:0030150~protein import into mitochondrial matrix	3	0.397878	0.156204	GRPEL1, TOMM7, ROMO1	712	20	20119	4.23855	1	1	0.987699
GOTERM_BP_DIRECT	GO:0010824~regulation of centrosome duplication	3	0.397878	0.156204	NPM1, CHMP2A, CHMP4B	712	20	20119	4.23855	1	1	0.987699
GOTERM_BP_DIRECT	GO:0046827~positive regulation of protein export from nucleus	3	0.397878	0.156204	YWHAE, CAMK1, ANP32B	712	20	20119	4.23855	1	1	0.987699
GOTERM_BP_DIRECT	GO:0045019~negative regulation of nitric oxide biosynthetic process	3	0.397878	0.156204	TSPO, DYNLL1, CD34	712	20	20119	4.23855	1	1	0.987699
GOTERM_BP_DIRECT	GO:1901379~regulation of potassium ion transmembrane transport	3	0.397878	0.156204	CD63, PRNP, GNB2	712	20	20119	4.23855	1	1	0.987699
GOTERM_BP_DIRECT	GO:0050807~regulation of synapse organization	4	0.530504	0.158381	ARF4, TUBB5, TUBA1A, CAMK1	712	39	20119	2.89816	1	1	0.987699
GOTERM_BP_DIRECT	GO:0007611~learning or memory	6	0.795756	0.158495	PRNP, GM2A, ARL6IP5, DBI, B2M, PAFAH1B1	712	81	20119	2.09311	1	1	0.987699
GOTERM_BP_DIRECT	GO:0014070~response to organic cyclic compound	6	0.795756	0.158495	JUND, PSMB2, CFL1, NEDD8, HES1, MT-ND1	712	81	20119	2.09311	1	1	0.987699
GOTERM_BP_DIRECT	GO:0034644~cellular response to UV	5	0.66313	0.161898	NPM1, BAX, RPL26, AQP1, RBX1	712	60	20119	2.35475	1	1	0.987699
GOTERM_BP_DIRECT	GO:0010629~negative regulation of gene expression	19	2.51989	0.163896	ACVRL1, NPM1, CDKN1A, CNPY2, MIF, PARK7, KLF4, ADIPOR2, ZFP36L1, NME1, CLDN5, GJA1, HNRNPK, ID2, ID1, ID3, HES1, LGALS9, CD34	712	395	20119	1.3592	1	1	0.987699
GOTERM_BP_DIRECT	GO:0032956~regulation of actin cytoskeleton organization	6	0.795756	0.164241	BST2, ILK, F11R, RHOC, PAM, RHOA	712	82	20119	2.06759	1	1	0.987699
GOTERM_BP_DIRECT	GO:0072332~intrinsic apoptotic signaling pathway by p53 class mediator	4	0.530504	0.167022	HINT1, DDX5, SHISA5, BAX	712	40	20119	2.8257	1	1	0.987699
GOTERM_BP_DIRECT	GO:0010466~negative regulation of peptidase activity	8	1.06101	0.167877	CST3, CSTB, LXN, SERPINE2, TIMP3, PEBP1, PI16, CTSB	712	128	20119	1.76606	1	1	0.987699
GOTERM_BP_DIRECT	GO:0050765~negative regulation of phagocytosis	3	0.397878	0.168815	SNX3, SYT11, PLSCR2	712	21	20119	4.03672	1	1	0.987699
GOTERM_BP_DIRECT	GO:0060307~regulation of ventricular cardiac muscle cell membrane repolarization	3	0.397878	0.168815	GJA1, WDR1, GJA5	712	21	20119	4.03672	1	1	0.987699
GOTERM_BP_DIRECT	GO:0090050~positive regulation of cell migration involved in sprouting angiogenesis	3	0.397878	0.168815	ANXA1, RHOJ, JCAD	712	21	20119	4.03672	1	1	0.987699
GOTERM_BP_DIRECT	GO:0006626~protein targeting to mitochondrion	3	0.397878	0.168815	BCAP31, FIS1, YWHAZ	712	21	20119	4.03672	1	1	0.987699
GOTERM_BP_DIRECT	GO:2000353~positive regulation of endothelial cell apoptotic process	3	0.397878	0.168815	XBP1, ECSCR, ANO6	712	21	20119	4.03672	1	1	0.987699
GOTERM_BP_DIRECT	GO:0007088~regulation of mitotic nuclear division	3	0.397878	0.168815	CDC42, CAV2, YWHAH	712	21	20119	4.03672	1	1	0.987699
GOTERM_BP_DIRECT	GO:0007097~nuclear migration	3	0.397878	0.168815	CDC42, LMNA, PAFAH1B1	712	21	20119	4.03672	1	1	0.987699
GOTERM_BP_DIRECT	GO:0033209~tumor necrosis factor-mediated signaling pathway	4	0.530504	0.175797	NFKBIA, RRAGA, ILK, TXNDC17	712	41	20119	2.75678	1	1	0.987699
GOTERM_BP_DIRECT	GO:0030513~positive regulation of BMP signaling pathway	4	0.530504	0.175797	ACVRL1, FKBP8, ILK, HES1	712	41	20119	2.75678	1	1	0.987699
GOTERM_BP_DIRECT	GO:0017148~negative regulation of translation	7	0.928382	0.177942	NOS3, EIF4EBP1, RPS3, YBX1, CALR, PAIP2, GAPDH	712	107	20119	1.84859	1	1	0.987699
GOTERM_BP_DIRECT	GO:2000406~positive regulation of T cell migration	3	0.397878	0.18159	LGALS9, SELENOK, RHOA	712	22	20119	3.85323	1	1	0.987699
GOTERM_BP_DIRECT	GO:0035584~calcium-mediated signaling using intracellular calcium source	3	0.397878	0.18159	BCAP31, PRNP, FIS1	712	22	20119	3.85323	1	1	0.987699
GOTERM_BP_DIRECT	GO:0009636~response to toxic substance	6	0.795756	0.181958	GPX1, PON2, BAX, MT-CYTB, NUPR1, MAPK3	712	85	20119	1.99461	1	1	0.987699
GOTERM_BP_DIRECT	GO:0006821~chloride transport	6	0.795756	0.181958	CLIC5, CLIC4, TSPO, ANO6, CLIC1, SAT1	712	85	20119	1.99461	1	1	0.987699
GOTERM_BP_DIRECT	GO:0050885~neuromuscular process controlling balance	5	0.66313	0.182798	CLIC5, GM2A, APLP2, PSAP, PAFAH1B1	712	63	20119	2.24262	1	1	0.987699
GOTERM_BP_DIRECT	GO:0010942~positive regulation of cell death	5	0.66313	0.182798	ACER2, EEF1A1, PRNP, CDKN1A, UCP2	712	63	20119	2.24262	1	1	0.987699
GOTERM_BP_DIRECT	GO:0042060~wound healing	7	0.928382	0.183222	CDKN1A, TPM1, PDGFA, PLAT, CORO1B, AQP1, PLEC	712	108	20119	1.83147	1	1	0.987699
GOTERM_BP_DIRECT	GO:0010634~positive regulation of epithelial cell migration	4	0.530504	0.184697	PFN1, RTN4, RAB11A, AQP1	712	42	20119	2.69114	1	1	0.987699
GOTERM_BP_DIRECT	GO:0007098~centrosome cycle	4	0.530504	0.184697	NPM1, TUBA1A, BNIP2, CHD3	712	42	20119	2.69114	1	1	0.987699
GOTERM_BP_DIRECT	GO:0001666~response to hypoxia	11	1.45889	0.190702	ACVRL1, MT-ND4, UCP2, PDGFA, CYBA, PLAT, MT-CYTB, ALDOA, PAM, HMOX2, HSP90B1	712	205	20119	1.51623	1	1	0.987699
GOTERM_BP_DIRECT	GO:1904707~positive regulation of vascular smooth muscle cell proliferation	4	0.530504	0.193712	GJA1, HPGD, ADAMTS1, GNAI2	712	43	20119	2.62856	1	1	0.987699
GOTERM_BP_DIRECT	GO:0048147~negative regulation of fibroblast proliferation	4	0.530504	0.193712	FTH1, DAB2IP, BAX, NUPR1	712	43	20119	2.62856	1	1	0.987699
GOTERM_BP_DIRECT	GO:0045214~sarcomere organization	4	0.530504	0.193712	WDR1, TPM1, ACTG1, PLEC	712	43	20119	2.62856	1	1	0.987699
GOTERM_BP_DIRECT	GO:0030307~positive regulation of cell growth	7	0.928382	0.193964	CDC42, SDCBP, H3F3B, CD81, CFL1, CYBA, RHOA	712	110	20119	1.79817	1	1	0.987699
GOTERM_BP_DIRECT	GO:0034599~cellular response to oxidative stress	6	0.795756	0.194145	PRDX2, XBP1, CHCHD2, PRDX5, PARK7, PPIA	712	87	20119	1.94876	1	1	0.987699
GOTERM_BP_DIRECT	GO:0030865~cortical cytoskeleton organization	3	0.397878	0.194501	WDR1, RHOC, RHOA	712	23	20119	3.6857	1	1	0.987699
GOTERM_BP_DIRECT	GO:0031668~cellular response to extracellular stimulus	3	0.397878	0.194501	LDHA, CDKN1A, PLEC	712	23	20119	3.6857	1	1	0.987699
GOTERM_BP_DIRECT	GO:1901214~regulation of neuron death	3	0.397878	0.194501	UBB, CTSZ, SNCG	712	23	20119	3.6857	1	1	0.987699
GOTERM_BP_DIRECT	GO:0042246~tissue regeneration	3	0.397878	0.194501	CDKN1A, ADAM15, NINJ1	712	23	20119	3.6857	1	1	0.987699
GOTERM_BP_DIRECT	GO:0051649~establishment of localization in cell	11	1.45889	0.194587	VAMP8, CDC42, SLC14A1, MAP1LC3B, NOS3, BAX, CYBA, ANO6, SELENOK, AQP1, PAFAH1B1	712	206	20119	1.50887	1	1	0.987699
GOTERM_BP_DIRECT	GO:0032526~response to retinoic acid	5	0.66313	0.197197	ACER2, GJA1, RPL36A, PDGFA, KLF4	712	65	20119	2.17362	1	1	0.987699
GOTERM_BP_DIRECT	GO:0032733~positive regulation of interleukin-10 production	4	0.530504	0.202834	ISG15, HMGB1, LGALS9, CD34	712	44	20119	2.56882	1	1	0.987699
GOTERM_BP_DIRECT	GO:0050804~modulation of synaptic transmission	8	1.06101	0.206426	SRGN, PSMC5, HNRNPK, CFL1, PFN1, RTN4, MAPK3, PAFAH1B1	712	136	20119	1.66218	1	1	0.987699
GOTERM_BP_DIRECT	GO:0098609~cell-cell adhesion	11	1.45889	0.206446	TMEM47, CDC42, CLDN5, LGALS1, CTNNA1, ICAM2, CDH13, ESAM, F11R, CD34, JAM2	712	209	20119	1.48721	1	1	0.987699
GOTERM_BP_DIRECT	GO:0006672~ceramide metabolic process	3	0.397878	0.207523	ACER2, PSAP, PLPP1	712	24	20119	3.53213	1	1	0.987699
GOTERM_BP_DIRECT	GO:0044772~mitotic cell cycle phase transition	3	0.397878	0.207523	CCND3, CCND2, TMOD3	712	24	20119	3.53213	1	1	0.987699
GOTERM_BP_DIRECT	GO:0006809~nitric oxide biosynthetic process	3	0.397878	0.207523	CYB5R3, NOS3	712	24	20119	3.53213	1	1	0.987699
GOTERM_BP_DIRECT	GO:2001237~negative regulation of extrinsic apoptotic signaling pathway	4	0.530504	0.212053	PRDX2, PSME3, LMNA, PARK7	712	45	20119	2.51174	1	1	0.987699
GOTERM_BP_DIRECT	GO:0043162~ubiquitin-dependent protein catabolic process via the multivesicular body sorting pathway	3	0.397878	0.220631	CHMP2A, CHMP4B, VPS28	712	25	20119	3.39084	1	1	0.987699
GOTERM_BP_DIRECT	GO:0048260~positive regulation of receptor-mediated endocytosis	3	0.397878	0.220631	HIP1, HNRNPK, B2M	712	25	20119	3.39084	1	1	0.987699
GOTERM_BP_DIRECT	GO:0000380~alternative mRNA splicing, via spliceosome	3	0.397878	0.220631	MBNL1, DDX5, PUF60	712	25	20119	3.39084	1	1	0.987699
GOTERM_BP_DIRECT	GO:2000134~negative regulation of G1/S transition of mitotic cell cycle	4	0.530504	0.22136	CDKN1A, JADE1, BRD7, KLF4	712	46	20119	2.45713	1	1	0.987699
GOTERM_BP_DIRECT	GO:0090398~cellular senescence	6	0.795756	0.225772	NPM1, CDKN1A, ID2, LMNA, MIF, CALR	712	92	20119	1.84285	1	1	0.987699
GOTERM_BP_DIRECT	GO:0000381~regulation of alternative mRNA splicing, via spliceosome	5	0.66313	0.226953	HNRNPL, MBNL1, DDX5, PUF60, RBM8A	712	69	20119	2.04761	1	1	0.987699
GOTERM_BP_DIRECT	GO:0060548~negative regulation of cell death	7	0.928382	0.227521	CST3, LRPAP1, CHMP2A, CHMP4B, PARK7, RHOA, CTSB	712	116	20119	1.70517	1	1	0.987699
GOTERM_BP_DIRECT	GO:0048662~negative regulation of smooth muscle cell proliferation	4	0.530504	0.230747	NOS3, IGFBP3, ILK, KLF4	712	47	20119	2.40485	1	1	0.987699
GOTERM_BP_DIRECT	GO:0000462~maturation of SSU-rRNA from tricistronic rRNA transcript (SSU-rRNA, 5.8S rRNA, LSU-rRNA)	3	0.397878	0.233804	RPS14, RPS19, GTF2H5	712	26	20119	3.26043	1	1	0.987699
GOTERM_BP_DIRECT	GO:0030162~regulation of proteolysis	3	0.397878	0.233804	LTBP4, SPOP, NEDD8	712	26	20119	3.26043	1	1	0.987699
GOTERM_BP_DIRECT	GO:0001778~plasma membrane repair	3	0.397878	0.233804	SYT11, CHMP2A, CHMP4B	712	26	20119	3.26043	1	1	0.987699
GOTERM_BP_DIRECT	GO:0034063~stress granule assembly	3	0.397878	0.233804	DAZAP2, UBAP2L, RPS23	712	26	20119	3.26043	1	1	0.987699
GOTERM_BP_DIRECT	GO:0048839~inner ear development	5	0.66313	0.234565	H2-DMA, H2-K1, PDGFA, IGFBP7, ANP32B	712	70	20119	2.01836	1	1	0.987699
GOTERM_BP_DIRECT	GO:0002376~immune system process	24	3.18302	0.242236	IFITM3, H2-EB1, IFITM2, ANXA1, CD81, H2-DMA, H2-K1, DAB2IP, MIF, HMGB1, IFI35, H2-AA, PSMB8, PTMS, BST2, IGKC, PSMA1, PCBP2, ORAI1, LGALS9, GAPDH, B2M, H2-D1, H2-AB1	712	552	20119	1.22857	1	1	0.987699
GOTERM_BP_DIRECT	GO:0010506~regulation of autophagy	5	0.66313	0.242238	ACER2, XBP1, RRAGA, CHMP4B, NUPR1	712	71	20119	1.98993	1	1	0.987699
GOTERM_BP_DIRECT	GO:0072583~clathrin-dependent endocytosis	3	0.397878	0.24702	HIP1, CLTB, AP2M1	712	27	20119	3.13967	1	1	0.987699
GOTERM_BP_DIRECT	GO:0051247~positive regulation of protein metabolic process	3	0.397878	0.24702	NFKBIA, KLF4, KLF2	712	27	20119	3.13967	1	1	0.987699
GOTERM_BP_DIRECT	GO:0008637~apoptotic mitochondrial changes	3	0.397878	0.24702	BAX, RNF7, SLC25A4	712	27	20119	3.13967	1	1	0.987699
GOTERM_BP_DIRECT	GO:0060612~adipose tissue development	4	0.530504	0.249727	XBP1, UBB, ID2, ARID5B	712	49	20119	2.3067	1	1	0.987699
GOTERM_BP_DIRECT	GO:0007160~cell-matrix adhesion	6	0.795756	0.252088	CD63, BCAM, ILK, NPNT, CD34, RHOA	712	96	20119	1.76606	1	1	0.987699
GOTERM_BP_DIRECT	GO:0043154~negative regulation of cysteine-type endopeptidase activity involved in apoptotic process	5	0.66313	0.257747	GPX1, ARL6IP1, KLF4, LAMTOR5, AQP1	712	73	20119	1.93541	1	1	0.987699
GOTERM_BP_DIRECT	GO:0009790~embryo development	5	0.66313	0.257747	THBD, TAF10, APLP2, TPM1, ATP5A1	712	73	20119	1.93541	1	1	0.987699
GOTERM_BP_DIRECT	GO:0030325~adrenal gland development	3	0.397878	0.260261	TSPO, ARID5B, LY6E	712	28	20119	3.02754	1	1	0.987699
GOTERM_BP_DIRECT	GO:0007569~cell aging	3	0.397878	0.260261	NPM1, ILK, MIF	712	28	20119	3.02754	1	1	0.987699
GOTERM_BP_DIRECT	GO:0008361~regulation of cell size	3	0.397878	0.260261	MSN, LAMTOR4, LAMTOR5	712	28	20119	3.02754	1	1	0.987699
GOTERM_BP_DIRECT	GO:0090303~positive regulation of wound healing	3	0.397878	0.260261	ANXA1, HMGB1, ACTG1	712	28	20119	3.02754	1	1	0.987699
GOTERM_BP_DIRECT	GO:1903076~regulation of protein localization to plasma membrane	3	0.397878	0.260261	VAMP8, ACTB, VTI1B	712	28	20119	3.02754	1	1	0.987699
GOTERM_BP_DIRECT	GO:0035023~regulation of Rho protein signal transduction	3	0.397878	0.260261	AKAP13, ARHGDIA, ARHGDIB	712	28	20119	3.02754	1	1	0.987699
GOTERM_BP_DIRECT	GO:0006807~nitrogen compound metabolic process	3	0.397878	0.260261	MYO1E, ARID5B, GLUL	712	28	20119	3.02754	1	1	0.987699
GOTERM_BP_DIRECT	GO:2000819~regulation of nucleotide-excision repair	3	0.397878	0.260261	HMGB1, BRD7, ACTB	712	28	20119	3.02754	1	1	0.987699
GOTERM_BP_DIRECT	GO:0055010~ventricular cardiac muscle tissue morphogenesis	3	0.397878	0.260261	FKBP1A, TPM1, LY6E	712	28	20119	3.02754	1	1	0.987699
GOTERM_BP_DIRECT	GO:0007507~heart development	14	1.85676	0.264887	ACVRL1, RAMP2, CDKN1A, IFITM2, ADIPOR2, ZFP36L1, AKAP13, GJA1, SOX17, ID2, ID1, ID3, PAM, PDLIM7	712	300	20119	1.31866	1	1	0.987699
GOTERM_BP_DIRECT	GO:0009611~response to wounding	7	0.928382	0.268779	GPX1, SERPINE2, SYT11, BAX, PDGFA, ID3, ZFP36L1	712	123	20119	1.60812	1	1	0.987699
GOTERM_BP_DIRECT	GO:0045471~response to ethanol	7	0.928382	0.268779	CLDN5, MT-ND4, HPGD, ATP5A1, EIF4EBP1, MT-CYTB, ADIPOR2	712	123	20119	1.60812	1	1	0.987699
GOTERM_BP_DIRECT	GO:0007339~binding of sperm to zona pellucida	4	0.530504	0.268928	VDAC2, UBAP2L, ALDOA, CCT5	712	51	20119	2.21624	1	1	0.987699
GOTERM_BP_DIRECT	GO:0046718~viral entry into host cell	4	0.530504	0.268928	VAMP8, HYAL2, SLC3A2, CTSB	712	51	20119	2.21624	1	1	0.987699
GOTERM_BP_DIRECT	GO:0030517~negative regulation of axon extension	3	0.397878	0.273507	ACTR3, SEMA3G, RTN4	712	29	20119	2.92314	1	1	0.987699
GOTERM_BP_DIRECT	GO:0060337~type I interferon signaling pathway	3	0.397878	0.273507	IFITM3, IFITM2, IFI27	712	29	20119	2.92314	1	1	0.987699
GOTERM_BP_DIRECT	GO:0043403~skeletal muscle tissue regeneration	3	0.397878	0.273507	GJA1, GPX1, PKM	712	29	20119	2.92314	1	1	0.987699
GOTERM_BP_DIRECT	GO:0030866~cortical actin cytoskeleton organization	3	0.397878	0.273507	EHD2, CAVIN3, CALR	712	29	20119	2.92314	1	1	0.987699
GOTERM_BP_DIRECT	GO:0035066~positive regulation of histone acetylation	3	0.397878	0.273507	DEK, BRD7, MAPK3	712	29	20119	2.92314	1	1	0.987699
GOTERM_BP_DIRECT	GO:0010043~response to zinc ion	3	0.397878	0.273507	ALDOB, PAM, CRIP1	712	29	20119	2.92314	1	1	0.987699
GOTERM_BP_DIRECT	GO:0045944~positive regulation of transcription from RNA polymerase II promoter	49	6.49867	0.273567	ACVRL1, ARF4, CD81, SRA1, HMGB1, YBX1, PARK7, LITAF, PTMS, MYDGF, CHCHD2, SOX17, HYAL2, ELOB, JUNB, IER2, ACTR3, KLF13, ANXA2, TSC22D1, LMO2, EBF1, NPNT, PKM, PLSCR2, CDH13, PFN1, PTMA, GPS2, FBLN5, PLAC8, PCBP1, PCBP2, HES1, MAPK3, XBP1, NPM1, JUND, CNBP, DAB2IP, DEK, KLF4, KLF2, NFKBIA, DRAP1, HNRNPK, PSMC3, CAMK1, SSBP4	712	1240	20119	1.11661	1	1	0.987699
GOTERM_BP_DIRECT	GO:0006816~calcium ion transport	8	1.06101	0.275094	SMDT1, RAMP2, NOS3, GJA4, ORAI1, SRI, SELENOK, TMCO1	712	149	20119	1.51716	1	1	0.987699
GOTERM_BP_DIRECT	GO:0045429~positive regulation of nitric oxide biosynthetic process	4	0.530504	0.278591	DDAH2, KLF4, KLF2, DNM2	712	52	20119	2.17362	1	1	0.987699
GOTERM_BP_DIRECT	GO:0051028~mRNA transport	6	0.795756	0.279116	EIF5A, RBM8A, CETN3, HNRNPA2B1, ZFP36L1, PTMS	712	100	20119	1.69542	1	1	0.987699
GOTERM_BP_DIRECT	GO:0006826~iron ion transport	3	0.397878	0.286742	FTL1, FTH1, B2M	712	30	20119	2.8257	1	1	0.987699
GOTERM_BP_DIRECT	GO:0006879~cellular iron ion homeostasis	4	0.530504	0.288286	FTL1, ATP6AP1, FTH1, BOLA2	712	53	20119	2.13261	1	1	0.987699
GOTERM_BP_DIRECT	GO:0043393~regulation of protein binding	3	0.397878	0.299951	CDC42, APLP2, CAMK1	712	31	20119	2.73455	1	1	0.987699
GOTERM_BP_DIRECT	GO:2000179~positive regulation of neural precursor cell proliferation	3	0.397878	0.313117	GNG5, CTSZ, GNAI2	712	32	20119	2.6491	1	1	0.987699
GOTERM_BP_DIRECT	GO:0007565~female pregnancy	6	0.795756	0.313637	THBD, HPGD, UCP2, LGALS9, ADIPOR2, SLC38A2	712	105	20119	1.61469	1	1	0.987699
GOTERM_BP_DIRECT	GO:0009410~response to xenobiotic stimulus	14	1.85676	0.318136	XBP1, GPX1, PDGFA, CYBA, YWHAZ, ADIPOR2, RHOA, MT-ND1, DAD1, TSPO, MT-CYTB, UQCRC2, CALR, PAM	712	313	20119	1.26389	1	1	0.987699
GOTERM_BP_DIRECT	GO:0030433~ubiquitin-dependent ERAD pathway	5	0.66313	0.321337	PSMC6, HSPA5, SEC61B, CALR, HSP90B1	712	81	20119	1.74426	1	1	0.987699
GOTERM_BP_DIRECT	GO:2001238~positive regulation of extrinsic apoptotic signaling pathway	3	0.397878	0.326229	PDIA3, HYAL2, ITM2C	712	33	20119	2.56882	1	1	0.987699
GOTERM_BP_DIRECT	GO:0042311~vasodilation	4	0.530504	0.327245	GJA1, GPX1, GJA5, KLF2	712	57	20119	1.98295	1	1	0.987699
GOTERM_BP_DIRECT	GO:0043484~regulation of RNA splicing	5	0.66313	0.329394	HNRNPL, SF3B5, MBNL1, FUS, TAF10	712	82	20119	1.72299	1	1	0.987699
GOTERM_BP_DIRECT	GO:0071347~cellular response to interleukin-1	5	0.66313	0.329394	HYAL2, CFL1, DAB2IP, HES1, KLF2	712	82	20119	1.72299	1	1	0.987699
GOTERM_BP_DIRECT	GO:1901215~negative regulation of neuron death	5	0.66313	0.329394	PSMC1, CHMP4B, SNCG, PARK7, CD34	712	82	20119	1.72299	1	1	0.987699
GOTERM_BP_DIRECT	GO:0045665~negative regulation of neuron differentiation	5	0.66313	0.329394	ID2, HES1, CALR, RHOA, RTN4	712	82	20119	1.72299	1	1	0.987699
GOTERM_BP_DIRECT	GO:0030324~lung development	7	0.928382	0.33043	NOS3, MGP, EIF4EBP1, HES1, HMGB1, YWHAZ, PPP1CA	712	133	20119	1.48721	1	1	0.987699
GOTERM_BP_DIRECT	GO:0030838~positive regulation of actin filament polymerization	4	0.530504	0.336995	ACTR3, ARPC2, PFN1, RHOA	712	58	20119	1.94876	1	1	0.987699
GOTERM_BP_DIRECT	GO:0032456~endocytic recycling	4	0.530504	0.336995	SNX3, EHD2, VPS29	712	58	20119	1.94876	1	1	0.987699
GOTERM_BP_DIRECT	GO:0006986~response to unfolded protein	4	0.530504	0.336995	XBP1, DAB2IP, HSPB1, TMBIM6	712	58	20119	1.94876	1	1	0.987699
GOTERM_BP_DIRECT	GO:0008217~regulation of blood pressure	5	0.66313	0.337461	ACTA2, ACVRL1, NISCH, RAMP2, CD34	712	83	20119	1.70223	1	1	0.987699
GOTERM_BP_DIRECT	GO:0006099~tricarboxylic acid cycle	3	0.397878	0.339274	MDH2, NDUFS4, SDHB	712	34	20119	2.49327	1	1	0.987699
GOTERM_BP_DIRECT	GO:0043523~regulation of neuron apoptotic process	3	0.397878	0.339274	NPM1, BAX, PARK7	712	34	20119	2.49327	1	1	0.987699
GOTERM_BP_DIRECT	GO:0051497~negative regulation of stress fiber assembly	3	0.397878	0.339274	PFN1, F11R, WASF2	712	34	20119	2.49327	1	1	0.987699
GOTERM_BP_DIRECT	GO:0030100~regulation of endocytosis	3	0.397878	0.339274	VAMP8, RAB5C, CDH13	712	34	20119	2.49327	1	1	0.987699
GOTERM_BP_DIRECT	GO:0003151~outflow tract morphogenesis	4	0.530504	0.346738	SOX17, GJA5, ILK, HES1	712	59	20119	1.91573	1	1	0.987699
GOTERM_BP_DIRECT	GO:0034332~adherens junction organization	3	0.397878	0.352239	CDC42, CDH13, PLEC	712	35	20119	2.42203	1	1	0.987699
GOTERM_BP_DIRECT	GO:0046907~intracellular transport	3	0.397878	0.352239	RANBP1, TMEM167, RAB7	712	35	20119	2.42203	1	1	0.987699
GOTERM_BP_DIRECT	GO:0048754~branching morphogenesis of an epithelial tube	3	0.397878	0.352239	CLIC4, MGP, PPP1CA	712	35	20119	2.42203	1	1	0.987699
GOTERM_BP_DIRECT	GO:0032755~positive regulation of interleukin-6 production	6	0.795756	0.355709	XBP1, HYAL2, CYBA, HMGB1, LGALS9, SELENOK	712	111	20119	1.52741	1	1	0.987699
GOTERM_BP_DIRECT	GO:0060261~positive regulation of transcription initiation from RNA polymerase II promoter	4	0.530504	0.356466	NFKBIA, SUB1, TAF10, MED28	712	60	20119	1.8838	1	1	0.987699
GOTERM_BP_DIRECT	GO:0048812~neuron projection morphogenesis	5	0.66313	0.361691	GJA1, UBB, DAB2IP, ILK, DNM2	712	86	20119	1.64285	1	1	0.987699
GOTERM_BP_DIRECT	GO:0070373~negative regulation of ERK1 and ERK2 cascade	5	0.66313	0.361691	XBP1, PTPRR, DAB2IP, TIMP3, KLF4	712	86	20119	1.64285	1	1	0.987699
GOTERM_BP_DIRECT	GO:0008283~cell proliferation	15	1.98939	0.362508	BTG1, GPX1, H3F3B, CAV2, ILK, PDGFA, ZFP36L1, GNAI2, MORF4L1, PRDX1, CD9, BAX, HES1, RPL29, GLUL	712	351	20119	1.20757	1	1	0.987699
GOTERM_BP_DIRECT	GO:0000165~MAPK cascade	6	0.795756	0.362754	YWHAE, IGFBP3, PEBP1, ZFP36L1, MAPK3, PEA15A	712	112	20119	1.51377	1	1	0.987699
GOTERM_BP_DIRECT	GO:0010259~multicellular organism aging	3	0.397878	0.365114	NDUFS6, HYAL2, ALPL	712	36	20119	2.35475	1	1	0.987699
GOTERM_BP_DIRECT	GO:0001954~positive regulation of cell-matrix adhesion	3	0.397878	0.365114	NINJ1, CDH13, ILK	712	36	20119	2.35475	1	1	0.987699
GOTERM_BP_DIRECT	GO:0051281~positive regulation of release of sequestered calcium ion into cytosol	3	0.397878	0.365114	BAX, DBI, SRI	712	36	20119	2.35475	1	1	0.987699
GOTERM_BP_DIRECT	GO:0021549~cerebellum development	4	0.530504	0.366175	MT-ND4, MT-CO1, PFDN1, CKB	712	61	20119	1.85292	1	1	0.987699
GOTERM_BP_DIRECT	GO:0071320~cellular response to cAMP	4	0.530504	0.375859	HSPA5, RPLP0, ZFP36L1, AQP1	712	62	20119	1.82303	1	1	0.987699
GOTERM_BP_DIRECT	GO:0000281~mitotic cytokinesis	4	0.530504	0.375859	ARL3, CFL1, CHMP4B, RHOC	712	62	20119	1.82303	1	1	0.987699
GOTERM_BP_DIRECT	GO:1900182~positive regulation of protein localization to nucleus	3	0.397878	0.37789	CAV2, PARK7, LAMTOR5	712	37	20119	2.29111	1	1	0.987699
GOTERM_BP_DIRECT	GO:0002040~sprouting angiogenesis	3	0.397878	0.37789	CDC42, RAMP2, CDH13	712	37	20119	2.29111	1	1	0.987699
GOTERM_BP_DIRECT	GO:0090102~cochlea development	3	0.397878	0.37789	PSAP, HES1, PAFAH1B1	712	37	20119	2.29111	1	1	0.987699
GOTERM_BP_DIRECT	GO:0046677~response to antibiotic	3	0.397878	0.37789	HYAL2, ID1, ALPL	712	37	20119	2.29111	1	1	0.987699
GOTERM_BP_DIRECT	GO:0042476~odontogenesis	3	0.397878	0.37789	ID3, PAM, RHOA	712	37	20119	2.29111	1	1	0.987699
GOTERM_BP_DIRECT	GO:0048741~skeletal muscle fiber development	3	0.397878	0.37789	GPX1, CAV2, PLEC	712	37	20119	2.29111	1	1	0.987699
GOTERM_BP_DIRECT	GO:0000902~cell morphogenesis	6	0.795756	0.3839	CAPZB, CDH13, ILK, KLF2, RHOA, PLEC	712	115	20119	1.47428	1	1	0.987699
GOTERM_BP_DIRECT	GO:0032760~positive regulation of tumor necrosis factor production	6	0.795756	0.3839	HSPB1, CYBA, MIF, HMGB1, LGALS9, SELENOK	712	115	20119	1.47428	1	1	0.987699
GOTERM_BP_DIRECT	GO:0032757~positive regulation of interleukin-8 production	4	0.530504	0.385512	HYAL2, PARK7, HMGB1, LAMTOR5	712	63	20119	1.7941	1	1	0.987699
GOTERM_BP_DIRECT	GO:0060348~bone development	5	0.66313	0.385891	AKAP13, GJA1, PDGFA, RPL13, PPIB	712	89	20119	1.58747	1	1	0.987699
GOTERM_BP_DIRECT	GO:0030182~neuron differentiation	11	1.45889	0.390303	EFNA1, TUBA1A, HSPA5, BAG1, ID1, ID3, HES1, PPIA, IER2, RTN4, ITM2C	712	250	20119	1.24331	1	1	0.987699
GOTERM_BP_DIRECT	GO:0045931~positive regulation of mitotic cell cycle	3	0.397878	0.390557	EIF4EBP1, HMGB1, PAFAH1B1	712	38	20119	2.23082	1	1	0.987699
GOTERM_BP_DIRECT	GO:0070527~platelet aggregation	3	0.397878	0.390557	PDIA3, PPIA, PDIA6	712	38	20119	2.23082	1	1	0.987699
GOTERM_BP_DIRECT	GO:0030901~midbrain development	3	0.397878	0.390557	UQCRQ, APLP2, HES1	712	38	20119	2.23082	1	1	0.987699
GOTERM_BP_DIRECT	GO:0071526~semaphorin-plexin signaling pathway	3	0.397878	0.390557	SEMA7A, ARHGDIA, SEMA3G	712	38	20119	2.23082	1	1	0.987699
GOTERM_BP_DIRECT	GO:0045740~positive regulation of DNA replication	3	0.397878	0.390557	CST3, CDC42, NPM1	712	38	20119	2.23082	1	1	0.987699
GOTERM_BP_DIRECT	GO:0000724~double-strand break repair via homologous recombination	5	0.66313	0.401963	SEM1, MORF4L1, PPP4C, SFR1, SWI5	712	91	20119	1.55258	1	1	0.987699
GOTERM_BP_DIRECT	GO:0030168~platelet activation	3	0.397878	0.403107	SERPINE2, PPIA, PDIA6	712	39	20119	2.17362	1	1	0.987699
GOTERM_BP_DIRECT	GO:0043085~positive regulation of catalytic activity	3	0.397878	0.403107	CDC42, NPM1, BTG1	712	39	20119	2.17362	1	1	0.987699
GOTERM_BP_DIRECT	GO:0043542~endothelial cell migration	3	0.397878	0.403107	NOS3, CDH13, RHOA	712	39	20119	2.17362	1	1	0.987699
GOTERM_BP_DIRECT	GO:0051017~actin filament bundle assembly	3	0.397878	0.403107	LIMA1, CALD1, CORO1B	712	39	20119	2.17362	1	1	0.987699
GOTERM_BP_DIRECT	GO:0008219~cell death	3	0.397878	0.403107	RRAGA, ATP6AP1, EMP3	712	39	20119	2.17362	1	1	0.987699
GOTERM_BP_DIRECT	GO:0031333~negative regulation of protein complex assembly	3	0.397878	0.403107	CDC42, HSPA5, EIF4EBP1	712	39	20119	2.17362	1	1	0.987699
GOTERM_BP_DIRECT	GO:0030032~lamellipodium assembly	3	0.397878	0.403107	CAPZB, CDH13, WASF2	712	39	20119	2.17362	1	1	0.987699
GOTERM_BP_DIRECT	GO:0030509~BMP signaling pathway	6	0.795756	0.405012	ACVRL1, DDX5, ID1, FKBP8, HES1, MAPK3	712	118	20119	1.4368	1	1	0.987699
GOTERM_BP_DIRECT	GO:0030512~negative regulation of transforming growth factor beta receptor signaling pathway	5	0.66313	0.409972	XBP1, HSPA5, CAV2, HTRA1, DNM2	712	92	20119	1.53571	1	1	0.987699
GOTERM_BP_DIRECT	GO:1905168~positive regulation of double-strand break repair via homologous recombination	3	0.397878	0.415532	MORF4L1, FUS, ACTB	712	40	20119	2.11928	1	1	0.987699
GOTERM_BP_DIRECT	GO:0007080~mitotic metaphase plate congression	3	0.397878	0.415532	CHMP2A, CHMP4B, RAB11A	712	40	20119	2.11928	1	1	0.987699
GOTERM_BP_DIRECT	GO:0007417~central nervous system development	6	0.795756	0.426033	COX7B, SCIN, APLP2, ID3, CAPG, PAM	712	121	20119	1.40117	1	1	0.987699
GOTERM_BP_DIRECT	GO:0003281~ventricular septum development	3	0.397878	0.427826	GJA5, HES1, DNM2	712	41	20119	2.06759	1	1	0.987699
GOTERM_BP_DIRECT	GO:0001818~negative regulation of cytokine production	3	0.397878	0.427826	SRGN, SYT11, LRRC32	712	41	20119	2.06759	1	1	0.987699
GOTERM_BP_DIRECT	GO:0001822~kidney development	8	1.06101	0.429707	MYO1E, HPGD, ADAMTS1, NDUFS6, ARL3, ARID5B, BAX, RHOA	712	176	20119	1.28441	1	1	0.987699
GOTERM_BP_DIRECT	GO:0001656~metanephros development	3	0.397878	0.439983	SOX17, ID2, ID3	712	42	20119	2.01836	1	1	0.987699
GOTERM_BP_DIRECT	GO:0042327~positive regulation of phosphorylation	3	0.397878	0.439983	SDCBP, ILK, MIF	712	42	20119	2.01836	1	1	0.987699
GOTERM_BP_DIRECT	GO:0032689~negative regulation of interferon-gamma production	3	0.397878	0.439983	PRNP, HMGB1, LGALS9	712	42	20119	2.01836	1	1	0.987699
GOTERM_BP_DIRECT	GO:0048873~homeostasis of number of cells within a tissue	3	0.397878	0.451996	TUBA1A, NOS3, BAX	712	43	20119	1.97142	1	1	0.987699
GOTERM_BP_DIRECT	GO:0031663~lipopolysaccharide-mediated signaling pathway	3	0.397878	0.451996	NFKBIA, NOS3, MAPK3	712	43	20119	1.97142	1	1	0.987699
GOTERM_BP_DIRECT	GO:0014911~positive regulation of smooth muscle cell migration	3	0.397878	0.451996	ARPC2, TMSB4X, S100A11	712	43	20119	1.97142	1	1	0.987699
GOTERM_BP_DIRECT	GO:0043123~positive regulation of I-kappaB kinase/NF-kappaB signaling	7	0.928382	0.456581	AKAP13, S100A13, S100A4, GAPDH, LITAF, RHOA, LAMTOR5	712	153	20119	1.2928	1	1	0.987699
GOTERM_BP_DIRECT	GO:0007595~lactation	3	0.397878	0.463861	RPLP0, PAM, NME1	712	44	20119	1.92662	1	1	0.987699
GOTERM_BP_DIRECT	GO:0012501~programmed cell death	3	0.397878	0.463861	PKM, NINJ1, HTRA1	712	44	20119	1.92662	1	1	0.987699
GOTERM_BP_DIRECT	GO:0051260~protein homooligomerization	6	0.795756	0.467587	EHD2, PRNP, FUS, SUB1, NINJ1, CHMP2A	712	127	20119	1.33498	1	1	0.987699
GOTERM_BP_DIRECT	GO:0007517~muscle organ development	4	0.530504	0.470263	XBP1, LMNA, FRG1, ID3	712	72	20119	1.56983	1	1	0.987699
GOTERM_BP_DIRECT	GO:0050729~positive regulation of inflammatory response	5	0.66313	0.473011	NFKBIA, LGALS1, HYAL2, NINJ1, IFI35	712	100	20119	1.41285	1	1	0.987699
GOTERM_BP_DIRECT	GO:0007029~endoplasmic reticulum organization	3	0.397878	0.475573	LMAN1, CAV2, RTN4	712	45	20119	1.8838	1	1	0.987699
GOTERM_BP_DIRECT	GO:0071407~cellular response to organic cyclic compound	4	0.530504	0.479371	NFKBIA, ARL6IP5, ALPL, CYBA	712	73	20119	1.54833	1	1	0.987699
GOTERM_BP_DIRECT	GO:0045597~positive regulation of cell differentiation	4	0.530504	0.479371	SOX17, BRD7, JUNB, ACTB	712	73	20119	1.54833	1	1	0.987699
GOTERM_BP_DIRECT	GO:0060412~ventricular septum morphogenesis	3	0.397878	0.487128	NOS3, GJA5, HES1	712	46	20119	1.84285	1	1	0.987699
GOTERM_BP_DIRECT	GO:0019216~regulation of lipid metabolic process	3	0.397878	0.487128	ID2, PSAP, GPS2	712	46	20119	1.84285	1	1	0.987699
GOTERM_BP_DIRECT	GO:0014065~phosphatidylinositol 3-kinase signaling	3	0.397878	0.487128	SLC9A3R2, XBP1, ZFP36L1	712	46	20119	1.84285	1	1	0.987699
GOTERM_BP_DIRECT	GO:0035094~response to nicotine	3	0.397878	0.487128	MT-ND4, GPX1, ALDOA	712	46	20119	1.84285	1	1	0.987699
GOTERM_BP_DIRECT	GO:0007010~cytoskeleton organization	6	0.795756	0.488022	CAPZB, CFL1, SH3BGRL3, VIM, RHOA, YWHAH	712	130	20119	1.30417	1	1	0.987699
GOTERM_BP_DIRECT	GO:0042632~cholesterol homeostasis	5	0.66313	0.488393	LIMA1, XBP1, PLSCR3, NPC2, TSPO	712	102	20119	1.38515	1	1	0.987699
GOTERM_BP_DIRECT	GO:0007519~skeletal muscle tissue development	4	0.530504	0.488404	MYL6, MBNL1, RHOA, PLEC	712	74	20119	1.52741	1	1	0.987699
GOTERM_BP_DIRECT	GO:0007338~single fertilization	5	0.66313	0.496015	H3F3B, CD9, SNU13, SLIRP, PARK7	712	103	20119	1.3717	1	1	0.987699
GOTERM_BP_DIRECT	GO:0051402~neuron apoptotic process	5	0.66313	0.496015	GPX1, TUBA1A, HSPA5, BAX, GAPDH	712	103	20119	1.3717	1	1	0.987699
GOTERM_BP_DIRECT	GO:0030501~positive regulation of bone mineralization	3	0.397878	0.498523	ISG15, ANO6, ATRAID	712	47	20119	1.80364	1	1	0.987699
GOTERM_BP_DIRECT	GO:0007224~smoothened signaling pathway	5	0.66313	0.503588	TUBA1A, ARL3, CTNNA1, FKBP8, HES1	712	104	20119	1.35851	1	1	0.987699
GOTERM_BP_DIRECT	GO:0006351~transcription, DNA-templated	7	0.928382	0.50582	SERTAD2, POLR2C, POLR1D, POLR2E, KLF4, MAPK3, POLR2L	712	161	20119	1.22857	1	1	0.987699
GOTERM_BP_DIRECT	GO:0007155~cell adhesion	23	3.0504	0.508391	LGALS3BP, EGFL7, TOR1A, ICAM2, THBS2, F11R, NPNT, FBLN5, RHOA, CLDN5, BCAM, ADAM15, PODXL, NINJ1, MMRN2, CTNNA1, CDH13, CD9, HES1, ESAM, IGFBP7, CD34, JCAD	712	611	20119	1.06368	1	1	0.987699
GOTERM_BP_DIRECT	GO:0051591~response to cAMP	3	0.397878	0.509754	THBD, NDUFS4, PLAT	712	48	20119	1.76606	1	1	0.987699
GOTERM_BP_DIRECT	GO:0043627~response to estrogen	4	0.530504	0.515033	ARPC1B, CTNNA1, ALDOA, AQP1	712	77	20119	1.4679	1	1	0.987699
GOTERM_BP_DIRECT	GO:0035774~positive regulation of insulin secretion involved in cellular response to glucose stimulus	3	0.397878	0.520819	KIF5B, SRI, DYNLL1	712	49	20119	1.73002	1	1	0.987699
GOTERM_BP_DIRECT	GO:0030890~positive regulation of B cell proliferation	3	0.397878	0.520819	CDKN1A, CD81, MIF	712	49	20119	1.73002	1	1	0.987699
GOTERM_BP_DIRECT	GO:0045787~positive regulation of cell cycle	3	0.397878	0.520819	ID2, NUPR1, CALR	712	49	20119	1.73002	1	1	0.987699
GOTERM_BP_DIRECT	GO:0042552~myelination	4	0.530504	0.523743	CLDN5, MALL, PSAP, MAL	712	78	20119	1.44908	1	1	0.987699
GOTERM_BP_DIRECT	GO:0098586~cellular response to virus	3	0.397878	0.531715	ARF1, BAX, LGALS9	712	50	20119	1.69542	1	1	0.987699
GOTERM_BP_DIRECT	GO:0010862~positive regulation of pathway-restricted SMAD protein phosphorylation	3	0.397878	0.531715	ACVRL1, SDCBP, LGALS9	712	50	20119	1.69542	1	1	0.987699
GOTERM_BP_DIRECT	GO:0007596~blood coagulation	4	0.530504	0.532367	THBD, SERPINE2, ANXA5, ANO6	712	79	20119	1.43074	1	1	0.987699
GOTERM_BP_DIRECT	GO:0030855~epithelial cell differentiation	5	0.66313	0.533359	CD63, ID3, TAGLN2, F11R, CTSB	712	108	20119	1.3082	1	1	0.987699
GOTERM_BP_DIRECT	GO:0032088~negative regulation of NF-kappaB transcription factor activity	4	0.530504	0.540902	NFKBIA, PRDX2, DAB2IP, KLF4	712	80	20119	1.41285	1	1	0.987699
GOTERM_BP_DIRECT	GO:0042102~positive regulation of T cell proliferation	4	0.530504	0.540902	ANXA1, CD59A, HES1, SELENOK	712	80	20119	1.41285	1	1	0.987699
GOTERM_BP_DIRECT	GO:0043330~response to exogenous dsRNA	3	0.397878	0.542441	NFKBIA, SLC3A2, MAPK3	712	51	20119	1.66218	1	1	0.987699
GOTERM_BP_DIRECT	GO:0043407~negative regulation of MAP kinase activity	3	0.397878	0.542441	HYAL2, DAB2IP, SH2B3	712	51	20119	1.66218	1	1	0.987699
GOTERM_BP_DIRECT	GO:0001974~blood vessel remodeling	3	0.397878	0.542441	ACVRL1, NOS3, BAX	712	51	20119	1.66218	1	1	0.987699
GOTERM_BP_DIRECT	GO:0071479~cellular response to ionizing radiation	3	0.397878	0.542441	CDKN1A, SWI5, RPL26	712	51	20119	1.66218	1	1	0.987699
GOTERM_BP_DIRECT	GO:0045184~establishment of protein localization	3	0.397878	0.542441	CRIPT, CHMP2A, NPNT	712	51	20119	1.66218	1	1	0.987699
GOTERM_BP_DIRECT	GO:0031507~heterochromatin assembly	4	0.530504	0.549347	MORF4L1, H1F0, LMNA, HMGB1	712	81	20119	1.39541	1	1	0.987699
GOTERM_BP_DIRECT	GO:0001755~neural crest cell migration	3	0.397878	0.552995	SEMA7A, CFL1, SEMA3G	712	52	20119	1.63021	1	1	0.987699
GOTERM_BP_DIRECT	GO:0048568~embryonic organ development	3	0.397878	0.552995	SOX17, SYF2, ZFP36L1	712	52	20119	1.63021	1	1	0.987699
GOTERM_BP_DIRECT	GO:0007265~Ras protein signal transduction	4	0.530504	0.5577	SDCBP, CDKN1A, RALB, RRAS	712	82	20119	1.37839	1	1	0.987699
GOTERM_BP_DIRECT	GO:0043406~positive regulation of MAP kinase activity	4	0.530504	0.5577	AKAP13, ILK, PDGFA, MIF	712	82	20119	1.37839	1	1	0.987699
GOTERM_BP_DIRECT	GO:0006338~chromatin remodeling	7	0.928382	0.559153	MORF4L1, BRD2, NPM1, CHD3, DEK, BRD7, ACTB	712	170	20119	1.16352	1	1	0.987699
GOTERM_BP_DIRECT	GO:0006334~nucleosome assembly	5	0.66313	0.562216	BRD2, NPM1, H1F0, H3F3B, ANP32B	712	112	20119	1.26147	1	1	0.987699
GOTERM_BP_DIRECT	GO:0006606~protein import into nucleus	5	0.66313	0.569277	NFKBIA, DDX5, CDKN1A, CFL1, LMNA	712	113	20119	1.25031	1	1	0.987699
GOTERM_BP_DIRECT	GO:0032968~positive regulation of transcription elongation from RNA polymerase II promoter	3	0.397878	0.573583	ELOC, EAPP, MED28	712	54	20119	1.56983	1	1	0.987699
GOTERM_BP_DIRECT	GO:0034605~cellular response to heat	3	0.397878	0.573583	YWHAE, PDCL3, PDCD6	712	54	20119	1.56983	1	1	0.987699
GOTERM_BP_DIRECT	GO:0009267~cellular response to starvation	4	0.530504	0.574123	MAP1LC3B, RRAGA, RALB, GLUL	712	84	20119	1.34557	1	1	0.987699
GOTERM_BP_DIRECT	GO:0006631~fatty acid metabolic process	8	1.06101	0.574557	CYB5A, HPGD, NDUFS6, TECR, ECH1, NDUFAB1, DBI, ADIPOR2	712	202	20119	1.11909	1	1	0.987699
GOTERM_BP_DIRECT	GO:0032869~cellular response to insulin stimulus	5	0.66313	0.576275	XBP1, PKM, HNRNPK, UCP2, ZFP36L1	712	114	20119	1.23934	1	1	0.987699
GOTERM_BP_DIRECT	GO:0001819~positive regulation of cytokine production	4	0.530504	0.58219	S100A13, MIF, LGALS9, GAPDH	712	85	20119	1.32974	1	1	0.987699
GOTERM_BP_DIRECT	GO:0070374~positive regulation of ERK1 and ERK2 cascade	9	1.19363	0.58319	ACTA2, SEMA7A, CAVIN3, PDGFA, MIF, HMGB1, NPNT, MAPK3, GNAI2	712	233	20119	1.09147	1	1	0.987699
GOTERM_BP_DIRECT	GO:0006406~mRNA export from nucleus	3	0.397878	0.583614	SEM1, RBM8A, HNRNPA2B1	712	55	20119	1.54129	1	1	0.987699
GOTERM_BP_DIRECT	GO:0021915~neural tube development	3	0.397878	0.583614	FKBP8, HES1, ZFP36L1	712	55	20119	1.54129	1	1	0.987699
GOTERM_BP_DIRECT	GO:0045600~positive regulation of fat cell differentiation	3	0.397878	0.583614	XBP1, ID2, ZFP36L1	712	55	20119	1.54129	1	1	0.987699
GOTERM_BP_DIRECT	GO:0050731~positive regulation of peptidyl-tyrosine phosphorylation	5	0.66313	0.590074	EFNA1, PRNP, CAV2, CD81, MIF	712	116	20119	1.21798	1	1	0.987699
GOTERM_BP_DIRECT	GO:0010033~response to organic substance	4	0.530504	0.59016	ANXA5, RPL36A, TIMP3, KLF4	712	86	20119	1.31428	1	1	0.987699
GOTERM_BP_DIRECT	GO:0071333~cellular response to glucose stimulus	4	0.530504	0.598031	XBP1, GPX1, UCP2, CYBA	712	87	20119	1.29917	1	1	0.987699
GOTERM_BP_DIRECT	GO:0006869~lipid transport	7	0.928382	0.598692	OSBPL9, GLTP, PLSCR3, GM2A, NPC2, TSPO, ANO6	712	177	20119	1.11751	1	1	0.987699
GOTERM_BP_DIRECT	GO:0048538~thymus development	3	0.397878	0.603152	PRDX2, HES1, MAPK3	712	57	20119	1.48721	1	1	0.987699
GOTERM_BP_DIRECT	GO:0070371~ERK1 and ERK2 cascade	3	0.397878	0.612657	YWHAZ, ZFP36L1, MAPK3	712	58	20119	1.46157	1	1	0.987699
GOTERM_BP_DIRECT	GO:0001541~ovarian follicle development	3	0.397878	0.612657	HNRNPK, CTNNA1, BAX	712	58	20119	1.46157	1	1	0.987699
GOTERM_BP_DIRECT	GO:0043966~histone H3 acetylation	3	0.397878	0.612657	SF3B5, TAF10, JADE1	712	58	20119	1.46157	1	1	0.987699
GOTERM_BP_DIRECT	GO:0014823~response to activity	3	0.397878	0.612657	CFL1, UQCRC1, CYBA	712	58	20119	1.46157	1	1	0.987699
GOTERM_BP_DIRECT	GO:0050680~negative regulation of epithelial cell proliferation	4	0.530504	0.621044	NPM1, DAB2IP, NUPR1, B2M	712	90	20119	1.25587	1	1	0.987699
GOTERM_BP_DIRECT	GO:0051289~protein homotetramerization	3	0.397878	0.621988	PKM, ALDOA, B2M	712	59	20119	1.4368	1	1	0.987699
GOTERM_BP_DIRECT	GO:0034446~substrate adhesion-dependent cell spreading	3	0.397878	0.621988	EFNA1, ILK, RHOA	712	59	20119	1.4368	1	1	0.987699
GOTERM_BP_DIRECT	GO:0009612~response to mechanical stimulus	3	0.397878	0.621988	JUND, TUBA1A, ACTG1	712	59	20119	1.4368	1	1	0.987699
GOTERM_BP_DIRECT	GO:0000122~negative regulation of transcription from RNA polymerase II promoter	36	4.77454	0.625344	TXN1, DDX5, RPL10, GPS2, YBX1, CHD3, HMGB1, YBX3, FBLN5, SDCBP, RPS14, CCND3, SPOP, HES1, LRRFIP1, XBP1, JUND, S100A1, CNBP, DAB2IP, ARID5B, KLF4, KLF3, YWHAZ, KLF2, EFNA1, DRAP1, H1F0, HNRNPK, IFI27, ID2, HNRNPA2B1, ID1, ID3, CALR, PKIG	712	1032	20119	0.98571	1	1	0.987699
GOTERM_BP_DIRECT	GO:0016573~histone acetylation	3	0.397878	0.631144	MORF4L1, TAF10, ACTB	712	60	20119	1.41285	1	1	0.987699
GOTERM_BP_DIRECT	GO:0050714~positive regulation of protein secretion	3	0.397878	0.640126	ARF1, TMED10, PPIA	712	61	20119	1.38969	1	1	0.987699
GOTERM_BP_DIRECT	GO:0009725~response to hormone	3	0.397878	0.640126	GPX1, NOS3, TIMP3	712	61	20119	1.38969	1	1	0.987699
GOTERM_BP_DIRECT	GO:0030334~regulation of cell migration	5	0.66313	0.642533	EGFL7, TMSB4X, LMNA, RHOA, RTN4	712	124	20119	1.1394	1	1	0.987699
GOTERM_BP_DIRECT	GO:0030097~hemopoiesis	4	0.530504	0.643144	MYO1E, CRIP2, CD34, SH2B3	712	93	20119	1.21536	1	1	0.987699
GOTERM_BP_DIRECT	GO:0071456~cellular response to hypoxia	5	0.66313	0.648771	LMNA, EIF4EBP1, RTN4, ZFP36L1, AQP1	712	125	20119	1.13028	1	1	0.987699
GOTERM_BP_DIRECT	GO:0051301~cell division	14	1.85676	0.657083	ANAPC13, RALB, ARL3, CETN3, DCTN3, ARPP19, RHOA, PPP1CA, GNAI2, CDC42, CCND3, CCND2, RPS3, PAFAH1B1	712	399	20119	0.991474	1	1	0.987699
GOTERM_BP_DIRECT	GO:0010595~positive regulation of endothelial cell migration	3	0.397878	0.657571	RRAS, PDCD6, CALR	712	63	20119	1.34557	1	1	0.987699
GOTERM_BP_DIRECT	GO:0009566~fertilization	3	0.397878	0.666037	CLIC4, BAX, YBX3	712	64	20119	1.32455	1	1	0.987699
GOTERM_BP_DIRECT	GO:0007219~Notch signaling pathway	5	0.66313	0.667049	JAG2, NFKBIA, RPS19, SORBS2, HES1	712	128	20119	1.10379	1	1	0.987699
GOTERM_BP_DIRECT	GO:0045444~fat cell differentiation	4	0.530504	0.67117	GPX1, ARID5B, KLF4, PSMB8	712	97	20119	1.16524	1	1	0.987699
GOTERM_BP_DIRECT	GO:0043524~negative regulation of neuron apoptotic process	7	0.928382	0.676536	PRDX2, NPM1, TMBIM4, ILK, BAX, PARK7, RHOA	712	192	20119	1.0302	1	1	0.987699
GOTERM_BP_DIRECT	GO:0016197~endosomal transport	3	0.397878	0.682461	CDC42, EHD2	712	66	20119	1.28441	1	1	0.987699
GOTERM_BP_DIRECT	GO:0051384~response to glucocorticoid	3	0.397878	0.682461	ALPL, HMGB1, PAM	712	66	20119	1.28441	1	1	0.987699
GOTERM_BP_DIRECT	GO:0006913~nucleocytoplasmic transport	3	0.397878	0.682461	RANBP1, NPM1, CAMK1	712	66	20119	1.28441	1	1	0.987699
GOTERM_BP_DIRECT	GO:0002931~response to ischemia	3	0.397878	0.682461	GJA1, EIF4EBP1, BAX	712	66	20119	1.28441	1	1	0.987699
GOTERM_BP_DIRECT	GO:0051897~positive regulation of protein kinase B signaling	5	0.66313	0.69039	MYDGF, GPX1, ILK, PDGFA, RTN4	712	132	20119	1.07034	1	1	0.987699
GOTERM_BP_DIRECT	GO:0031532~actin cytoskeleton reorganization	3	0.397878	0.690423	ANXA1, RHOA, PLEC	712	67	20119	1.26524	1	1	0.987699
GOTERM_BP_DIRECT	GO:0042475~odontogenesis of dentin-containing tooth	3	0.397878	0.690423	JAG2, CTNNA1, BAX	712	67	20119	1.26524	1	1	0.987699
GOTERM_BP_DIRECT	GO:0051092~positive regulation of NF-kappaB transcription factor activity	6	0.795756	0.697413	NPM1, RPS3, LRRFIP1, PPIA, PTMA, LAMTOR5	712	165	20119	1.02753	1	1	0.987699
GOTERM_BP_DIRECT	GO:0050766~positive regulation of phagocytosis	3	0.397878	0.698219	CYBA, CALR, DNM2	712	68	20119	1.24663	1	1	0.987699
GOTERM_BP_DIRECT	GO:0007584~response to nutrient	3	0.397878	0.698219	DAD1, ADIPOR2, PLEC	712	68	20119	1.24663	1	1	0.987699
GOTERM_BP_DIRECT	GO:0001889~liver development	4	0.530504	0.703886	XBP1, PKM, TAF10, HES1	712	102	20119	1.10812	1	1	0.987699
GOTERM_BP_DIRECT	GO:0070830~bicellular tight junction assembly	3	0.397878	0.705851	CLDN5, RAMP2, ESAM	712	69	20119	1.22857	1	1	0.987699
GOTERM_BP_DIRECT	GO:0006694~steroid biosynthetic process	3	0.397878	0.705851	CYB5R3, TECR, TSPO	712	69	20119	1.22857	1	1	0.987699
GOTERM_BP_DIRECT	GO:0090090~negative regulation of canonical Wnt signaling pathway	5	0.66313	0.707118	SOX17, DAB2IP, JADE1, PFDN5, DKK2	712	135	20119	1.04656	1	1	0.987699
GOTERM_BP_DIRECT	GO:0006486~protein glycosylation	5	0.66313	0.707118	TMEM59, DPM2, DPM3, DAD1, DDOST	712	135	20119	1.04656	1	1	0.987699
GOTERM_BP_DIRECT	GO:0033138~positive regulation of peptidyl-serine phosphorylation	4	0.530504	0.710122	TXN1, CAMK1, MIF, PARK7	712	103	20119	1.09736	1	1	0.987699
GOTERM_BP_DIRECT	GO:0001649~osteoblast differentiation	4	0.530504	0.716257	GJA1, H3F3B, IGFBP3, JUNB	712	104	20119	1.08681	1	1	0.987699
GOTERM_BP_DIRECT	GO:0008286~insulin receptor signaling pathway	3	0.397878	0.720634	CAV2, EIF4EBP1, MAPK3	712	71	20119	1.19396	1	1	0.987699
GOTERM_BP_DIRECT	GO:0032720~negative regulation of tumor necrosis factor production	3	0.397878	0.727787	SYT11, TSPO, CD34	712	72	20119	1.17738	1	1	0.987699
GOTERM_BP_DIRECT	GO:0045785~positive regulation of cell adhesion	3	0.397878	0.727787	CYTH3, CD63, TPM1	712	72	20119	1.17738	1	1	0.987699
GOTERM_BP_DIRECT	GO:0006898~receptor-mediated endocytosis	3	0.397878	0.734785	IFITM3, ATP5B, DNM2	712	73	20119	1.16125	1	1	0.987699
GOTERM_BP_DIRECT	GO:0071222~cellular response to lipopolysaccharide	10	1.32626	0.737276	XBP1, PLSCR3, PLSCR2, DAB2IP, TSPO, VIM, HMGB1, LITAF, B2M, RHOA	712	300	20119	0.941901	1	1	0.987699
GOTERM_BP_DIRECT	GO:0043588~skin development	3	0.397878	0.741629	PDGFA, DBI, PLEC	712	74	20119	1.14555	1	1	0.987699
GOTERM_BP_DIRECT	GO:0032024~positive regulation of insulin secretion	3	0.397878	0.741629	GJA1, ORAI1, GLUL	712	74	20119	1.14555	1	1	0.987699
GOTERM_BP_DIRECT	GO:0035019~somatic stem cell population maintenance	3	0.397878	0.741629	HES1, KLF4, MED28	712	74	20119	1.14555	1	1	0.987699
GOTERM_BP_DIRECT	GO:0030183~B cell differentiation	4	0.530504	0.745427	IGKC, ID2, GPS2, SLC25A5	712	109	20119	1.03695	1	1	0.987699
GOTERM_BP_DIRECT	GO:0046330~positive regulation of JNK cascade	4	0.530504	0.745427	CDC42, DAB2IP, HMGB1, GADD45G	712	109	20119	1.03695	1	1	0.987699
GOTERM_BP_DIRECT	GO:0007030~Golgi organization	4	0.530504	0.756406	CDC42, LMAN1, TMED9, TMED10	712	111	20119	1.01827	1	1	0.987699
GOTERM_BP_DIRECT	GO:0007005~mitochondrion organization	4	0.530504	0.756406	CHCHD2, CAV2, PARK7, PLEC	712	111	20119	1.01827	1	1	0.987699
GOTERM_BP_DIRECT	GO:0007204~positive regulation of cytosolic calcium ion concentration	6	0.795756	0.758146	BCAP31, EIF5A, FIS1, CD52, GJA1, HMGB1	712	178	20119	0.952484	1	1	0.987699
GOTERM_BP_DIRECT	GO:0005975~carbohydrate metabolic process	7	0.928382	0.760119	LDHA, MDH2, HYAL2, TALDO1, SLC3A2, GAPDH, PPP1CA	712	211	20119	0.937437	1	1	0.987699
GOTERM_BP_DIRECT	GO:0042147~retrograde transport, endosome to Golgi	3	0.397878	0.761259	VPS29, RAB7, VTI1B	712	77	20119	1.10092	1	1	0.987699
GOTERM_BP_DIRECT	GO:0031175~neuron projection development	6	0.795756	0.766624	SEMA7A, TOR1A, STMN2, EFHD1, VIM, RAB11A	712	180	20119	0.941901	1	1	0.987699
GOTERM_BP_DIRECT	GO:0006511~ubiquitin-dependent protein catabolic process	9	1.19363	0.766828	XBP1, PSMA4, PSMA1, PSMA2, SPOP, ELOC, RNF7, PSMA7, RBX1	712	277	20119	0.918098	1	1	0.987699
GOTERM_BP_DIRECT	GO:0019827~stem cell population maintenance	3	0.397878	0.76751	NPM1, KLF4, MED28	712	78	20119	1.08681	1	1	0.987699
GOTERM_BP_DIRECT	GO:0001568~blood vessel development	3	0.397878	0.773617	EGFL7, GJA5, GJA4	712	79	20119	1.07305	1	1	0.987699
GOTERM_BP_DIRECT	GO:0007049~cell cycle	21	2.78515	0.775826	ANAPC13, CDKN1A, RALB, ARL3, CETN3, DCTN3, DAB2IP, ARPP19, RHOA, RAB11A, PPP1CA, GNAI2, CCND3, CCND2, PSME3, RPS3, CAMK1, BRD7, PAFAH1B1, MAPK3, AVPI1	712	653	20119	0.908725	1	1	0.987699
GOTERM_BP_DIRECT	GO:0030216~keratinocyte differentiation	3	0.397878	0.779584	CLIC4, ANXA1, PLEC	712	80	20119	1.05964	1	1	0.987699
GOTERM_BP_DIRECT	GO:0040008~regulation of growth	3	0.397878	0.785413	MORF4L1, IGFBP3, DAB2IP	712	81	20119	1.04656	1	1	0.987699
GOTERM_BP_DIRECT	GO:0042149~cellular response to glucose starvation	3	0.397878	0.785413	XBP1, HSPA5, UPP1	712	81	20119	1.04656	1	1	0.987699
GOTERM_BP_DIRECT	GO:0006006~glucose metabolic process	3	0.397878	0.791106	NISCH, PKM, GAPDH	712	82	20119	1.03379	1	1	0.987699
GOTERM_BP_DIRECT	GO:0016311~dephosphorylation	4	0.530504	0.791847	PTPRR, PPP4C, ALPL, PPP1CA	712	118	20119	0.957865	1	1	0.987699
GOTERM_BP_DIRECT	GO:0008203~cholesterol metabolic process	4	0.530504	0.791847	LIMA1, CYB5R3, NPC2, APLP2	712	118	20119	0.957865	1	1	0.987699
GOTERM_BP_DIRECT	GO:0031398~positive regulation of protein ubiquitination	3	0.397878	0.796665	NPM1, UBB, HSPA5	712	83	20119	1.02134	1	1	0.987699
GOTERM_BP_DIRECT	GO:0071466~cellular response to xenobiotic stimulus	3	0.397878	0.796665	ACER2, PRNP, HSPA5	712	83	20119	1.02134	1	1	0.987699
GOTERM_BP_DIRECT	GO:0010951~negative regulation of endopeptidase activity	3	0.397878	0.802093	SERPINE2, TIMP3, GAPDH	712	84	20119	1.00918	1	1	0.987699
GOTERM_BP_DIRECT	GO:0007281~germ cell development	3	0.397878	0.807392	NOS3, BAX, PAFAH1B1	712	85	20119	0.997307	1	1	0.987699
GOTERM_BP_DIRECT	GO:0048661~positive regulation of smooth muscle cell proliferation	3	0.397878	0.812564	ID2, CDH13, CYBA	712	86	20119	0.98571	1	1	0.987699
GOTERM_BP_DIRECT	GO:0007283~spermatogenesis	16	2.12202	0.817236	JAG2, BCAP31, BTG1, H3F3B, NOS3, MEA1, YBX3, DNM2, GJA1, LAMP1, TSPAN8, SOX17, BAX, SLIRP, CALR, PAIP2	712	517	20119	0.874492	1	1	0.987699
GOTERM_BP_DIRECT	GO:0010508~positive regulation of autophagy	3	0.397878	0.822538	TMEM59, XBP1, HMGB1	712	88	20119	0.963308	1	1	0.987699
GOTERM_BP_DIRECT	GO:0045893~positive regulation of transcription, DNA-templated	23	3.0504	0.823139	ACVRL1, SF3B5, NPM1, DDX5, TAF10, CNBP, EBF1, ILK, CHD3, KLF4, ACTB, KLF2, NFKBIA, MORF4L1, SFR1, SOX17, SERTAD2, TMSB4X, ID2, HES1, SCAND1, BRD7, YWHAH	712	738	20119	0.880639	1	1	0.987699
GOTERM_BP_DIRECT	GO:0051216~cartilage development	3	0.397878	0.849658	HYAL2, MGP, MAPK3	712	94	20119	0.90182	1	1	0.987699
GOTERM_BP_DIRECT	GO:0006629~lipid metabolic process	22	2.91777	0.855618	XBP1, CERS5, RAB7, GPX1, HPGD, TECR, ATP5A1, ECH1, AKR1A1, PRDX6, ADIPOR2, ACER2, ATP5B, LIMA1, CYB5R3, GM2A, NPC2, NDUFAB1, PSAP, PAM, PLPP1, PAFAH1B1	712	726	20119	0.856273	1	1	0.987699
GOTERM_BP_DIRECT	GO:0007605~sensory perception of sound	8	1.06101	0.85754	JAG2, SLC9A3R2, CLIC5, GPX1, WDR1, PSAP, NDUFS4, RPL38	712	275	20119	0.822022	1	1	0.987699
GOTERM_BP_DIRECT	GO:0006935~chemotaxis	4	0.530504	0.863662	NINJ1, ECSCR, HMGB1, LGALS9	712	136	20119	0.831089	1	1	0.987699
GOTERM_BP_DIRECT	GO:0006813~potassium ion transport	4	0.530504	0.866925	NOS3, GJA5, ATP1B3, AQP1	712	137	20119	0.825023	1	1	0.987699
GOTERM_BP_DIRECT	GO:0007059~chromosome segregation	3	0.397878	0.869316	RPS3, BANF1, SLC25A5	712	99	20119	0.856273	1	1	0.987699
GOTERM_BP_DIRECT	GO:0050727~regulation of inflammatory response	3	0.397878	0.876497	SEMA7A, ANXA1, PARK7	712	101	20119	0.839317	1	1	0.987699
GOTERM_BP_DIRECT	GO:0070588~calcium ion transmembrane transport	3	0.397878	0.879949	ORAI1, ANO6, TMCO1	712	102	20119	0.831089	1	1	0.987699
GOTERM_BP_DIRECT	GO:0001843~neural tube closure	3	0.397878	0.879949	BRD2, RPS7, PFN1	712	102	20119	0.831089	1	1	0.987699
GOTERM_BP_DIRECT	GO:0010468~regulation of gene expression	14	1.85676	0.880962	BRD2, TAF10, YBX1, YBX3, ATRAID, CRIP1, ZFP36L1, NFKBIA, HNRNPK, TSPAN8, PCBP1, ID2, PCBP2, FKBP8	712	486	20119	0.813988	1	1	0.987699
GOTERM_BP_DIRECT	GO:0034765~regulation of ion transmembrane transport	4	0.530504	0.887898	CLIC5, CLIC4, ANO6, CLIC1	712	144	20119	0.784917	1	1	0.987699
GOTERM_BP_DIRECT	GO:0010467~gene expression	7	0.928382	0.89085	TUBA1A, SOX17, FUS, TAF10, PSAP, KLF4, PLEC	712	255	20119	0.775683	1	1	0.987699
GOTERM_BP_DIRECT	GO:0030198~extracellular matrix organization	5	0.66313	0.896054	ADAMTS1, APLP2, NPNT, FBLN2, FBLN5	712	185	20119	0.763703	1	1	0.987699
GOTERM_BP_DIRECT	GO:0008152~metabolic process	5	0.66313	0.898369	PKM, HYAL2, CAMK1, PAM, PRDX6	712	186	20119	0.759597	1	1	0.987699
GOTERM_BP_DIRECT	GO:0006954~inflammatory response	11	1.45889	0.904828	SEMA7A, ANXA1, LXN, TMEM258, NINJ1, NDUFS4, DAB2IP, CYBA, MIF, PARK7, HMGB1	712	401	20119	0.77513	1	1	0.987699
GOTERM_BP_DIRECT	GO:0030154~cell differentiation	33	4.37666	0.904949	SEMA7A, HIP1, SERPINE2, ECSCR, TNFAIP2, SRA1, MEA1, ATRAID, CDC42, SOX17, SH2B3, JUNB, PDLIM7, JAG2, EGFL7, XBP1, RPS7, NOS3, CAV2, TMEM176B, EDF1, NPNT, KLF4, RHOA, PSMB8, GADD45G, NME1, ID2, ID1, MGP, ID3, CAMK1, PAFAH1B1	712	1110	20119	0.840074	1	1	0.987699
GOTERM_BP_DIRECT	GO:0045666~positive regulation of neuron differentiation	3	0.397878	0.912452	ACTR3, BNIP2, RHOA	712	113	20119	0.750186	1	1	0.987699
GOTERM_BP_DIRECT	GO:0001503~ossification	3	0.397878	0.914958	MGP, RPL38, PDLIM7	712	114	20119	0.743606	1	1	0.987699
GOTERM_BP_DIRECT	GO:0032880~regulation of protein localization	3	0.397878	0.917395	PRNP, ARHGDIA, CAMK1	712	115	20119	0.73714	1	1	0.987699
GOTERM_BP_DIRECT	GO:0060271~cilium assembly	6	0.795756	0.921494	ACTR3, EHD2, ARL3, DYNLL1, YIF1B	712	235	20119	0.721456	1	1	0.987699
GOTERM_BP_DIRECT	GO:0016567~protein ubiquitination	12	1.59151	0.925231	WSB2, UBB, UBC, TULP4, SPOP, ELOB, ELOC, FAU, RNF7, RPS27A, AURKAIP1, RBX1	712	450	20119	0.753521	1	1	0.987699
GOTERM_BP_DIRECT	GO:0007613~memory	3	0.397878	0.926505	TUBA1A, SYT11, PAIP2	712	119	20119	0.712362	1	1	0.987699
GOTERM_BP_DIRECT	GO:0042593~glucose homeostasis	4	0.530504	0.930703	PLSCR3, SPOP, PARK7, ADIPOR2	712	163	20119	0.693424	1	1	0.987699
GOTERM_BP_DIRECT	GO:0006887~exocytosis	3	0.397878	0.932706	SNAP23, TNFAIP2, RAB11A	712	122	20119	0.694845	1	1	0.987699
GOTERM_BP_DIRECT	GO:0030030~cell projection organization	5	0.66313	0.93292	ACTR3, EHD2, CAPZB, CFL1, ILK	712	204	20119	0.692574	1	1	0.987699
GOTERM_BP_DIRECT	GO:0016042~lipid catabolic process	3	0.397878	0.934661	RAB7, PRDX6, PAFAH1B1	712	123	20119	0.689196	1	1	0.987699
GOTERM_BP_DIRECT	GO:0006508~proteolysis	16	2.12202	0.936462	CTSZ, HTRA1, PLAT, H13, PARK7, PSMB8, PSMB6, PSMD8, SDCBP, HINT1, ADAM15, CAPNS1, ADAMTS1, UQCRC2, CTSD, CTSB	712	596	20119	0.758578	1	1	0.987699
GOTERM_BP_DIRECT	GO:0045596~negative regulation of cell differentiation	3	0.397878	0.943653	HES1, ANP32B, ACTB	712	128	20119	0.662274	1	1	0.987699
GOTERM_BP_DIRECT	GO:0001501~skeletal system development	3	0.397878	0.95146	JAG2, GJA5, RPL38	712	133	20119	0.637376	1	1	0.987699
GOTERM_BP_DIRECT	GO:0009617~response to bacterium	7	0.928382	0.952498	SNX3, CD52, RAB7, ISG15, AA467197, LY6A, GAS5	712	296	20119	0.66824	1	1	0.987699
GOTERM_BP_DIRECT	GO:0008202~steroid metabolic process	3	0.397878	0.955637	LIMA1, CYB5R3, NPC2	712	136	20119	0.623317	1	1	0.987699
GOTERM_BP_DIRECT	GO:0018105~peptidyl-serine phosphorylation	4	0.530504	0.957991	ILK, BAX, CAMK1, MAPK3	712	182	20119	0.621033	1	1	0.987699
GOTERM_BP_DIRECT	GO:0006325~chromatin organization	8	1.06101	0.960162	MORF4L1, BRD2, BANF1, CHD3, DEK, HMGB1, PTMA, HMGN1	712	342	20119	0.660983	1	1	0.987699
GOTERM_BP_DIRECT	GO:0007411~axon guidance	4	0.530504	0.966146	EFNA1, SEMA7A, KIF5B, SEMA3G	712	190	20119	0.594885	1	1	0.987699
GOTERM_BP_DIRECT	GO:0006281~DNA repair	9	1.19363	0.967267	MORF4L1, NPM1, SFR1, SWI5, RPS3, PARK7, HMGB1, GTF2H5, RBX1	712	389	20119	0.653761	1	1	0.987699
GOTERM_BP_DIRECT	GO:0007268~chemical synaptic transmission	4	0.530504	0.972791	SDCBP, CAV2, SNCG, PAFAH1B1	712	198	20119	0.570849	1	1	0.987699
GOTERM_BP_DIRECT	GO:0045087~innate immune response	18	2.38727	0.973309	IFITM3, PPP1R14B, IFITM2, ANXA1, DAB2IP, CYBA, MIF, HMGB1, IFI35, BST2, ADAM15, IGKC, IFI27, NDUFS4, PCBP2, SDHAF4, GAPDH, B2M	712	721	20119	0.705446	1	1	0.987699
GOTERM_BP_DIRECT	GO:0007601~visual perception	3	0.397878	0.974326	CLIC5, GJA5, NDUFS4	712	154	20119	0.550461	1	1	0.987699
GOTERM_BP_DIRECT	GO:0006974~cellular response to DNA damage stimulus	12	1.59151	0.976278	ACER2, MORF4L1, CDKN1A, SFR1, SWI5, RPS3, BAX, PARK7, HMGB1, GTF2H5, MAPK3, RBX1	712	516	20119	0.65714	1	1	0.987699
GOTERM_BP_DIRECT	GO:0007399~nervous system development	10	1.32626	0.978776	CDC42, MBNL1, SEMA7A, SERPINE2, BAX, CAMK1, NDUFV2, RTN4, NME1, PAFAH1B1	712	448	20119	0.630737	1	1	0.987699
GOTERM_BP_DIRECT	GO:0007166~cell surface receptor signaling pathway	4	0.530504	0.983509	ANXA1, MIF, MS4A6D, MAPK3	712	216	20119	0.523278	1	1	0.987699
GOTERM_BP_DIRECT	GO:0000209~protein polyubiquitination	3	0.397878	0.990224	WSB2, SPOP, RBX1	712	185	20119	0.458222	1	1	0.990224
GOTERM_BP_DIRECT	GO:0045892~negative regulation of transcription, DNA-templated	15	1.98939	0.992112	NDUFA13, DAB2IP, CHD3, KLF4, HNRNPL, PSMC5, HNRNPK, ID2, ID1, ID3, HES1, CALR, BRD7, PFDN5, MPHOSPH8	712	685	20119	0.618767	1	1	0.992112
GOTERM_BP_DIRECT	GO:0007286~spermatid development	3	0.397878	0.993317	H3F3B, SLIRP, JAM2	712	197	20119	0.43031	1	1	0.993317
GOTERM_BP_DIRECT	GO:0007275~multicellular organism development	26	3.44828	0.994542	SEMA7A, SERPINE2, ECSCR, TNFAIP2, PDGFA, MEA1, ZFP36L1, PDLIM7, JAG2, EGFL7, XBP1, NOS3, EBF1, DAB2IP, EDF1, NPNT, DKK2, GADD45G, ID2, ID1, MGP, CDH13, ID3, CAMK1, GAPDH, PAFAH1B1	712	1099	20119	0.668501	1	1	0.994542
GOTERM_BP_DIRECT	GO:1990830~cellular response to leukemia inhibitory factor	5	0.66313	0.995772	XBP1, SOX17, ARID5B, KLF4, SLC25A5	712	311	20119	0.454293	1	1	0.995772
GOTERM_BP_DIRECT	GO:0035556~intracellular signal transduction	8	1.06101	0.996482	SDCBP, AKAP13, WSB2, HSPB1, BAX, SH2B3, MAPK3, PEA15A	712	450	20119	0.502347	1	1	0.996482
GOTERM_BP_DIRECT	GO:0055085~transmembrane transport	8	1.06101	0.996728	GJA1, VDAC2, ANO6, SLC25A5, SLC25A4, SAT1, AQP1, ATP6V0E	712	453	20119	0.49902	1	1	0.996728
GOTERM_BP_DIRECT	GO:0007420~brain development	4	0.530504	0.997795	NDUFS4, ID1, RTN4, SNRPB	712	285	20119	0.39659	1	1	0.997795
GOTERM_BP_DIRECT	GO:0016055~Wnt signaling pathway	3	0.397878	0.998217	SOX17, BRD7, DKK2	712	238	20119	0.356181	1	1	0.998217
GOTERM_BP_DIRECT	GO:0006468~protein phosphorylation	12	1.59151	0.998499	ACVRL1, CDC42, BRD2, SEMA7A, IGFBP3, TAF10, BAG1, CFL1, ILK, CAMK1, YWHAZ, MAPK3	712	651	20119	0.520867	1	1	0.998499
GOTERM_BP_DIRECT	GO:0042742~defense response to bacterium	5	0.66313	0.999661	PLAC8, IGKC, H2-K1, ISG15, ROMO1	712	399	20119	0.354098	1	1	0.999661
GOTERM_BP_DIRECT	GO:0007165~signal transduction	29	3.84615	0.999788	ACVRL1, YWHAE, LRPAP1, BEX3, PTPRR, RALB, GNAI2, RGS5, GJA1, CCND3, GNGT2, RRAS, GNG5, SHOC2, CD34, SH2B3, MPZL1, YWHAH, MAPK3, ANXA1, NOS3, DAB2IP, YWHAZ, RHEB, MOB2, GNB2, CAMK1, PKIG, PLPP1	712	1395	20119	0.587422	1	1	0.999788
GOTERM_BP_DIRECT	GO:0016310~phosphorylation	8	1.06101	0.999964	ACVRL1, PKM, RFK, ILK, CAMK1, CKB, MAPK3, NME1	712	626	20119	0.361112	1	1	0.999964
GOTERM_BP_DIRECT	GO:0006357~regulation of transcription from RNA polymerase II promoter	31	4.11141	0.999987	DDX5, JADE1, SRA1, GPS2, NEDD8, HMGB1, ACTB, SOX17, HES1, LRRFIP1, BRD7, JUNB, HMGN1, BRD2, XBP1, JUND, KLF13, TSC22D1, FUS, TAF10, EBF1, ARID5B, KLF4, KLF3, RHOA, KLF2, PSMC5, HNRNPK, SUB1, PFN1, PAM	712	1614	20119	0.542731	1	1	0.999987
GOTERM_BP_DIRECT	GO:0006355~regulation of transcription, DNA-templated	19	2.51989	0.999999	ACVRL1, BRD2, XBP1, JUND, FUS, TAF10, JADE1, EBF1, YBX1, MLF2, DRAP1, MORF4L1, HINT1, SOX17, SUB1, HES1, LRRFIP1, PFDN5, JUNB	712	1254	20119	0.428137	1	1	0.999999
GOTERM_BP_DIRECT	GO:0007186~G-protein coupled receptor signaling pathway	7	0.928382	1	RGS5, AKAP13, RAMP2, GNGT2, GNG5, GNB2, GNAI2	712	1724	20119	0.114733	1	1	1

## Sheet: Fib_up_clustered
Annotation Cluster 1	Enrichment Score: 2.7357294109287786
Category	Term	Count	%	PValue	Genes	List Total	Pop Hits	Pop Total	Fold Enrichment	Bonferroni	Benjamini	FDR
GOTERM_BP_DIRECT	GO:0009612~response to mechanical stimulus	5	4	0.000438832	COL1A1, COL3A1, MMP14, MMP2, TXNIP	122	59	20119	13.9754	0.432581	0.0226613	0.0218012
GOTERM_BP_DIRECT	GO:0001501~skeletal system development	6	4.8	0.00126111	COL1A1, CLEC3B, COL3A1, MMP14, COL1A2, FBN1	122	133	20119	7.43954	0.803899	0.0452249	0.0435084
GOTERM_BP_DIRECT	GO:0071230~cellular response to amino acid stimulus	5	4	0.011214	COL1A1, COL3A1, COL1A2, MMP2, COL6A1	122	144	20119	5.72604	1	0.222105	0.213675
Annotation Cluster 2	Enrichment Score: 2.549281816627538
Category	Term	Count	%	PValue	Genes	List Total	Pop Hits	Pop Total	Fold Enrichment	Bonferroni	Benjamini	FDR
GOTERM_BP_DIRECT	GO:0043410~positive regulation of MAPK cascade	7	5.6	0.00130112	APP, IGFBP4, IGFBP3, ITGA1, TIMP2, IGF1, IGFBP6	122	199	20119	5.80085	0.813783	0.0453987	0.0436756
GOTERM_BP_DIRECT	GO:0043568~positive regulation of insulin-like growth factor receptor signaling pathway	3	2.4	0.00190424	IGFBP4, IGFBP3, IGF1	122	11	20119	44.9754	0.914626	0.0585327	0.0563111
GOTERM_BP_DIRECT	GO:0044342~type B pancreatic cell proliferation	3	2.4	0.00908059	IGFBP4, IGFBP3, IGF1	122	24	20119	20.6137	0.999992	0.18608	0.179017
Annotation Cluster 3	Enrichment Score: 2.3218598619731936
Category	Term	Count	%	PValue	Genes	List Total	Pop Hits	Pop Total	Fold Enrichment	Bonferroni	Benjamini	FDR
GOTERM_BP_DIRECT	GO:0060070~canonical Wnt signaling pathway	7	5.6	5.9449e-05	SFRP4, SFRP1, SFRP2, WNT5A, GPC3, NID1, PLPP3	122	112	20119	10.3069	0.0738795	0.00590374	0.00567966
GOTERM_BP_DIRECT	GO:0060071~Wnt signaling pathway, planar cell polarity pathway	4	3.2	9.1585e-05	SFRP1, WNT5A, GPC3, CTHRC1	122	15	20119	43.976	0.111519	0.00788242	0.00758324
GOTERM_BP_DIRECT	GO:0090090~negative regulation of canonical Wnt signaling pathway	7	5.6	0.000166864	SFRP4, APP, SFRP1, SFRP2, WNT5A, GPC3, CTHRC1	122	135	20119	8.55088	0.193812	0.0113379	0.0109076
GOTERM_BP_DIRECT	GO:0046546~development of primary male sexual characteristics	3	2.4	0.000213548	SFRP1, SFRP2, WNT5A	122	4	20119	123.682	0.240974	0.0137026	0.0131825
GOTERM_BP_DIRECT	GO:0030178~negative regulation of Wnt signaling pathway	5	4	0.000359088	SFRP4, APP, SFRP1, SFRP2, GRB10	122	56	20119	14.7241	0.371027	0.019316	0.0185828
GOTERM_BP_DIRECT	GO:0035567~non-canonical Wnt signaling pathway	4	3.2	0.000498672	SFRP4, SFRP1, SFRP2, WNT5A	122	26	20119	25.3707	0.474784	0.0228278	0.0219613
GOTERM_BP_DIRECT	GO:0090263~positive regulation of canonical Wnt signaling pathway	6	4.8	0.000513874	COL1A1, SFRP4, SFRP1, SFRP2, GPC3, RPS12	122	109	20119	9.07761	0.484996	0.0228278	0.0219613
GOTERM_BP_DIRECT	GO:0003402~planar cell polarity pathway involved in axis elongation	3	2.4	0.000738622	SFRP1, SFRP2, WNT5A	122	7	20119	70.6756	0.614769	0.0297988	0.0286678
GOTERM_BP_DIRECT	GO:0008584~male gonad development	6	4.8	0.0014382	REN1, SFRP1, MMP14, RBP4, SFRP2, WNT5A	122	137	20119	7.22233	0.844025	0.0479758	0.0461549
GOTERM_BP_DIRECT	GO:0050680~negative regulation of epithelial cell proliferation	5	4	0.00213555	SFRP1, SFRP2, WNT5A, GPC3, GAS1	122	90	20119	9.16166	0.936704	0.0641161	0.0616826
GOTERM_BP_DIRECT	GO:0090179~planar cell polarity pathway involved in neural tube closure	3	2.4	0.0031137	SFRP1, SFRP2, WNT5A	122	14	20119	35.3378	0.982155	0.0788192	0.0758276
GOTERM_BP_DIRECT	GO:0021915~neural tube development	4	3.2	0.00443332	SFRP1, MARCKS, SFRP2, WNT5A	122	55	20119	11.9934	0.996773	0.104062	0.100112
GOTERM_BP_DIRECT	GO:0030514~negative regulation of BMP signaling pathway	4	3.2	0.00514664	SFRP1, SFRP2, BMPER, WNT5A	122	58	20119	11.3731	0.998721	0.116723	0.112293
GOTERM_BP_DIRECT	GO:0030509~BMP signaling pathway	5	4	0.00564049	SFRP1, SFRP2, NFIA, BMPER, WNT5A	122	118	20119	6.9877	0.999326	0.125549	0.120784
GOTERM_BP_DIRECT	GO:0048546~digestive tract morphogenesis	3	2.4	0.00634981	SFRP1, SFRP2, WNT5A	122	20	20119	24.7365	0.999732	0.136627	0.131441
GOTERM_BP_DIRECT	GO:0043065~positive regulation of apoptotic process	7	5.6	0.0305842	SFRP4, APP, SFRP1, SFRP2, IGFBP3, MMP2, TXNIP	122	390	20119	2.95992	1	0.384327	0.36974
GOTERM_BP_DIRECT	GO:0009952~anterior/posterior pattern specification	4	3.2	0.0413221	SFRP1, SFRP2, WNT5A, PCSK5	122	127	20119	5.19401	1	0.443412	0.426582
GOTERM_BP_DIRECT	GO:0001756~somitogenesis	3	2.4	0.0461971	SFRP1, SFRP2, WNT5A	122	57	20119	8.67947	1	0.46616	0.448467
GOTERM_BP_DIRECT	GO:0001843~neural tube closure	3	2.4	0.125627	SFRP1, SFRP2, WNT5A	122	102	20119	4.85029	1	0.795024	0.764848
GOTERM_BP_DIRECT	GO:0016055~Wnt signaling pathway	4	3.2	0.172871	SFRP4, SFRP1, SFRP2, WNT5A	122	238	20119	2.77159	1	0.949686	0.91364
GOTERM_BP_DIRECT	GO:0030154~cell differentiation	10	8	0.22447	MEG3, SFRP4, SFRP1, CSRP2, SFRP2, RPS3A1, WNT5A, VEGFD, FSTL1, DCLK1	122	1110	20119	1.48567	1	1	0.962791
GOTERM_BP_DIRECT	GO:0007275~multicellular organism development	9	7.2	0.341452	SFRP4, SFRP1, CSRP2, SFRP2, WNT5A, VEGFD, PLPP3, FSTL1, DCLK1	122	1099	20119	1.35049	1	1	0.962791
GOTERM_BP_DIRECT	GO:0045892~negative regulation of transcription, DNA-templated	6	4.8	0.394982	MEG3, SFRP1, FABP4, SFRP2, WNT5A, GAS6	122	685	20119	1.44447	1	1	0.962791
Annotation Cluster 4	Enrichment Score: 2.076674617564914
Category	Term	Count	%	PValue	Genes	List Total	Pop Hits	Pop Total	Fold Enrichment	Bonferroni	Benjamini	FDR
GOTERM_BP_DIRECT	GO:0050680~negative regulation of epithelial cell proliferation	5	4	0.00213555	SFRP1, SFRP2, WNT5A, GPC3, GAS1	122	90	20119	9.16166	0.936704	0.0641161	0.0616826
GOTERM_BP_DIRECT	GO:0008284~positive regulation of cell proliferation	10	8	0.01482	SFRP1, FABP4, CXCL12, SFRP2, WNT5A, GAS1, CD248, VEGFD, IGF1, IL6ST	122	637	20119	2.58885	1	0.249586	0.240113
GOTERM_BP_DIRECT	GO:0050679~positive regulation of epithelial cell proliferation	4	3.2	0.0186045	SFRP1, WNT5A, GAS1, IGF1	122	93	20119	7.0929	1	0.295253	0.284047
Annotation Cluster 5	Enrichment Score: 1.8875973997184108
Category	Term	Count	%	PValue	Genes	List Total	Pop Hits	Pop Total	Fold Enrichment	Bonferroni	Benjamini	FDR
GOTERM_BP_DIRECT	GO:0048146~positive regulation of fibroblast proliferation	6	4.8	0.000107669	RPS3A1, WNT5A, FBLN1, CD248, IGF1, GAS6	122	78	20119	12.6854	0.129779	0.00868754	0.00835781
GOTERM_BP_DIRECT	GO:0032148~activation of protein kinase B activity	3	2.4	0.0167718	WNT5A, IGF1, GAS6	122	33	20119	14.9918	1	0.277596	0.267059
GOTERM_BP_DIRECT	GO:0010628~positive regulation of gene expression	8	6.4	0.0753671	SFRP4, APP, WNT5A, FBLN1, IGF1, GAS6, SLC38A2, ACTG2	122	610	20119	2.16275	1	0.608759	0.585653
GOTERM_BP_DIRECT	GO:0043066~negative regulation of apoptotic process	7	5.6	0.206898	SFRP1, RPS3A1, WNT5A, GAS1, IGF1, GAS6, FSTL1	122	660	20119	1.74904	1	1	0.962791
Annotation Cluster 6	Enrichment Score: 1.8747569449581907
Category	Term	Count	%	PValue	Genes	List Total	Pop Hits	Pop Total	Fold Enrichment	Bonferroni	Benjamini	FDR
GOTERM_BP_DIRECT	GO:0030307~positive regulation of cell growth	5	4	0.00440178	SFRP1, MMP14, SFRP2, IGF1, EIF4G1	122	110	20119	7.4959	0.996638	0.104062	0.100112
GOTERM_BP_DIRECT	GO:0050732~negative regulation of peptidyl-tyrosine phosphorylation	3	2.4	0.00515353	SFRP1, SFRP2, IGF1	122	18	20119	27.485	0.998732	0.116723	0.112293
GOTERM_BP_DIRECT	GO:0010629~negative regulation of gene expression	7	5.6	0.0322541	H19, APP, SFRP1, SFRP2, CILP, SERPINF1, IGF1	122	395	20119	2.92245	1	0.38916	0.374389
GOTERM_BP_DIRECT	GO:0045600~positive regulation of fat cell differentiation	3	2.4	0.0433165	SFRP1, SFRP2, IGF1	122	55	20119	8.99508	1	0.454647	0.437391
Annotation Cluster 7	Enrichment Score: 1.4669469650010631
Category	Term	Count	%	PValue	Genes	List Total	Pop Hits	Pop Total	Fold Enrichment	Bonferroni	Benjamini	FDR
GOTERM_BP_DIRECT	GO:0032755~positive regulation of interleukin-6 production	4	3.2	0.0294377	APP, WNT5A, VEGFD, LBP	122	111	20119	5.9427	1	0.383614	0.369054
GOTERM_BP_DIRECT	GO:0032760~positive regulation of tumor necrosis factor production	4	3.2	0.0322117	AKAP12, APP, WNT5A, LBP	122	115	20119	5.73599	1	0.38916	0.374389
GOTERM_BP_DIRECT	GO:0032722~positive regulation of chemokine production	3	2.4	0.0419026	APP, WNT5A, LBP	122	54	20119	9.16166	1	0.443412	0.426582
Annotation Cluster 8	Enrichment Score: 1.279547858959255
Category	Term	Count	%	PValue	Genes	List Total	Pop Hits	Pop Total	Fold Enrichment	Bonferroni	Benjamini	FDR
GOTERM_BP_DIRECT	GO:0033138~positive regulation of peptidyl-serine phosphorylation	5	4	0.00348097	APP, SFRP2, WNT5A, GAS6, EIF4G1	122	103	20119	8.00533	0.988911	0.0864217	0.0831415
GOTERM_BP_DIRECT	GO:0001934~positive regulation of protein phosphorylation	5	4	0.0752766	C3, APP, WNT5A, VEGFD, GAS6	122	264	20119	3.12329	1	0.608759	0.585653
GOTERM_BP_DIRECT	GO:0006468~protein phosphorylation	5	4	0.553346	APP, IGFBP3, WNT5A, GAS6, DCLK1	122	651	20119	1.26659	1	1	0.962791
Annotation Cluster 9	Enrichment Score: 1.1408660044850536
Category	Term	Count	%	PValue	Genes	List Total	Pop Hits	Pop Total	Fold Enrichment	Bonferroni	Benjamini	FDR
GOTERM_BP_DIRECT	GO:0040014~regulation of multicellular organism growth	3	2.4	0.0208286	H19, APP, IGF1	122	37	20119	13.3711	1	0.320116	0.307966
GOTERM_BP_DIRECT	GO:0010629~negative regulation of gene expression	7	5.6	0.0322541	H19, APP, SFRP1, SFRP2, CILP, SERPINF1, IGF1	122	395	20119	2.92245	1	0.38916	0.374389
GOTERM_BP_DIRECT	GO:0010468~regulation of gene expression	4	3.2	0.562543	H19, APP, LOX, IGF1	122	486	20119	1.35728	1	1	0.962791

## Sheet: Fib_up_unclustered
Category	Term	Count	%	PValue	Genes	List Total	Pop Hits	Pop Total	Fold Enrichment	Bonferroni	Benjamini	FDR
GOTERM_BP_DIRECT	GO:0030198~extracellular matrix organization	21	16.8	9.95562e-20	APP, POSTN, OLFML2B, COL11A1, MMP2, ELN, FBLN1, NID1, FBLN2, HSPG2, FBLN5, MMP23, COL1A1, ADAMTS5, MMP14, ADAMTS2, COL3A1, COL1A2, COL5A1, COL8A1, MATN2	122	185	20119	18.7195	1.28527e-16	1.28527e-16	1.23649e-16
GOTERM_BP_DIRECT	GO:0030199~collagen fibril organization	12	9.6	3.41694e-14	COL1A1, ADAMTS2, COL3A1, COL1A2, SFRP2, LOX, COL5A1, COL14A1, LUM, COL11A1, DPT, LOXL1	122	57	20119	34.7179	4.41456e-11	2.20564e-11	2.12192e-11
GOTERM_BP_DIRECT	GO:0030324~lung development	10	8	1.10999e-07	ADAMTS2, COL3A1, MMP14, RBP4, SPARC, LOX, NFIB, WNT5A, GPC3, IGF1	122	133	20119	12.3992	0.000143289	4.77665e-05	4.59535e-05
GOTERM_BP_DIRECT	GO:0007155~cell adhesion	18	14.4	1.5001e-07	APP, POSTN, COL14A1, LAMA4, PCDH7, ITGA1, COL12A1, DPT, THBS2, NID1, FBLN5, MFAP4, COL5A1, COL6A2, COL6A1, COL8A1, SVEP1, PLPP3	122	611	20119	4.85823	0.000193644	4.84157e-05	4.6578e-05
GOTERM_BP_DIRECT	GO:0008285~negative regulation of cell proliferation	15	12	3.36296e-07	MEG3, APP, IGFBP3, ITGA1, DPT, IGF1, HSPG2, H19, SFRP4, SFRP1, CXCL12, SFRP2, NFIB, TIMP2, GPC3	122	432	20119	5.72604	0.000434064	8.68316e-05	8.35359e-05
GOTERM_BP_DIRECT	GO:0001568~blood vessel development	8	6.4	4.84049e-07	COL1A1, COL3A1, COL1A2, LOX, BMPER, COL5A1, LAMA4, PLPP3	122	79	20119	16.6997	0.000624712	0.000104151	0.000100198
GOTERM_BP_DIRECT	GO:0035987~endodermal cell differentiation	6	4.8	1.08556e-06	MMP14, COL11A1, MMP2, COL12A1, COL6A1, COL8A1	122	31	20119	31.918	0.00140048	0.000200209	0.00019261
GOTERM_BP_DIRECT	GO:0071560~cellular response to transforming growth factor beta stimulus	7	5.6	6.47703e-06	COL1A1, CLEC3B, SFRP1, CILP, WNT5A, PENK, FBN1	122	76	20119	15.1891	0.008327	0.00104523	0.00100556
GOTERM_BP_DIRECT	GO:0016477~cell migration	11	8.8	2.15262e-05	LIMA1, MMP14, COL5A1, MMP2, WNT5A, GPC3, SVEP1, CD248, IGFBP6, PHLDB2, CTHRC1	122	316	20119	5.74053	0.027408	0.00308781	0.00297061
GOTERM_BP_DIRECT	GO:0001649~osteoblast differentiation	7	5.6	3.92067e-05	COL1A1, SFRP1, LOX, IGFBP3, PENK, IGF1, CTHRC1	122	104	20119	11.0997	0.0493572	0.00506158	0.00486947
GOTERM_BP_DIRECT	GO:0097435~supramolecular fiber organization	4	3.2	4.4871e-05	MFAP5, MFAP4, COL3A1, COL5A1	122	12	20119	54.9699	0.0562837	0.00526622	0.00506634
GOTERM_BP_DIRECT	GO:0048251~elastic fiber assembly	4	3.2	5.80762e-05	MFAP4, COL3A1, LOX, FBLN5	122	13	20119	50.7415	0.0722367	0.00590374	0.00567966
GOTERM_BP_DIRECT	GO:0009617~response to bacterium	10	8	7.65914e-05	C3, CAR3, FABP4, NFIB, PENK, GPC3, HP, VEGFD, LY6A, SERPINA3N	122	296	20119	5.57128	0.0941516	0.00706282	0.00679475
GOTERM_BP_DIRECT	GO:0010466~negative regulation of peptidase activity	7	5.6	0.000124656	APP, ECM1, TIMP2, GPC3, TIMP3, PI16, SERPINA3N	122	128	20119	9.01851	0.148658	0.00946656	0.00910725
GOTERM_BP_DIRECT	GO:0001938~positive regulation of endothelial cell proliferation	6	4.8	0.000136522	ECM1, CCL11, CXCL12, WNT5A, VEGFD, HSPG2	122	82	20119	12.0666	0.161602	0.00979169	0.00942005
GOTERM_BP_DIRECT	GO:0002181~cytoplasmic translation	6	4.8	0.000222892	RPS3A1, RPLP1, RPL12, RPSA, RPS20, RPS12	122	91	20119	10.8732	0.250078	0.0137026	0.0131825
GOTERM_BP_DIRECT	GO:0048706~embryonic skeletal system development	5	4	0.000250039	COL1A1, RBP4, WNT5A, GAS1, PCSK5	122	51	20119	16.1676	0.275911	0.0146727	0.0141158
GOTERM_BP_DIRECT	GO:0016525~negative regulation of angiogenesis	6	4.8	0.000329962	MEG3, SPARC, SERPINF1, THBS2, FBLN5, DCN	122	99	20119	9.99454	0.346917	0.0185209	0.0178179
GOTERM_BP_DIRECT	GO:0042060~wound healing	6	4.8	0.000492644	COL1A1, COL3A1, LOX, WNT5A, IGF1, PLPP3	122	108	20119	9.16166	0.470679	0.0228278	0.0219613
GOTERM_BP_DIRECT	GO:0070374~positive regulation of ERK1 and ERK2 cascade	8	6.4	0.00052695	AKAP12, C3, APP, CCL11, CXCL12, BMPER, IGF1, GAS6	122	233	20119	5.66214	0.493622	0.0228278	0.0219613
GOTERM_BP_DIRECT	GO:0030282~bone mineralization	5	4	0.000530467	CLEC3B, COL1A2, LOX, GPC3, ASPN	122	62	20119	13.2992	0.495917	0.0228278	0.0219613
GOTERM_BP_DIRECT	GO:0001503~ossification	6	4.8	0.00063052	COL1A1, IGSF10, ECM1, CLEC3B, MMP14, COL11A1	122	114	20119	8.67947	0.557032	0.0262581	0.0252615
GOTERM_BP_DIRECT	GO:0006508~proteolysis	12	9.6	0.000946706	MMP23, REN1, C3, ADAMTS5, ADAMTS2, MMP14, C1S1, MMP2, HP, PCOLCE, PRSS23, PCSK5	122	596	20119	3.32033	0.705588	0.0370363	0.0356306
GOTERM_BP_DIRECT	GO:0071542~dopaminergic neuron differentiation	4	3.2	0.00120681	SFRP1, CXCL12, WNT5A, VEGFD	122	35	20119	18.8468	0.789639	0.0452249	0.0435084
GOTERM_BP_DIRECT	GO:0043567~regulation of insulin-like growth factor receptor signaling pathway	3	2.4	0.00125627	IGFBP4, IGFBP3, IGFBP6	122	9	20119	54.9699	0.802667	0.0452249	0.0435084
GOTERM_BP_DIRECT	GO:0034097~response to cytokine	5	4	0.00144931	COL3A1, TIMP2, TIMP3, SERPINA3N, IL6ST	122	81	20119	10.1796	0.846248	0.0479758	0.0461549
GOTERM_BP_DIRECT	GO:0060346~bone trabecula formation	3	2.4	0.00156416	COL1A1, SFRP1, MMP2	122	10	20119	49.473	0.867466	0.0504833	0.0485672
GOTERM_BP_DIRECT	GO:0006979~response to oxidative stress	6	4.8	0.00168457	CAR3, APP, MMP14, GPX3, MMP2, TXNIP	122	142	20119	6.96802	0.886575	0.0530433	0.0510301
GOTERM_BP_DIRECT	GO:0006412~translation	8	6.4	0.00240031	RPS3A1, MT-RNR2, RPL12, MT-RNR1, RPSA, RPS20, EIF4G1, RPS12	122	303	20119	4.35406	0.955064	0.0690483	0.0664276
GOTERM_BP_DIRECT	GO:0060041~retina development in camera-type eye	5	4	0.0024068	C3, RBP4, NFIA, NFIB, SERPINF1	122	93	20119	8.86612	0.95544	0.0690483	0.0664276
GOTERM_BP_DIRECT	GO:0051216~cartilage development	5	4	0.00250224	COL3A1, SFRP2, NFIA, COL11A1, WNT5A	122	94	20119	8.7718	0.960618	0.0702259	0.0675605
GOTERM_BP_DIRECT	GO:0045766~positive regulation of angiogenesis	6	4.8	0.00283197	C3, ECM1, CCL11, SFRP2, WNT5A, VEGFD	122	160	20119	6.18412	0.9743	0.0757544	0.0728792
GOTERM_BP_DIRECT	GO:0030574~collagen catabolic process	4	3.2	0.00283722	MMP23, ADAMTS2, MMP14, MMP2	122	47	20119	14.0349	0.974474	0.0757544	0.0728792
GOTERM_BP_DIRECT	GO:0009410~response to xenobiotic stimulus	8	6.4	0.00287527	REN1, COL1A1, SFRP1, SFRP2, LOX, MMP2, TXNIP, ADD3	122	313	20119	4.21495	0.975701	0.0757544	0.0728792
GOTERM_BP_DIRECT	GO:0085029~extracellular matrix assembly	3	2.4	0.0031137	COL1A2, ELN, GAS6	122	14	20119	35.3378	0.982155	0.0788192	0.0758276
GOTERM_BP_DIRECT	GO:0001822~kidney development	6	4.8	0.00425289	REN1, SERPINF1, WNT5A, GPC3, PCSK5, FBN1	122	176	20119	5.62193	0.995922	0.103594	0.099662
GOTERM_BP_DIRECT	GO:0009725~response to hormone	4	3.2	0.00592525	MMP14, LOX, TIMP2, TIMP3	122	61	20119	10.8138	0.999534	0.129652	0.124732
GOTERM_BP_DIRECT	GO:0014009~glial cell proliferation	3	2.4	0.00835651	NFIA, NFIB, PENK	122	23	20119	21.51	0.99998	0.174004	0.1674
GOTERM_BP_DIRECT	GO:0002063~chondrocyte development	3	2.4	0.00835651	ECM1, SFRP2, COL11A1	122	23	20119	21.51	0.99998	0.174004	0.1674
GOTERM_BP_DIRECT	GO:0043588~skin development	4	3.2	0.0100877	COL1A1, ADAMTS2, COL3A1, COL5A1	122	74	20119	8.91405	0.999998	0.203488	0.195764
GOTERM_BP_DIRECT	GO:0071356~cellular response to tumor necrosis factor	5	4	0.0120233	AKAP12, COL1A1, SFRP1, CCL11, FABP4	122	147	20119	5.60918	1	0.222105	0.213675
GOTERM_BP_DIRECT	GO:0045669~positive regulation of osteoblast differentiation	4	3.2	0.0120429	SFRP2, IGF1, IL6ST, CTHRC1	122	79	20119	8.34987	1	0.222105	0.213675
GOTERM_BP_DIRECT	GO:0040008~regulation of growth	4	3.2	0.0128816	IGFBP4, IGFBP3, GPC3, GAS6	122	81	20119	8.1437	1	0.234227	0.225336
GOTERM_BP_DIRECT	GO:0071347~cellular response to interleukin-1	4	3.2	0.0133131	AKAP12, SFRP1, CCL11, MMP2	122	82	20119	8.04438	1	0.238712	0.229652
GOTERM_BP_DIRECT	GO:0009314~response to radiation	3	2.4	0.0139802	COL3A1, CXCL12, PENK	122	30	20119	16.491	1	0.247216	0.237833
GOTERM_BP_DIRECT	GO:0010951~negative regulation of endopeptidase activity	4	3.2	0.0142009	SERPINF1, TIMP2, TIMP3, SERPINA3N	122	84	20119	7.85285	1	0.247216	0.237833
GOTERM_BP_DIRECT	GO:0001764~neuron migration	5	4	0.0143619	COL3A1, CXCL12, GAS6, DCLK1, MATN2	122	155	20119	5.31967	1	0.247216	0.237833
GOTERM_BP_DIRECT	GO:0071425~hematopoietic stem cell proliferation	3	2.4	0.0148862	SFRP2, WNT5A, PRG4	122	31	20119	15.959	1	0.249586	0.240113
GOTERM_BP_DIRECT	GO:0035904~aorta development	3	2.4	0.0187535	COL3A1, LOX, LOXL1	122	35	20119	14.1351	1	0.295253	0.284047
GOTERM_BP_DIRECT	GO:0035108~limb morphogenesis	3	2.4	0.0187535	NFIA, WNT5A, PCSK5	122	35	20119	14.1351	1	0.295253	0.284047
GOTERM_BP_DIRECT	GO:0001958~endochondral ossification	3	2.4	0.0208286	COL1A1, MMP14, HSPG2	122	37	20119	13.3711	1	0.320116	0.307966
GOTERM_BP_DIRECT	GO:0006953~acute-phase response	3	2.4	0.0229948	HP, LBP, SERPINA3N	122	39	20119	12.6854	1	0.338249	0.32541
GOTERM_BP_DIRECT	GO:0050807~regulation of synapse organization	3	2.4	0.0229948	SPARC, NEDD4, WNT5A	122	39	20119	12.6854	1	0.338249	0.32541
GOTERM_BP_DIRECT	GO:0030335~positive regulation of cell migration	6	4.8	0.0230502	COL1A1, MMP14, CCL11, CXCL12, MMP2, IGF1	122	268	20119	3.69201	1	0.338249	0.32541
GOTERM_BP_DIRECT	GO:0022008~neurogenesis	4	3.2	0.0249033	MARCKS, NFIA, NFIB, WNT5A	122	104	20119	6.34269	1	0.349325	0.336066
GOTERM_BP_DIRECT	GO:0032496~response to lipopolysaccharide	5	4	0.0251644	AKAP12, REN1, PENK, LBP, LOXL1	122	184	20119	4.48125	1	0.349325	0.336066
GOTERM_BP_DIRECT	GO:0001933~negative regulation of protein phosphorylation	4	3.2	0.025526	CTDSP2, IGFBP3, FBLN1, PLPP3	122	105	20119	6.28228	1	0.350575	0.337269
GOTERM_BP_DIRECT	GO:0045880~positive regulation of smoothened signaling pathway	3	2.4	0.0275904	SFRP1, GPC3, GAS1	122	43	20119	11.5053	1	0.370999	0.356918
GOTERM_BP_DIRECT	GO:0014911~positive regulation of smooth muscle cell migration	3	2.4	0.0275904	POSTN, IGF1, IL6ST	122	43	20119	11.5053	1	0.370999	0.356918
GOTERM_BP_DIRECT	GO:0007411~axon guidance	5	4	0.0278752	MEG3, CXCL12, WNT5A, GAS1, MATN2	122	190	20119	4.33973	1	0.370999	0.356918
GOTERM_BP_DIRECT	GO:0001525~angiogenesis	6	4.8	0.0305618	ECM1, MMP14, MMP2, COL8A1, VEGFD, HSPG2	122	289	20119	3.42373	1	0.384327	0.36974
GOTERM_BP_DIRECT	GO:0045666~positive regulation of neuron differentiation	4	3.2	0.0308082	APP, CXCL12, TIMP2, EIF4G1	122	113	20119	5.83752	1	0.384327	0.36974
GOTERM_BP_DIRECT	GO:0071310~cellular response to organic substance	3	2.4	0.0312582	LOX, TIMP2, TIMP3	122	46	20119	10.755	1	0.384327	0.36974
GOTERM_BP_DIRECT	GO:0010811~positive regulation of cell-substrate adhesion	3	2.4	0.0312582	COL8A1, NID1, FBLN2	122	46	20119	10.755	1	0.384327	0.36974
GOTERM_BP_DIRECT	GO:0007507~heart development	6	4.8	0.0350463	COL3A1, RBP4, LOX, MMP2, PCSK5, FBN1	122	300	20119	3.2982	1	0.417244	0.401408
GOTERM_BP_DIRECT	GO:0001666~response to hypoxia	5	4	0.0353908	MMP14, CXCL12, MMP2, PENK, VEGFD	122	205	20119	4.02219	1	0.417244	0.401408
GOTERM_BP_DIRECT	GO:0043408~regulation of MAPK cascade	3	2.4	0.0377693	REN1, APP, TIMP2	122	51	20119	9.70058	1	0.43928	0.422608
GOTERM_BP_DIRECT	GO:0042127~regulation of cell proliferation	5	4	0.0386954	SPARC, SFRP2, TXNIP, PRG4, IGF1	122	211	20119	3.90782	1	0.443412	0.426582
GOTERM_BP_DIRECT	GO:0048144~fibroblast proliferation	3	2.4	0.0405066	COL3A1, CD248, VEGFD	122	53	20119	9.33452	1	0.443412	0.426582
GOTERM_BP_DIRECT	GO:0048705~skeletal system morphogenesis	3	2.4	0.0419026	COL1A1, COL11A1, MMP2	122	54	20119	9.16166	1	0.443412	0.426582
GOTERM_BP_DIRECT	GO:0042542~response to hydrogen peroxide	3	2.4	0.0447481	COL1A1, MMP2, TXNIP	122	56	20119	8.83446	1	0.462158	0.444617
GOTERM_BP_DIRECT	GO:0048286~lung alveolus development	3	2.4	0.0447481	MEG3, MAN2A1, IGF1	122	56	20119	8.83446	1	0.462158	0.444617
GOTERM_BP_DIRECT	GO:0070371~ERK1 and ERK2 cascade	3	2.4	0.0476631	CCL11, GRB10, IGF1	122	58	20119	8.52982	1	0.46616	0.448467
GOTERM_BP_DIRECT	GO:0007162~negative regulation of cell adhesion	3	2.4	0.0476631	MMP2, FBLN1, HSPG2	122	58	20119	8.52982	1	0.46616	0.448467
GOTERM_BP_DIRECT	GO:0003151~outflow tract morphogenesis	3	2.4	0.0491461	SFRP2, ELN, NEDD4	122	59	20119	8.38525	1	0.47705	0.458943
GOTERM_BP_DIRECT	GO:0001558~regulation of cell growth	3	2.4	0.0506457	IGFBP4, IGFBP3, FBLN5	122	60	20119	8.24549	1	0.487937	0.469417
GOTERM_BP_DIRECT	GO:0010595~positive regulation of endothelial cell migration	3	2.4	0.0552416	SPARC, WNT5A, PLPP3	122	63	20119	7.85285	1	0.51679	0.497175
GOTERM_BP_DIRECT	GO:0043491~protein kinase B signaling	3	2.4	0.0583842	LOX, IGF1, GAS6	122	65	20119	7.61122	1	0.536113	0.515765
GOTERM_BP_DIRECT	GO:0008283~cell proliferation	6	4.8	0.0609859	H19, NFIB, WNT5A, GAS1, VEGFD, IGF1	122	351	20119	2.81897	1	0.552702	0.531724
GOTERM_BP_DIRECT	GO:0007566~embryo implantation	3	2.4	0.0615874	MMP2, FBLN1, PCSK5	122	67	20119	7.38402	1	0.552702	0.531724
GOTERM_BP_DIRECT	GO:0006417~regulation of translation	4	3.2	0.0619803	APP, RPLP1, IGF1, EIF4G1	122	150	20119	4.3976	1	0.552702	0.531724
GOTERM_BP_DIRECT	GO:0002062~chondrocyte differentiation	3	2.4	0.0632111	COL3A1, NFIB, HSPG2	122	68	20119	7.27543	1	0.552702	0.531724
GOTERM_BP_DIRECT	GO:0042733~embryonic digit morphogenesis	3	2.4	0.0632111	SFRP2, WNT5A, GAS1	122	68	20119	7.27543	1	0.552702	0.531724
GOTERM_BP_DIRECT	GO:0010467~gene expression	5	4	0.0681431	COL3A1, NFIA, NFIB, GRB10, SVEP1	122	255	20119	3.23353	1	0.581775	0.559693
GOTERM_BP_DIRECT	GO:0032720~negative regulation of tumor necrosis factor production	3	2.4	0.0698483	IGF1, LBP, GAS6	122	72	20119	6.87124	1	0.581775	0.559693
GOTERM_BP_DIRECT	GO:0043154~negative regulation of cysteine-type endopeptidase activity involved in apoptotic process	3	2.4	0.071542	SFRP2, IGF1, GAS6	122	73	20119	6.77712	1	0.592056	0.569585
GOTERM_BP_DIRECT	GO:0071363~cellular response to growth factor stimulus	3	2.4	0.0784481	SFRP1, SPARC, GAS6	122	77	20119	6.42506	1	0.629047	0.605171
GOTERM_BP_DIRECT	GO:0043434~response to peptide hormone	3	2.4	0.0837593	COL1A1, CXCL12, SERPINA3N	122	80	20119	6.18412	1	0.655353	0.630479
GOTERM_BP_DIRECT	GO:0014070~response to organic cyclic compound	3	2.4	0.0855537	SFRP1, MMP14, SERPINF1	122	81	20119	6.10777	1	0.655706	0.630819
GOTERM_BP_DIRECT	GO:0014068~positive regulation of phosphatidylinositol 3-kinase signaling	3	2.4	0.0873597	NEDD4, IGF1, DCN	122	82	20119	6.03329	1	0.655706	0.630819
GOTERM_BP_DIRECT	GO:0030593~neutrophil chemotaxis	3	2.4	0.0873597	CCL11, ITGA1, LBP	122	82	20119	6.03329	1	0.655706	0.630819
GOTERM_BP_DIRECT	GO:1901215~negative regulation of neuron death	3	2.4	0.0873597	APP, SERPINF1, IGF1	122	82	20119	6.03329	1	0.655706	0.630819
GOTERM_BP_DIRECT	GO:0009267~cellular response to starvation	3	2.4	0.0910059	SFRP1, RNASE4, GAS6	122	84	20119	5.88964	1	0.663814	0.638618
GOTERM_BP_DIRECT	GO:0048812~neuron projection morphogenesis	3	2.4	0.0946962	WNT5A, ITGA1, DCLK1	122	86	20119	5.75267	1	0.671719	0.646223
GOTERM_BP_DIRECT	GO:0010033~response to organic substance	3	2.4	0.0946962	REN1, TIMP2, TIMP3	122	86	20119	5.75267	1	0.671719	0.646223
GOTERM_BP_DIRECT	GO:0070373~negative regulation of ERK1 and ERK2 cascade	3	2.4	0.0946962	TIMP3, FBLN1, IGF1	122	86	20119	5.75267	1	0.671719	0.646223
GOTERM_BP_DIRECT	GO:0071333~cellular response to glucose stimulus	3	2.4	0.0965574	SERPINF1, IGF1, GAS6	122	87	20119	5.68655	1	0.680421	0.654596
GOTERM_BP_DIRECT	GO:0050673~epithelial cell proliferation	3	2.4	0.100311	WNT5A, GPC3, COL8A1	122	89	20119	5.55876	1	0.692522	0.666237
GOTERM_BP_DIRECT	GO:0060348~bone development	3	2.4	0.100311	MMP14, SPARC, OGN	122	89	20119	5.55876	1	0.692522	0.666237
GOTERM_BP_DIRECT	GO:0045732~positive regulation of protein catabolic process	3	2.4	0.104105	NEDD4, WNT5A, GPC3	122	91	20119	5.43659	1	0.707366	0.680518
GOTERM_BP_DIRECT	GO:0032092~positive regulation of protein binding	3	2.4	0.107938	APP, WNT5A, CTHRC1	122	93	20119	5.31967	1	0.720941	0.693578
GOTERM_BP_DIRECT	GO:0060326~cell chemotaxis	3	2.4	0.107938	CXCL12, LOX, ITGA1	122	93	20119	5.31967	1	0.720941	0.693578
GOTERM_BP_DIRECT	GO:0030900~forebrain development	3	2.4	0.109868	APP, NFIB, DCLK1	122	94	20119	5.26308	1	0.727384	0.699776
GOTERM_BP_DIRECT	GO:0016485~protein processing	3	2.4	0.111808	ADAMTS2, CPXM1, PCSK5	122	95	20119	5.20768	1	0.736449	0.708497
GOTERM_BP_DIRECT	GO:0007160~cell-matrix adhesion	3	2.4	0.113757	COL3A1, ITGA1, NID1	122	96	20119	5.15343	1	0.741715	0.713564
GOTERM_BP_DIRECT	GO:0050729~positive regulation of inflammatory response	3	2.4	0.121637	APP, FABP4, WNT5A	122	100	20119	4.9473	1	0.785169	0.755368
GOTERM_BP_DIRECT	GO:0001889~liver development	3	2.4	0.125627	MEG3, MAN2A1, HP	122	102	20119	4.85029	1	0.795024	0.764848
GOTERM_BP_DIRECT	GO:0007224~smoothened signaling pathway	3	2.4	0.129648	GPC3, GAS1, HSPG2	122	104	20119	4.75701	1	0.797028	0.766777
GOTERM_BP_DIRECT	GO:0007565~female pregnancy	3	2.4	0.13167	MMP2, SLC38A2, PCSK5	122	105	20119	4.71171	1	0.802044	0.771602
GOTERM_BP_DIRECT	GO:0098609~cell-cell adhesion	4	3.2	0.131707	CXCL12, ITGA1, RPSA, PLPP3	122	209	20119	3.15617	1	0.802044	0.771602
GOTERM_BP_DIRECT	GO:0032355~response to estradiol	3	2.4	0.133699	COL1A1, PENK, TXNIP	122	106	20119	4.66726	1	0.806018	0.775426
GOTERM_BP_DIRECT	GO:0007229~integrin-mediated signaling pathway	3	2.4	0.135735	COL3A1, ITGA1, PLPP3	122	107	20119	4.62364	1	0.807532	0.776882
GOTERM_BP_DIRECT	GO:0007409~axonogenesis	3	2.4	0.158562	APP, WNT5A, DCLK1	122	118	20119	4.19262	1	0.901776	0.867549
GOTERM_BP_DIRECT	GO:0006260~DNA replication	3	2.4	0.16491	NFIA, NFIB, RBMS1	122	121	20119	4.08867	1	0.925775	0.890637
GOTERM_BP_DIRECT	GO:0045471~response to ethanol	3	2.4	0.169163	CAR3, PENK, IGF1	122	123	20119	4.02219	1	0.941336	0.905607
GOTERM_BP_DIRECT	GO:0051897~positive regulation of protein kinase B signaling	3	2.4	0.18853	CXCL12, IGF1, GAS6	122	132	20119	3.74795	1	0.999626	0.961685
GOTERM_BP_DIRECT	GO:0030308~negative regulation of cell growth	3	2.4	0.195054	SFRP1, SFRP2, GAS1	122	135	20119	3.66466	1	1	0.962791
GOTERM_BP_DIRECT	GO:0061844~antimicrobial humoral immune response mediated by antimicrobial peptide	3	2.4	0.195054	APP, CCL11, CXCL12	122	135	20119	3.66466	1	1	0.962791
GOTERM_BP_DIRECT	GO:0006935~chemotaxis	3	2.4	0.197235	CCL11, CXCL12, LSP1	122	136	20119	3.63772	1	1	0.962791
GOTERM_BP_DIRECT	GO:0006915~apoptotic process	7	5.6	0.205957	APP, MARCKS, SFRP2, IGFBP3, GAS1, LSP1, GAS6	122	659	20119	1.7517	1	1	0.962791
GOTERM_BP_DIRECT	GO:0035264~multicellular organism growth	3	2.4	0.214786	MEG3, COL3A1, IGF1	122	144	20119	3.43562	1	1	0.962791
GOTERM_BP_DIRECT	GO:0007601~visual perception	3	2.4	0.236915	COL1A1, LUM, COL11A1	122	154	20119	3.21253	1	1	0.962791
GOTERM_BP_DIRECT	GO:0007420~brain development	4	3.2	0.245701	CXCL12, NFIB, HSPG2, DCLK1	122	285	20119	2.31452	1	1	0.962791
GOTERM_BP_DIRECT	GO:0009887~animal organ morphogenesis	3	2.4	0.259165	WNT5A, GPC3, HSPG2	122	164	20119	3.01664	1	1	0.962791
GOTERM_BP_DIRECT	GO:0007568~aging	3	2.4	0.268078	SERPINF1, MMP2, PENK	122	168	20119	2.94482	1	1	0.962791
GOTERM_BP_DIRECT	GO:0045893~positive regulation of transcription, DNA-templated	7	5.6	0.28447	COL1A1, MEG3, SFRP1, NFIA, NFIB, WNT5A, IGF1	122	738	20119	1.56419	1	1	0.962791
GOTERM_BP_DIRECT	GO:0031175~neuron projection development	3	2.4	0.294795	APP, NEDD4, MATN2	122	180	20119	2.7485	1	1	0.962791
GOTERM_BP_DIRECT	GO:0010976~positive regulation of neuron projection development	3	2.4	0.303677	MARCKS, SERPINF1, WNT5A	122	184	20119	2.68875	1	1	0.962791
GOTERM_BP_DIRECT	GO:0050830~defense response to Gram-positive bacterium	3	2.4	0.305895	APP, RNASE4, LBP	122	185	20119	2.67421	1	1	0.962791
GOTERM_BP_DIRECT	GO:0006954~inflammatory response	4	3.2	0.434735	C3, ECM1, CCL11, IGFBP4	122	401	20119	1.64499	1	1	0.962791
GOTERM_BP_DIRECT	GO:0030182~neuron differentiation	3	2.4	0.444914	APP, WNT5A, EIF4G1	122	250	20119	1.97892	1	1	0.962791
GOTERM_BP_DIRECT	GO:0045944~positive regulation of transcription from RNA polymerase II promoter	9	7.2	0.471451	APP, SFRP2, NFIA, NFIB, LUM, WNT5A, IGF1, FBLN5, DCN	122	1240	20119	1.19693	1	1	0.962791
GOTERM_BP_DIRECT	GO:0007399~nervous system development	4	3.2	0.507417	APP, NEDD4, IGF1, DCLK1	122	448	20119	1.47241	1	1	0.962791
GOTERM_BP_DIRECT	GO:0007165~signal transduction	9	7.2	0.607175	AKAP12, ECM1, OLFML2B, WNT5A, GRB10, LSP1, IL6ST, GAS6, PLPP3	122	1395	20119	1.06393	1	1	0.962791
GOTERM_BP_DIRECT	GO:0001701~in utero embryonic development	3	2.4	0.620303	MEG3, COL3A1, MAN2A1	122	347	20119	1.42573	1	1	0.962791
GOTERM_BP_DIRECT	GO:0002376~immune system process	4	3.2	0.648989	C3, C1S1, HP, LBP	122	552	20119	1.195	1	1	0.962791
GOTERM_BP_DIRECT	GO:0042742~defense response to bacterium	3	2.4	0.69545	ADAMTS5, HP, LBP	122	399	20119	1.23992	1	1	0.962791
GOTERM_BP_DIRECT	GO:0045087~innate immune response	4	3.2	0.813223	C3, APP, C1S1, LBP	122	721	20119	0.914895	1	1	0.962791
GOTERM_BP_DIRECT	GO:0006955~immune response	3	2.4	0.827033	CCL11, CXCL12, PRG4	122	524	20119	0.94414	1	1	0.962791
GOTERM_BP_DIRECT	GO:0000122~negative regulation of transcription from RNA polymerase II promoter	5	4	0.873766	APP, NFIB, NEDD4, TXNIP, FBLN5	122	1032	20119	0.798982	1	1	0.962791
GOTERM_BP_DIRECT	GO:0006629~lipid metabolic process	3	2.4	0.935776	C3, LIMA1, PLPP3	122	726	20119	0.681446	1	1	0.962791
GOTERM_BP_DIRECT	GO:0006357~regulation of transcription from RNA polymerase II promoter	4	3.2	0.997361	APP, ECM1, NFIA, NFIB	122	1614	20119	0.408698	1	1	0.997361

## Sheet: Fib_down_clustered
Annotation Cluster 1	Enrichment Score: 4.0427948322319045
Category	Term	Count	%	PValue	Genes	List Total	Pop Hits	Pop Total	Fold Enrichment	Bonferroni	Benjamini	FDR
GOTERM_BP_DIRECT	GO:0019882~antigen processing and presentation	7	9.72222	5.67155e-09	CD74, H2-EB1, H2-K1, H2-AA, H2-D1, H2-AB1	69	42	20119	48.5966	4.93991e-06	4.93992e-06	4.8832e-06
GOTERM_BP_DIRECT	GO:0019886~antigen processing and presentation of exogenous peptide antigen via MHC class II	5	6.94444	1.43089e-06	CD74, H2-EB1, FCER1G, H2-AA, H2-AB1	69	25	20119	58.3159	0.00124553	0.000415436	0.000410666
GOTERM_BP_DIRECT	GO:0034341~response to interferon-gamma	5	6.94444	5.12701e-06	IFITM3, CD74, H2-EB1, IFITM2, H2-AA	69	34	20119	42.8794	0.00445568	0.00111641	0.00110359
GOTERM_BP_DIRECT	GO:0002504~antigen processing and presentation of peptide or polysaccharide antigen via MHC class II	3	4.16667	0.000111825	H2-EB1, H2-AA, H2-AB1	69	5	20119	174.948	0.0928118	0.0162333	0.0160469
GOTERM_BP_DIRECT	GO:0050870~positive regulation of T cell activation	4	5.55556	0.000333601	H2-EB1, THY1, H2-AA, H2-AB1	69	40	20119	29.158	0.252197	0.0415095	0.041033
GOTERM_BP_DIRECT	GO:0002503~peptide antigen assembly with MHC class II protein complex	3	4.16667	0.000997787	H2-EB1, H2-AA, H2-AB1	69	14	20119	62.4814	0.580841	0.0790066	0.0780995
GOTERM_BP_DIRECT	GO:0006955~immune response	8	11.1111	0.0019202	CD74, H2-EB1, H2-K1, H2-AA, CXCL14, H2-D1, H2-AB1	69	524	20119	4.4516	0.812523	0.127925	0.126456
GOTERM_BP_DIRECT	GO:0002381~immunoglobulin production involved in immunoglobulin mediated immune response	3	4.16667	0.00205619	H2-EB1, H2-AA, H2-AB1	69	20	20119	43.737	0.833505	0.127925	0.126456
GOTERM_BP_DIRECT	GO:0002250~adaptive immune response	4	5.55556	0.0673687	CD74, H2-EB1, H2-AA, H2-AB1	69	277	20119	4.21054	1	1	0.989655
Annotation Cluster 2	Enrichment Score: 0.51925514811891
Category	Term	Count	%	PValue	Genes	List Total	Pop Hits	Pop Total	Fold Enrichment	Bonferroni	Benjamini	FDR
GOTERM_BP_DIRECT	GO:0010628~positive regulation of gene expression	6	8.33333	0.0552233	CD74, CEBPB, TYROBP, TGFB1, MUSTN1, HES1	69	610	20119	2.868	1	0.930261	0.919581
GOTERM_BP_DIRECT	GO:0045893~positive regulation of transcription, DNA-templated	5	6.94444	0.238954	CD74, CEBPB, TGFB1, SPP1, HES1	69	738	20119	1.97547	1	1	0.989655
GOTERM_BP_DIRECT	GO:0000122~negative regulation of transcription from RNA polymerase II promoter	5	6.94444	0.463717	CEBPB, H1F0, TGFB1, GADD45A, HES1	69	1032	20119	1.41269	1	1	0.989655
GOTERM_BP_DIRECT	GO:0045944~positive regulation of transcription from RNA polymerase II promoter	5	6.94444	0.610357	CEBPB, TGFB1, HES1, JUNB, PTMA	69	1240	20119	1.17572	1	1	0.989655
GOTERM_BP_DIRECT	GO:0045892~negative regulation of transcription, DNA-templated	3	4.16667	0.678345	CEBPB, TGFB1, HES1	69	685	20119	1.27699	1	1	0.989655
Annotation Cluster 3	Enrichment Score: 0.08525506351590312
Category	Term	Count	%	PValue	Genes	List Total	Pop Hits	Pop Total	Fold Enrichment	Bonferroni	Benjamini	FDR
GOTERM_BP_DIRECT	GO:0045944~positive regulation of transcription from RNA polymerase II promoter	5	6.94444	0.610357	CEBPB, TGFB1, HES1, JUNB, PTMA	69	1240	20119	1.17572	1	1	0.989655
GOTERM_BP_DIRECT	GO:0006355~regulation of transcription, DNA-templated	3	4.16667	0.930918	CEBPB, HES1, JUNB	69	1254	20119	0.697559	1	1	0.989655
GOTERM_BP_DIRECT	GO:0006357~regulation of transcription from RNA polymerase II promoter	3	4.16667	0.976651	CEBPB, HES1, JUNB	69	1614	20119	0.54197	1	1	0.989655

## Sheet: Fib_down_unclustered
Category	Term	Count	%	PValue	Genes	List Total	Pop Hits	Pop Total	Fold Enrichment	Bonferroni	Benjamini	FDR
GOTERM_BP_DIRECT	GO:0002376~immune system process	14	19.4444	3.42029e-08	C1QB, IFITM3, CD74, H2-EB1, IFITM2, FCER1G, H2-K1, H2-AA, TYROBP, IGKC, GAPDH, H2-D1, C1QC, H2-AB1	69	552	20119	7.39514	2.97903e-05	1.48954e-05	1.47243e-05
GOTERM_BP_DIRECT	GO:0048839~inner ear development	5	6.94444	9.25062e-05	C1QB, TGFB1, H2-K1, IGFBP7, CXCL14	69	70	20119	20.8271	0.0774158	0.0161146	0.0159296
GOTERM_BP_DIRECT	GO:0030316~osteoclast differentiation	4	5.55556	0.000646017	TYROBP, TGFB1, FCER1G, JUNB	69	50	20119	23.3264	0.430424	0.0703351	0.0695275
GOTERM_BP_DIRECT	GO:0042130~negative regulation of T cell proliferation	4	5.55556	0.000809692	CEBPB, TGFB1, H2-AA, H2-AB1	69	54	20119	21.5985	0.506152	0.0783602	0.0774605
GOTERM_BP_DIRECT	GO:0008347~glial cell migration	3	4.16667	0.000997787	TSPO, CD9, CSPG4	69	14	20119	62.4814	0.580841	0.0790066	0.0780995
GOTERM_BP_DIRECT	GO:0008283~cell proliferation	7	9.72222	0.00119066	CD74, BTG1, TGFB1, H3F3B, CD9, HES1, CSPG4	69	351	20119	5.81498	0.645725	0.086422	0.0854298
GOTERM_BP_DIRECT	GO:0001913~T cell mediated cytotoxicity	3	4.16667	0.00226769	H2-K1, H2-D1, CTSC	69	21	20119	41.6542	0.861571	0.131677	0.130165
GOTERM_BP_DIRECT	GO:0010977~negative regulation of neuron projection development	4	5.55556	0.0034078	H2-K1, HES1, CSPG4, H2-D1	69	89	20119	13.1047	0.948864	0.185512	0.183382
GOTERM_BP_DIRECT	GO:0046597~negative regulation of viral entry into host cell	3	4.16667	0.00588895	IFITM3, CD74, IFITM2	69	34	20119	25.7276	0.994168	0.301722	0.298258
GOTERM_BP_DIRECT	GO:0050731~positive regulation of peptidyl-tyrosine phosphorylation	4	5.55556	0.00712938	CD74, TGFB1, CCK, CSPG4	69	116	20119	10.0545	0.998034	0.344983	0.341022
GOTERM_BP_DIRECT	GO:0045087~innate immune response	8	11.1111	0.0107653	C1QB, IFITM3, IFITM2, FCER1G, IGKC, NPY, GAPDH, C1QC	69	721	20119	3.23528	0.99992	0.46883	0.463447
GOTERM_BP_DIRECT	GO:0000226~microtubule cytoskeleton organization	4	5.55556	0.0148119	TUBA1C, TUBB6, PRC1, GAPDH	69	152	20119	7.67315	0.999998	0.609021	0.602029
GOTERM_BP_DIRECT	GO:0008285~negative regulation of cell proliferation	6	8.33333	0.0153829	IFITM3, BTG1, TGFB1, SERPINE2, FRZB, CD9	69	432	20119	4.04972	0.999999	0.609021	0.602029
GOTERM_BP_DIRECT	GO:0007568~aging	4	5.55556	0.0192895	TGFB1, NPY, TSPO, CTSC	69	168	20119	6.94237	1	0.672045	0.664329
GOTERM_BP_DIRECT	GO:0031640~killing of cells of other organism	3	4.16667	0.0260037	LYZ2, GAPDH, CXCL14	69	74	20119	11.8208	1	0.754975	0.746307
GOTERM_BP_DIRECT	GO:0010033~response to organic substance	3	4.16667	0.0342927	TGFB1, SPP1, CTSC	69	86	20119	10.1714	1	0.930261	0.919581
GOTERM_BP_DIRECT	GO:0043065~positive regulation of apoptotic process	5	6.94444	0.0429588	TGFB1, FRZB, GADD45A, TSPO, CCK	69	390	20119	3.7382	1	0.930261	0.919581
GOTERM_BP_DIRECT	GO:0042742~defense response to bacterium	5	6.94444	0.0460458	CEBPB, FCER1G, IGKC, LYZ2, H2-K1	69	399	20119	3.65388	1	0.930261	0.919581
GOTERM_BP_DIRECT	GO:0001649~osteoblast differentiation	3	4.16667	0.0483533	H3F3B, SPP1, JUNB	69	104	20119	8.41095	1	0.930261	0.919581
GOTERM_BP_DIRECT	GO:0007229~integrin-mediated signaling pathway	3	4.16667	0.0508703	TYROBP, FCER1G, THY1	69	107	20119	8.17513	1	0.930261	0.919581
GOTERM_BP_DIRECT	GO:0071346~cellular response to interferon-gamma	3	4.16667	0.0534337	CAPG, GAPDH, H2-AB1	69	110	20119	7.95217	1	0.930261	0.919581
GOTERM_BP_DIRECT	GO:0032755~positive regulation of interleukin-6 production	3	4.16667	0.0542983	CD74, TYROBP, FCER1G	69	111	20119	7.88053	1	0.930261	0.919581
GOTERM_BP_DIRECT	GO:0007155~cell adhesion	6	8.33333	0.055538	BCAM, SPP1, CD9, HES1, IGFBP7, THY1	69	611	20119	2.8633	1	0.930261	0.919581
GOTERM_BP_DIRECT	GO:0008284~positive regulation of cell proliferation	6	8.33333	0.0640894	TGFB1, PRC1, NPY, HES1, CCK, CRLF1	69	637	20119	2.74643	1	1	0.989655
GOTERM_BP_DIRECT	GO:0030308~negative regulation of cell growth	3	4.16667	0.0764479	TGFB1, SERPINE2, FRZB	69	135	20119	6.47955	1	1	0.989655
GOTERM_BP_DIRECT	GO:0061844~antimicrobial humoral immune response mediated by antimicrobial peptide	3	4.16667	0.0764479	NPY, GAPDH, CXCL14	69	135	20119	6.47955	1	1	0.989655
GOTERM_BP_DIRECT	GO:0000278~mitotic cell cycle	3	4.16667	0.0813718	TUBA1C, TUBB6, ARPP19	69	140	20119	6.24814	1	1	0.989655
GOTERM_BP_DIRECT	GO:0030336~negative regulation of cell migration	3	4.16667	0.0977515	IFITM3, CD74, THY1	69	156	20119	5.6073	1	1	0.989655
GOTERM_BP_DIRECT	GO:0050821~protein stabilization	3	4.16667	0.144414	CD74, TYROBP, GAPDH	69	198	20119	4.41787	1	1	0.989655
GOTERM_BP_DIRECT	GO:0005975~carbohydrate metabolic process	3	4.16667	0.15968	MDH2, SLC3A2, GAPDH	69	211	20119	4.14568	1	1	0.989655
GOTERM_BP_DIRECT	GO:0006958~complement activation, classical pathway	3	4.16667	0.172823	C1QB, IGKC, C1QC	69	222	20119	3.94027	1	1	0.989655
GOTERM_BP_DIRECT	GO:0070374~positive regulation of ERK1 and ERK2 cascade	3	4.16667	0.18614	CD74, TGFB1, NPY	69	233	20119	3.75425	1	1	0.989655
GOTERM_BP_DIRECT	GO:0051607~defense response to virus	3	4.16667	0.203294	IFITM3, IFITM2, IFNGR2	69	247	20119	3.54145	1	1	0.989655
GOTERM_BP_DIRECT	GO:0051726~regulation of cell cycle	3	4.16667	0.24809	TGFB1, GADD45A, JUNB	69	283	20119	3.09095	1	1	0.989655
GOTERM_BP_DIRECT	GO:0001525~angiogenesis	3	4.16667	0.25561	EMCN, CSPG4, THY1	69	289	20119	3.02678	1	1	0.989655
GOTERM_BP_DIRECT	GO:0030154~cell differentiation	5	6.94444	0.521243	CEBPB, SERPINE2, FRZB, CSPG4, JUNB	69	1110	20119	1.31342	1	1	0.989655
GOTERM_BP_DIRECT	GO:0006811~ion transport	3	4.16667	0.607028	TSPO, FXYD5, ATP6V1F	69	601	20119	1.45547	1	1	0.989655
GOTERM_BP_DIRECT	GO:0007049~cell cycle	3	4.16667	0.652471	GADD45A, PRC1, ARPP19	69	653	20119	1.33957	1	1	0.989655
GOTERM_BP_DIRECT	GO:0043066~negative regulation of apoptotic process	3	4.16667	0.658266	CD74, SPP1, PTMA	69	660	20119	1.32536	1	1	0.989655
GOTERM_BP_DIRECT	GO:0007275~multicellular organism development	4	5.55556	0.72557	SERPINE2, FRZB, CSPG4, GAPDH	69	1099	20119	1.06125	1	1	0.989655
GOTERM_BP_DIRECT	GO:0007165~signal transduction	4	5.55556	0.859203	FCER1G, CCK, CSPG4, GNG11	69	1395	20119	0.836071	1	1	0.989655
