# Supplementary material for: Single‐Cell RNA Sequencing Delineates Renal Anti‐Fibrotic Mechanisms Mediated by TRPC6 Inhibition
Source: Adv Sci (Weinh). 2025 Jun 17;12(33):e01175. doi: 10.1002/advs.202501175 (PMC12412467; doi:10.1002/advs.202501175)
Supplement: Supplementary file 5 — Supplemental Table 3 [file ADVS-12-e01175-s002.xlsx]

## Sheet: Sheet1
cluster 0										cluster 1										cluster 2										cluster 3										cluster 4
	p_val	avg_log2FC	pct.1	pct.2	p_val_adj						p_val	avg_log2FC	pct.1	pct.2	p_val_adj						p_val	avg_log2FC	pct.1	pct.2	p_val_adj	cluster	gene				p_val	avg_log2FC	pct.1	pct.2	p_val_adj	cluster	gene				p_val	avg_log2FC	pct.1	pct.2	p_val_adj	cluster	gene
Plvap	1.07e-53	2.8573	0.991	0.598	2.24e-49					Glul	2.45e-39	2.68681	1	0.32	5.12e-35					Slc14a1	4.57e-50	3.48812	0.66	0.011	9.53e-46	2	Slc14a1			Stmn2	7.4e-50	3.60599	0.952	0.086	1.54e-45	3	Stmn2			Cx3cr1	1.43e-53	2.59892	0.706	0.005	2.99e-49	4	Cx3cr1
Fabp4	4.79e-40	2.94571	0.912	0.506	1e-35					S100a4	4.26e-38	2.43544	0.956	0.201	8.9e-34					Scin	7.81e-47	2.35133	0.83	0.056	1.63e-42	2	Scin			Tppp3	1.31e-43	2.33463	0.643	0.019	2.73e-39	3	Tppp3			Cd68	1.65e-53	2.67951	0.941	0.023	3.45e-49	4	Cd68
Rgcc	1.87e-37	2.65625	0.794	0.144	3.9e-33					Tspan8	2.59e-33	3.10314	0.838	0.207	5.4e-29					Aqp1	3.35e-39	3.35707	0.915	0.124	6.98e-35	2	Aqp1			Mgp	5.57e-38	3.83875	0.952	0.142	1.16e-33	3	Mgp			Mpeg1	4.11e-50	2.69841	0.941	0.029	8.57e-46	4	Mpeg1
Gpihbp1	1.08e-35	3.11643	0.785	0.201	2.26e-31					Fxyd6	1.87e-31	1.7704	0.647	0.066	3.9e-27					Prnp	1.83e-29	2.67932	0.979	0.33	3.83e-25	2	Prnp			Vegfc	1.2e-36	2.27015	0.738	0.061	2.5e-32	3	Vegfc			Ms4a6c	1.15e-44	2.47759	0.824	0.023	2.39e-40	4	Ms4a6c
Col4a1	4.04e-33	1.7376	0.961	0.718	8.44e-29					Slc27a3	5.61e-31	1.45318	0.5	0.027	1.17e-26					Vwf	5.63e-27	1.8247	0.596	0.054	1.18e-22	2	Vwf			Col8a1	4.4e-34	1.68678	0.524	0.017	9.18e-30	3	Col8a1			Pld4	1.54e-43	2.17581	0.824	0.023	3.21e-39	4	Pld4
Fam167b	2.2e-32	1.92746	0.838	0.299	4.59e-28					Aif1l	1.15e-28	1.52414	0.529	0.045	2.4e-24					Htra1	2.17e-23	1.89664	0.681	0.11	4.53e-19	2	Htra1			Jag1	2.51e-33	2.54053	0.881	0.136	5.23e-29	3	Jag1			Plbd1	5.9e-41	2.55322	0.824	0.029	1.23e-36	4	Plbd1
Tmsb10	4.1e-32	1.5598	0.961	0.626	8.55e-28					Jam2	1.17e-27	1.99095	0.985	0.419	2.45e-23					Syt15	3.15e-22	1.61437	0.574	0.073	6.58e-18	2	Syt15			Sulf1	2.87e-33	1.92135	0.595	0.033	5.99e-29	3	Sulf1			Clec4a3	1.42e-38	1.66321	0.706	0.018	2.97e-34	4	Clec4a3
Marcks	5.03e-31	1.62909	0.934	0.621	1.05e-26					Timp3	1.18e-26	1.87653	1	0.746	2.47e-22					Pdgfc	5.87e-22	0.916121	0.277	0.003	1.23e-17	2	Pdgfc			Mmp2	3.54e-33	1.40478	0.524	0.019	7.39e-29	3	Mmp2			Ifi30	5.84e-37	1.764	0.706	0.021	1.22e-32	4	Ifi30
Fscn1	1.79e-29	2.08674	0.671	0.121	3.74e-25					Qpct	2.59e-26	1.40261	0.471	0.036	5.41e-22					Col18a1	7.85e-22	1.88256	0.872	0.251	1.64e-17	2	Col18a1			Kcne3	5.34e-32	1.71815	0.571	0.031	1.11e-27	3	Kcne3			Aif1	5.08e-36	3.06746	0.824	0.039	1.06e-31	4	Aif1
Col4a2	3.76e-29	1.61789	0.934	0.626	7.84e-25					Slc6a6	7.06e-25	1.76431	0.985	0.416	1.47e-20					Gja5	2.75e-21	1.98771	0.532	0.068	5.74e-17	2	Gja5			Pde3a	1.46e-31	1.71882	0.452	0.011	3.04e-27	3	Pde3a			Csf1r	9.51e-35	2.49637	0.765	0.031	1.98e-30	4	Csf1r
Aplnr	2.1e-28	2.16143	0.601	0.063	4.39e-24					Crip1	1.98e-23	1.67185	1	0.572	4.13e-19					Igfbp7	2.95e-21	2.24082	1	0.707	6.17e-17	2	Igfbp7			Ace	3.64e-31	1.59702	0.643	0.047	7.6e-27	3	Ace			Fgd2	1.18e-34	1.26073	0.529	0.008	2.47e-30	4	Fgd2
Marcksl1	8.53e-24	1.43379	0.732	0.236	1.78e-19					Mal	3.2e-22	1.41473	0.926	0.311	6.68e-18					Lef1	7.92e-21	1.5694	0.468	0.045	1.65e-16	2	Lef1			Clu	6.15e-31	3.19762	1	0.272	1.28e-26	3	Clu			Hpgds	1.88e-33	1.12844	0.471	0.005	3.91e-29	4	Hpgds
Kdr	7.3e-23	1.48994	0.816	0.425	1.52e-18					Efhd1	2.84e-21	1.48728	0.529	0.084	5.93e-17					Hpgd	1.41e-20	1.92505	0.468	0.048	2.93e-16	2	Hpgd			Art3	7.36e-31	1.7768	0.571	0.036	1.54e-26	3	Art3			Ccr5	2.06e-33	1.13478	0.471	0.005	4.31e-29	4	Ccr5
Trp53i11	2.44e-22	1.74969	0.667	0.19	5.09e-18					Clic5	3.69e-21	1.55239	0.809	0.24	7.7e-17					Csf2rb2	1.41e-19	1.2364	0.404	0.034	2.95e-15	2	Csf2rb2			Fam81a	1.19e-30	1.17062	0.405	0.006	2.48e-26	3	Fam81a			Fcgr3	2.7e-33	2.31676	0.765	0.034	5.64e-29	4	Fcgr3
Plpp3	3.66e-22	1.70738	0.846	0.58	7.65e-18					Calcrl	1.08e-20	1.59117	0.897	0.41	2.26e-16					Prom1	8.62e-19	1.36652	0.404	0.037	1.8e-14	2	Prom1			Slco2a1	1.64e-30	2.21065	0.833	0.106	3.42e-26	3	Slco2a1			Ctsc	4.97e-33	3.2024	0.824	0.047	1.04e-28	4	Ctsc
Gng11	8.97e-22	1.30965	0.939	0.822	1.87e-17					Fbln5	3.45e-20	1.3871	0.912	0.323	7.21e-16					Vim	5.08e-17	1.51956	0.979	0.755	1.06e-12	2	Vim			Pi161	2.28e-30	2.75699	0.881	0.156	4.76e-26	3	Pi16			Itgam	4.74e-32	1.44353	0.529	0.01	9.89e-28	4	Itgam
Nr2f2	2.16e-19	1.80274	0.548	0.138	4.52e-15					Klf2	5.61e-20	1.42542	1	0.602	1.17e-15					Ptn	1.68e-16	2.34639	0.34	0.028	3.51e-12	2	Ptn			Gper1	1.3e-28	1.16129	0.381	0.006	2.71e-24	3	Gper1			Ms4a7	8.93e-32	2.40333	0.647	0.023	1.86e-27	4	Ms4a7
Bgn	5.42e-19	1.69296	0.504	0.086	1.13e-14					Sox17	2.11e-19	1.83244	0.868	0.392	4.4e-15					Ms4a6d	3.37e-16	1.44165	0.468	0.07	7.03e-12	2	Ms4a6d			Pcsk5	9.36e-28	1.99752	0.738	0.097	1.95e-23	3	Pcsk5			Spi1	3.86e-31	1.89787	0.647	0.023	8.06e-27	4	Spi1
Chchd10	1.04e-18	2.4822	0.575	0.167	2.18e-14					Thbd	2.55e-19	1.63687	0.868	0.428	5.31e-15					Lsr	4.62e-16	1.03365	0.298	0.02	9.64e-12	2	Lsr			Kcnn4	3.83e-27	1.19855	0.452	0.019	7.99e-23	3	Kcnn4			Irf5	2.16e-30	1.45414	0.471	0.008	4.52e-26	4	Irf5
F8	1.27e-17	1.61699	0.535	0.149	2.65e-13					Serpine2	5.09e-19	1.53863	0.868	0.314	1.06e-14					Prss23	9.26e-16	1.50199	0.681	0.177	1.93e-11	2	Prss23			Cldn51	9.27e-27	2.45056	1	0.314	1.94e-22	3	Cldn5			Clec4a1	3.34e-30	1.48656	0.471	0.008	6.98e-26	4	Clec4a1
Gpr182	3.17e-17	1.23569	0.434	0.057	6.61e-13					Plcb1	1.14e-18	1.21408	0.75	0.225	2.38e-14					Fam198b	1e-15	1.18861	0.468	0.073	2.1e-11	2	Fam198b			Flrt1	3.67e-25	1.152	0.357	0.008	7.67e-21	3	Flrt1			Laptm5	4.64e-30	3.08056	0.941	0.083	9.67e-26	4	Laptm5
Cd300lg	3.36e-15	1.41245	0.368	0.04	7e-11					Nebl	1.6e-18	1.07951	0.5	0.078	3.35e-14					Col12a1	6.8e-14	1.13426	0.255	0.017	1.42e-09	2	Col12a1			Serpinf1	4.14e-25	1.50447	0.452	0.025	8.64e-21	3	Serpinf1			Pirb	4.67e-30	1.35011	0.588	0.018	9.75e-26	4	Pirb
Chst2	4.6e-15	1.28077	0.412	0.075	9.6e-11					Plscr2	4.87e-18	1.57472	0.897	0.506	1.02e-13					Fam181b	1.7e-12	1.11589	0.404	0.068	3.55e-08	2	Fam181b			Bmx1	7.47e-25	1.69118	0.714	0.106	1.56e-20	3	Bmx			Evi2a	5.51e-30	1.6429	0.529	0.013	1.15e-25	4	Evi2a
Nrp2	6.89e-15	1.32042	0.482	0.138	1.44e-10					Pi16	6.93e-18	1.05203	0.662	0.144	1.45e-13					Sat1	7.07e-12	1.79343	0.851	0.459	1.47e-07	2	Sat1			Hey2	1.48e-24	1.07179	0.31	0.003	3.09e-20	3	Hey2			Gpr65	8.73e-30	1.47278	0.529	0.013	1.82e-25	4	Gpr65
Col15a1	2.22e-14	1.54745	0.368	0.046	4.63e-10					Ebf1	1.38e-17	1.40913	0.882	0.413	2.88e-13					Nr5a2	1.36e-11	1.08793	0.362	0.059	2.85e-07	2	Nr5a2			Fbln51	2.33e-24	2.20688	1	0.356	4.87e-20	3	Fbln5			Clec4a2	1.88e-29	1.21332	0.529	0.013	3.91e-25	4	Clec4a2
Smad1	7.33e-14	1.39388	0.592	0.282	1.53e-09					Klf4	2.14e-17	1.20046	0.809	0.269	4.46e-13					Rhoj	2.05e-11	1.82368	0.809	0.425	4.28e-07	2	Rhoj			Fbln21	6.48e-23	2.12767	0.905	0.239	1.35e-18	3	Fbln2			Mrc1	1.33e-28	2.7374	0.706	0.036	2.78e-24	4	Mrc1
Hspg2	1.03e-13	1.11703	0.706	0.385	2.15e-09					Ssu2	2.17e-17	1.23957	0.412	0.054	4.53e-13					Mal1	2.73e-11	1.47486	0.83	0.361	5.7e-07	2	Mal			Egfl8	9.65e-23	1.88257	0.619	0.078	2.01e-18	3	Egfl8			Cd53	1.91e-28	1.68172	0.765	0.044	3.99e-24	4	Cd53
Lama4	1.32e-13	1.34348	0.43	0.109	2.76e-09					Thbs2	3.23e-16	1.5183	0.485	0.096	6.74e-12					St8sia61	3.31e-11	1.02177	0.596	0.166	6.92e-07	2	St8sia6			Htra11	1.71e-22	1.50169	0.738	0.111	3.57e-18	3	Htra1			Hk2	2.11e-28	1.2207	0.412	0.005	4.41e-24	4	Hk2
Meox1	1.35e-13	1.21454	0.487	0.144	2.82e-09					Pltp	6.36e-16	1.41438	0.676	0.213	1.33e-11					Cdh13	5.3e-11	1.04098	0.723	0.245	1.11e-06	2	Cdh13			Sema3g1	3.87e-22	1.99052	1	0.375	8.07e-18	3	Sema3g			Cybb	2.7e-28	2.58391	0.706	0.039	5.64e-24	4	Cybb
Sparc	1.83e-13	0.659889	1	0.989	3.81e-09					Podxl	1.98e-15	1.08814	0.971	0.674	4.12e-11					Acta2	1.01e-10	1.71223	0.298	0.042	2.1e-06	2	Acta2			Atp2a31	5.99e-22	1.67775	0.667	0.103	1.25e-17	3	Atp2a3			C3ar1	4.53e-28	1.73593	0.529	0.016	9.45e-24	4	C3ar1
Sox4	4.4e-13	1.23681	0.614	0.299	9.19e-09					Slc9a3r2	3.04e-15	1.08006	0.985	0.719	6.34e-11					Tuba1c	1.2e-10	1.16102	0.447	0.101	2.49e-06	2	Tuba1c			Col5a2	2.2e-21	1.30768	0.476	0.042	4.6e-17	3	Col5a2			P2ry6	2.01e-27	0.958616	0.471	0.01	4.19e-23	4	P2ry6
Smtn	6.89e-13	1.17508	0.452	0.126	1.44e-08					Specc1	8.05e-15	1.16057	0.441	0.087	1.68e-10					Hif1a	1.34e-10	1.40838	0.809	0.431	2.8e-06	2	Hif1a			Gja42	2.26e-21	1.93104	0.905	0.242	4.71e-17	3	Gja4			Fam105a	2.55e-27	0.994345	0.471	0.01	5.31e-23	4	Fam105a
Nid1	1.04e-12	1.15981	0.575	0.259	2.18e-08					Ptprr	1.05e-14	1.20994	0.515	0.12	2.19e-10					C130074G19Rik	1.68e-10	1.13961	0.894	0.451	3.51e-06	2	C130074G19Rik			Wfdc1	3.01e-21	1.34182	0.524	0.056	6.29e-17	3	Wfdc1			Gatm	4.45e-27	1.61687	0.765	0.047	9.29e-23	4	Gatm
Sh3bp5	1.2e-12	1.10167	0.702	0.46	2.51e-08					S100a6	1.1e-14	1.07487	1	0.82	2.3e-10					Olfml2a	2.3e-10	0.930469	0.362	0.065	4.8e-06	2	Olfml2a			Crip11	3.22e-20	2.37625	1	0.603	6.72e-16	3	Crip1			Slc11a1	4.79e-27	1.11095	0.353	0.003	9.99e-23	4	Slc11a1
Robo4	1.21e-12	1.09196	0.649	0.356	2.53e-08					Cttnbp2	1.36e-14	0.953022	0.397	0.063	2.84e-10					Pcp4l11	2.35e-10	1.23188	0.532	0.155	4.9e-06	2	Pcp4l1			Plek2	4.59e-20	0.794421	0.333	0.014	9.57e-16	3	Plek2			Dpp4	1.15e-26	0.68465	0.294	0	2.4e-22	4	Dpp4
Fabp5	2.93e-12	1.27408	0.333	0.052	6.12e-08					Kitl	1.71e-14	1.00748	0.809	0.326	3.56e-10					S100a11	3.97e-10	1.14639	0.957	0.876	8.28e-06	2	S100a11			Fads3	1.26e-19	1.14973	0.476	0.047	2.63e-15	3	Fads3			Ighm	1.73e-26	1.60842	0.588	0.023	3.61e-22	4	Ighm
Tspan18	4.04e-12	1.16083	0.443	0.149	8.44e-08					Ly6a	2.36e-14	0.883047	1	0.94	4.93e-10					AA467197	5.46e-10	1.25671	0.511	0.141	1.14e-05	2	AA467197			Atp2b2	1.61e-19	1.04947	0.381	0.025	3.36e-15	3	Atp2b2			Ptprc	2.06e-26	2.21982	1	0.096	4.3e-22	4	Ptprc
Igf1	4.06e-12	1.84271	0.373	0.08	8.48e-08					Rtl8b	2.64e-14	1.34462	0.706	0.275	5.51e-10					Mall	9.88e-10	1.12464	0.489	0.144	2.06e-05	2	Mall			Ltbp4	2.88e-19	1.97708	0.881	0.364	6.01e-15	3	Ltbp4			Fcer1g	4.03e-26	3.53429	1	0.125	8.41e-22	4	Fcer1g
Exoc3l2	4.53e-12	1.29926	0.408	0.121	9.46e-08					Cd24a	2.86e-14	1.11134	0.588	0.162	5.97e-10					Bmp2	1.51e-09	1.47391	0.34	0.068	3.16e-05	2	Bmp2			Cdh131	2.93e-19	1.86084	0.857	0.236	6.12e-15	3	Cdh13			Rgs10	6.48e-26	1.55602	0.588	0.026	1.35e-21	4	Rgs10
Ipo11	6.34e-12	1.1616	0.553	0.253	1.32e-07					Ephx1	4.63e-14	1.13359	0.588	0.168	9.66e-10					Mecom	3.16e-09	0.922463	0.596	0.194	6.6e-05	2	Mecom			Pthlh	3.25e-19	1.07884	0.381	0.025	6.78e-15	3	Pthlh			Clec4b1	1.04e-25	1.60051	0.471	0.013	2.18e-21	4	Clec4b1
Emcn	9.1e-12	0.732899	0.943	0.793	1.9e-07					Ceacam1	6.13e-14	1.15476	0.618	0.189	1.28e-09					Gm11716	3.61e-09	0.696043	0.319	0.056	7.54e-05	2	Gm11716			Apba1	6.87e-19	0.8769	0.262	0.006	1.43e-14	3	Apba1			Lst1	1.55e-25	1.91478	0.765	0.055	3.24e-21	4	Lst1
Jup	1.29e-11	0.979711	0.596	0.305	2.7e-07					Cst3	6.43e-14	1.102	0.985	0.835	1.34e-09					Ttll7	3.85e-09	0.790587	0.319	0.059	8.03e-05	2	Ttll7			Cdk19	1.51e-18	1.56384	0.69	0.136	3.15e-14	3	Cdk19			Slamf9	1.56e-25	1.70985	0.412	0.008	3.26e-21	4	Slamf9
Apln	1.45e-11	1.56303	0.338	0.057	3.03e-07					Laptm4a	6.88e-14	0.908883	0.985	0.937	1.44e-09					Pebp1	6.87e-09	1.21191	0.787	0.417	0.000143389	2	Pebp1			Ces2g	1.57e-18	1.06673	0.31	0.014	3.29e-14	3	Ces2g			Lair1	1.62e-25	1.54829	0.471	0.013	3.39e-21	4	Lair1
Kcnj8	1.48e-11	1.29745	0.285	0.029	3.08e-07					Sos1	1.48e-13	1.14478	0.529	0.144	3.08e-09					Prkar2b1	1.05e-08	1.01075	0.34	0.076	0.000219109	2	Prkar2b			Tm4sf12	4.11e-18	1.74983	1	0.836	8.57e-14	3	Tm4sf1			C1qa	2.2e-25	4.02807	0.824	0.078	4.58e-21	4	C1qa
Igfbp5	1.53e-11	2.7852	0.364	0.08	3.18e-07					Cltb	1.7e-13	1.10209	0.912	0.53	3.56e-09					Timm10b	1.17e-08	1.11577	0.745	0.383	0.000245114	2	Timm10b			S100a41	4.13e-18	1.44095	0.929	0.258	8.63e-14	3	S100a4			Tyrobp	2.92e-25	3.07707	1	0.13	6.1e-21	4	Tyrobp
Stx2	1.73e-11	1.021	0.447	0.161	3.61e-07					Tspo	2.11e-13	1.02583	0.971	0.805	4.4e-09					Sema7a1	1.25e-08	0.954129	0.702	0.299	0.000261677	2	Sema7a			Alpl1	1.33e-17	1.93248	0.619	0.114	2.77e-13	3	Alpl			Ly86	1.15e-24	1.61088	0.529	0.021	2.41e-20	4	Ly86
App	2.88e-11	0.7015	0.925	0.885	6e-07					Ifi27l2a	3.55e-13	1.16538	0.75	0.281	7.4e-09					Ch25h	1.87e-08	0.987455	0.298	0.056	0.000389887	2	Ch25h			Syt11	1.41e-17	1.4747	0.69	0.156	2.95e-13	3	Syt11			Lrp1	2.62e-24	1.9942	0.529	0.021	5.46e-20	4	Lrp1
Eng	1.65e-10	0.820408	0.921	0.862	3.44e-06					Crip2	5.1e-13	0.960678	0.956	0.811	1.06e-08					Hrct1	3.33e-08	0.996936	0.362	0.085	0.000693895	2	Hrct1			Ptprr1	1.63e-17	1.59289	0.667	0.131	3.4e-13	3	Ptprr			Rassf4	3.16e-24	1.22359	0.529	0.021	6.59e-20	4	Rassf4
Rflnb	2.02e-10	1.10264	0.785	0.632	4.21e-06					Tsc22d1	5.19e-13	1.12658	0.971	0.662	1.08e-08					Pkm	7.01e-08	1.05842	0.851	0.637	0.00146307	2	Pkm			Tspan71	2.45e-17	1.48133	0.881	0.264	5.12e-13	3	Tspan7			Zmynd15	9.46e-24	1.12172	0.353	0.005	1.97e-19	4	Zmynd15
Stab1	3.53e-10	1.00917	0.522	0.241	7.36e-06					Foxp1	1.62e-12	0.933875	0.838	0.401	3.37e-08					Calm1	1.54e-07	0.565131	1	1	0.00321876	2	Calm1			Avpi1	3.22e-17	1.62577	0.69	0.153	6.73e-13	3	Avpi1			Fcgr4	1.03e-23	1.29865	0.353	0.005	2.16e-19	4	Fcgr4
		top50										top50										top50										top50										top50
Large artery		0%(0)								Large artery		10%(5)								Large artery		12%(6)								Large artery		24%(12)								Large artery		0%(0)
Capillary arterial 1		0%(0)								Capillary arterial 1		20%(10)								Capillary arterial 1		0%(0)								Capillary arterial 1		0%(0)								Capillary arterial 1		0%(0)
Capillary arterial 2		0%(0)								Capillary arterial 2		18%(9)								Capillary arterial 2		24%(12)								Capillary arterial 2		0%(0)								Capillary arterial 2		0%(0)
Capillary 1		6%(3)								Capillary 1		0%(0)								Capillary 1		0%(0)								Capillary 1		0%(0)								Capillary 1		0%(0)
Capillary 2		14%(7)								Capillary 2		0%(0)								Capillary 2		0%(0)								Capillary 2		0%(0)								Capillary 2		0%(0)
Angiogenic		22%(11)								Angiogenic		0%(0)								Angiogenic		0%(0)								Angiogenic		0%(0)								Angiogenic		0%(0)
Vein		26%(13)								Vein		2%(1)								Vein		0%(0)								Vein		0%(0)								Vein		0%(0)
Glomeruli		0%(0)								Glomeruli		6%(3)								Glomeruli		0%(0)								Glomeruli		0%(0)								Glomeruli		0%(0)
