# Supplementary material for: Single‐Cell RNA Sequencing Delineates Renal Anti‐Fibrotic Mechanisms Mediated by TRPC6 Inhibition
Source: Adv Sci (Weinh). 2025 Jun 17;12(33):e01175. doi: 10.1002/advs.202501175 (PMC12412467; doi:10.1002/advs.202501175)
Supplement: Supplementary file 6 — Supplemental Table 4 [file ADVS-12-e01175-s005.xlsx]

## Sheet: Endo_novel_marker
	p_val	avg_log2FC	pct.1	pct.2	p_val_adj	gene
Cx3cr1	1.43134e-53	2.59892	0.706	0.005	2.98707e-49	Cx3cr1
Cd68	1.65239e-53	2.67951	0.941	0.023	3.44837e-49	Cd68
Mpeg1	4.10882e-50	2.69841	0.941	0.029	8.5747e-46	Mpeg1
Ms4a6c	1.1471e-44	2.47759	0.824	0.023	2.39389e-40	Ms4a6c
Pld4	1.53926e-43	2.17581	0.824	0.023	3.21227e-39	Pld4
Plbd1	5.89781e-41	2.55322	0.824	0.029	1.23081e-36	Plbd1
Clec4a3	1.42348e-38	1.66321	0.706	0.018	2.97067e-34	Clec4a3
Ifi30	5.83604e-37	1.764	0.706	0.021	1.21792e-32	Ifi30
Aif1	5.08217e-36	3.06746	0.824	0.039	1.0606e-31	Aif1
Csf1r	9.50941e-35	2.49637	0.765	0.031	1.98452e-30	Csf1r
Fgd2	1.18378e-34	1.26073	0.529	0.008	2.47042e-30	Fgd2
Hpgds	1.87577e-33	1.12844	0.471	0.005	3.91454e-29	Hpgds
Ccr5	2.06457e-33	1.13478	0.471	0.005	4.30856e-29	Ccr5
Fcgr3	2.70408e-33	2.31676	0.765	0.034	5.64314e-29	Fcgr3
Ctsc	4.97183e-33	3.2024	0.824	0.047	1.03757e-28	Ctsc
Itgam	4.73914e-32	1.44353	0.529	0.01	9.89012e-28	Itgam
Ms4a7	8.93323e-32	2.40333	0.647	0.023	1.86428e-27	Ms4a7
Spi1	3.86097e-31	1.89787	0.647	0.023	8.05746e-27	Spi1
Irf5	2.16355e-30	1.45414	0.471	0.008	4.5151e-26	Irf5
Clec4a1	3.3423e-30	1.48656	0.471	0.008	6.97504e-26	Clec4a1
Laptm5	4.63546e-30	3.08056	0.941	0.083	9.67374e-26	Laptm5
Pirb	4.67041e-30	1.35011	0.588	0.018	9.74668e-26	Pirb
Evi2a	5.50544e-30	1.6429	0.529	0.013	1.14893e-25	Evi2a
Gpr65	8.73024e-30	1.47278	0.529	0.013	1.82191e-25	Gpr65
Clec4a2	1.87583e-29	1.21332	0.529	0.013	3.91468e-25	Clec4a2
Mrc1	1.33417e-28	2.7374	0.706	0.036	2.78428e-24	Mrc1
Cd53	1.91195e-28	1.68172	0.765	0.044	3.99005e-24	Cd53
Hk2	2.11344e-28	1.2207	0.412	0.005	4.41054e-24	Hk2
Cybb	2.70184e-28	2.58391	0.706	0.039	5.63847e-24	Cybb
C3ar1	4.53063e-28	1.73593	0.529	0.016	9.45497e-24	C3ar1
Gatm	4.45063e-27	1.61687	0.765	0.047	9.28801e-23	Gatm
Slc11a1	4.78516e-27	1.11095	0.353	0.003	9.98614e-23	Slc11a1
Ighm	1.73218e-26	1.60842	0.588	0.023	3.61488e-22	Ighm
Ptprc	2.06025e-26	2.21982	1	0.096	4.29953e-22	Ptprc
Fcer1g	4.02815e-26	3.53429	1	0.125	8.40634e-22	Fcer1g
Rgs10	6.4798e-26	1.55602	0.588	0.026	1.35227e-21	Rgs10
Clec4b1	1.04405e-25	1.60051	0.471	0.013	2.17882e-21	Clec4b1
Lst1	1.55442e-25	1.91478	0.765	0.055	3.24392e-21	Lst1
Slamf9	1.56297e-25	1.70985	0.412	0.008	3.26177e-21	Slamf9
Lair1	1.6223e-25	1.54829	0.471	0.013	3.38558e-21	Lair1
C1qa	2.19566e-25	4.02807	0.824	0.078	4.58211e-21	C1qa
Tyrobp	2.92416e-25	3.07707	1	0.13	6.10242e-21	Tyrobp
Ly86	1.15262e-24	1.61088	0.529	0.021	2.4054e-20	Ly86
Lrp1	2.61653e-24	1.9942	0.529	0.021	5.46043e-20	Lrp1
Rassf4	3.15865e-24	1.22359	0.529	0.021	6.59179e-20	Rassf4
Zmynd15	9.46314e-24	1.12172	0.353	0.005	1.97486e-19	Zmynd15
Fcgr4	1.03482e-23	1.29865	0.353	0.005	2.15957e-19	Fcgr4
Pkib	1.35255e-23	1.27786	0.353	0.005	2.82263e-19	Pkib
Cd72	1.3856e-23	1.6266	0.471	0.016	2.89161e-19	Cd72
Fcgr1	1.3856e-23	1.5914	0.471	0.016	2.89161e-19	Fcgr1
2023-03-01	2.22593e-23	1.03798	0.471	0.016	4.64529e-19	2023-03-01
Ctss	2.81122e-23	4.11548	1	0.156	5.86674e-19	Ctss
Coro1a	3.3478e-23	2.15477	0.824	0.07	6.98652e-19	Coro1a
C1qb	3.93616e-23	4.53966	0.824	0.091	8.21436e-19	C1qb
Alox5ap	4.85154e-23	1.83033	0.765	0.062	1.01247e-18	Alox5ap
Adgre1	5.03135e-23	1.62765	0.529	0.023	1.04999e-18	Adgre1
Ptpn6	6.05781e-23	1.51422	0.588	0.031	1.26421e-18	Ptpn6
Bcl2a1b	6.38472e-23	1.17537	0.412	0.01	1.33243e-18	Bcl2a1b
Fyb	1.17506e-22	2.31758	0.765	0.065	2.45223e-18	Fyb
Trem2	3.05493e-22	1.09659	0.294	0.003	6.37534e-18	Trem2
Pfkfb4	3.37444e-22	1.14366	0.294	0.003	7.04212e-18	Pfkfb4
Basp1	3.70496e-22	1.25149	0.471	0.018	7.73187e-18	Basp1
Axl	7.43345e-22	1.2377	0.471	0.018	1.55129e-17	Axl
Pla2g7	7.91722e-22	1.24932	0.471	0.018	1.65225e-17	Pla2g7
Cyth4	2.64166e-21	2.08958	0.882	0.099	5.51288e-17	Cyth4
Tifab	2.96913e-21	1.28307	0.412	0.013	6.19628e-17	Tifab
Cd300c2	4.09123e-21	1.29876	0.353	0.008	8.53798e-17	Cd300c2
Cd84	4.09123e-21	1.11781	0.353	0.008	8.53798e-17	Cd84
Slamf7	7.87046e-21	1.74319	0.471	0.021	1.64249e-16	Slamf7
Wfdc17	1.26149e-20	2.48078	0.647	0.049	2.63261e-16	Wfdc17
C1qc	2.27831e-20	4.4898	0.824	0.112	4.75462e-16	C1qc
Ccl6	7.41545e-20	1.37905	0.588	0.039	1.54753e-15	Ccl6
Ifi209	1.54778e-19	1.30784	0.412	0.016	3.23006e-15	Ifi209
Tmem106a	1.98512e-19	1.2615	0.529	0.031	4.14275e-15	Tmem106a
Lpcat2	2.36823e-19	1.34278	0.529	0.031	4.94226e-15	Lpcat2
Fgl2	2.50884e-19	1.43134	0.647	0.049	5.2357e-15	Fgl2
Clec12a	4.26513e-19	1.54743	0.353	0.01	8.90091e-15	Clec12a
Lrrc25	6.09228e-19	1.07576	0.353	0.01	1.2714e-14	Lrrc25
Lacc1	6.2842e-19	1.02112	0.294	0.005	1.31145e-14	Lacc1
Cd14	8.10394e-19	1.60752	0.529	0.034	1.69121e-14	Cd14
Sema4d	8.68874e-19	1.22168	0.353	0.01	1.81325e-14	Sema4d
Cd52	3.38768e-18	2.86737	1	0.187	7.06974e-14	Cd52
Csf2ra	5.48415e-18	1.01008	0.412	0.018	1.14449e-13	Csf2ra
Cd48	6.57426e-18	1.05546	0.471	0.026	1.37198e-13	Cd48
Cxcl16	1.40195e-17	1.61631	0.647	0.06	2.92572e-13	Cxcl16
Lyz2	1.57926e-17	3.93436	1	0.221	3.29575e-13	Lyz2
Tspan33	3.32232e-17	1.51577	0.471	0.029	6.93336e-13	Tspan33
Ms4a6b	4.02243e-17	1.44416	0.412	0.021	8.3944e-13	Ms4a6b
Ccl12	8.70037e-17	3.13699	0.412	0.021	1.81568e-12	Ccl12
Lat2	1.33472e-16	1.08538	0.294	0.008	2.78543e-12	Lat2
H2-DMa	1.6546e-16	2.68995	0.706	0.088	3.45298e-12	H2-DMa
Fcgr2b	7.57206e-16	1.37917	0.412	0.023	1.58021e-11	Fcgr2b
Ccr2	5.4426e-15	2.01653	0.529	0.047	1.13582e-10	Ccr2
Apbb1ip	1.05317e-14	1.23775	0.529	0.047	2.19785e-10	Apbb1ip
H2-DMb1	1.23308e-14	2.00205	0.706	0.104	2.57332e-10	H2-DMb1
Mcub	1.50629e-14	1.54971	0.471	0.036	3.14347e-10	Mcub
Hexb	2.10356e-14	1.99489	0.824	0.153	4.38991e-10	Hexb
Ciita	2.50854e-14	1.018	0.353	0.018	5.23507e-10	Ciita
Rac2	9.0357e-14	1.50901	0.588	0.062	1.88566e-09	Rac2
Unc93b1	1.74314e-13	1.77378	0.882	0.187	3.63776e-09	Unc93b1
H2-Aa	2.94607e-13	4.54034	1	0.452	6.14815e-09	H2-Aa
H2-Eb1	3.31445e-13	4.47916	1	0.41	6.91692e-09	H2-Eb1
Trf	3.46482e-13	1.3498	0.529	0.055	7.23073e-09	Trf
Arrb2	3.61247e-13	1.29156	0.471	0.042	7.53885e-09	Arrb2
Tnfrsf13b	3.79185e-13	1.05527	0.353	0.021	7.9132e-09	Tnfrsf13b
Gm2a	3.90524e-13	2.04858	0.647	0.091	8.14985e-09	Gm2a
Camk1d	4.49899e-13	1.07657	0.412	0.031	9.38894e-09	Camk1d
Man2b1	6.38622e-13	1.68649	0.882	0.177	1.33274e-08	Man2b1
Efhd2	1.45504e-12	1.32503	0.706	0.101	3.03653e-08	Efhd2
Lgmn	1.51625e-12	2.39809	0.824	0.182	3.16426e-08	Lgmn
Limd2	1.58767e-12	1.5041	0.765	0.132	3.31331e-08	Limd2
H2-Ab1	1.74639e-12	4.44558	1	0.514	3.64453e-08	H2-Ab1
Lcp1	2.05914e-12	1.51979	0.882	0.161	4.29722e-08	Lcp1
Tgfbi	2.10944e-12	1.12275	0.471	0.044	4.40219e-08	Tgfbi
Cd74	2.99136e-12	5.05991	1	0.709	6.24267e-08	Cd74
Ccl4	3.81777e-12	1.33242	0.294	0.016	7.9673e-08	Ccl4
Pou2f2	4.02729e-12	1.17112	0.294	0.016	8.40455e-08	Pou2f2
Ntpcr	8.88826e-12	1.1719	0.353	0.026	1.85489e-07	Ntpcr
Ctsh1	2.05653e-11	1.32661	0.882	0.177	4.29178e-07	Ctsh
Fermt3	8.08308e-11	1.35311	0.529	0.073	1.68686e-06	Fermt3
Ifi207	1.01255e-10	1.13927	0.412	0.042	2.11308e-06	Ifi207
Tsc22d4	1.95388e-10	1.25136	0.824	0.171	4.07756e-06	Tsc22d4
Maf1	2.28436e-10	1.94408	0.765	0.169	4.76724e-06	Maf
Cd36	2.33872e-10	1.04008	0.647	0.104	4.88068e-06	Cd36
Cited2	2.65723e-10	1.45189	0.706	0.13	5.54538e-06	Cited2
Itgb5	2.7824e-10	1.24308	0.471	0.055	5.8066e-06	Itgb5
Ptpre	2.84838e-10	1.34465	0.647	0.117	5.94428e-06	Ptpre
Mgl2	1.08185e-09	1.02574	0.353	0.034	2.25772e-05	Mgl2
Rnase4	1.18214e-09	1.05526	0.471	0.062	2.46702e-05	Rnase4
Pf4	1.25045e-09	1.22332	0.353	0.034	2.60957e-05	Pf4
Plxdc2	2.79513e-09	1.10448	0.294	0.023	5.83315e-05	Plxdc2
Mt11	3.37986e-09	1.12816	0.647	0.125	7.05343e-05	Mt1
Rgs21	5.90305e-09	1.07388	0.706	0.151	0.000123191	Rgs2
Ckb2	1.58128e-08	1.46319	0.647	0.151	0.000329997	Ckb
Necap2	1.62182e-08	1.25154	0.765	0.19	0.000338458	Necap2
Zfp36	2.27533e-08	1.36438	0.765	0.195	0.000474838	Zfp36
Cyba	2.71378e-08	1.70192	0.941	0.616	0.000566338	Cyba
Cst32	3.94248e-08	1.99147	1	0.855	0.000822756	Cst3
Arhgdib	6.50102e-08	1.34022	0.765	0.208	0.0013567	Arhgdib
Ctsz	8.81652e-08	1.54144	0.882	0.384	0.00183992	Ctsz
Asah1	8.89809e-08	1.18094	0.765	0.195	0.00185694	Asah1
Soat1	1.0583e-07	1.2633	0.471	0.081	0.00220857	Soat1
Apoe	2.04264e-07	3.42603	0.882	0.717	0.00426278	Apoe
Irf8	2.23075e-07	1.37767	0.529	0.109	0.00465535	Irf8
Phf11b	3.38224e-07	1.3017	0.529	0.114	0.0070584	Phf11b
Hcls1	3.44186e-07	1.12875	0.588	0.135	0.00718282	Hcls1
Lsp1	3.86731e-07	1.44644	0.353	0.049	0.00807069	Lsp1
Ptpn18	9.53959e-07	1.50833	0.647	0.174	0.0199082	Ptpn18
Fth11	1.10359e-06	1.11901	1	0.938	0.0230308	Fth1
Itm2b1	1.10613e-06	1.05485	1	0.969	0.0230837	Itm2b
Actr3	1.36491e-06	1.27276	1	0.468	0.0284843	Actr3

## Sheet: Endo_novel_clustered
Annotation Cluster 1	Enrichment Score: 8.92142986738743
Category	Term	Count	%	PValue	Genes	List Total	Pop Hits	Pop Total	Fold Enrichment	Bonferroni	Benjamini	FDR
GOTERM_BP_DIRECT	GO:0019886~antigen processing and presentation of exogenous peptide antigen via MHC class II	11	7.63889	3.92381e-16	CD74, H2-EB1, FCER1G, UNC93B1, H2-DMA, H2-DMB1, FCGR2B, IFI30, H2-AA, CTSS, H2-AB1	136	25	20119	65.0909	6.14619e-13	2.71528e-13	2.57402e-13
GOTERM_BP_DIRECT	GO:0002250~adaptive immune response	17	11.8056	5.75901e-11	CX3CR1, IGHM, CD74, CD84, H2-EB1, CLEC4A2, TNFRSF13B, UNC93B1, H2-DMA, PIRB, H2-AA, CTSS, ADGRE1, LAT2, H2-DMB1, SLAMF7, H2-AB1	136	277	20119	9.07897	7.97046e-08	1.13864e-08	1.0794e-08
GOTERM_BP_DIRECT	GO:0002381~immunoglobulin production involved in immunoglobulin mediated immune response	7	4.86111	2.92851e-09	H2-EB1, H2-DMA, H2-DMB1, FGL2, POU2F2, H2-AA, H2-AB1	136	20	20119	51.7768	4.05304e-06	4.05305e-07	3.8422e-07
GOTERM_BP_DIRECT	GO:0002504~antigen processing and presentation of peptide or polysaccharide antigen via MHC class II	5	3.47222	9.64427e-09	H2-EB1, H2-DMA, H2-DMB1, H2-AA, H2-AB1	136	5	20119	147.934	1.33476e-05	1.11231e-06	1.05444e-06
GOTERM_BP_DIRECT	GO:0019882~antigen processing and presentation	8	5.55556	1.16165e-08	IGHM, CD74, H2-EB1, UNC93B1, H2-DMA, H2-DMB1, H2-AA, H2-AB1	136	42	20119	28.1779	1.60771e-05	1.23671e-06	1.17237e-06
GOTERM_BP_DIRECT	GO:0050870~positive regulation of T cell activation	7	4.86111	2.59783e-07	H2-EB1, H2-DMA, H2-DMB1, H2-AA, CORO1A, H2-AB1, CCR2	136	40	20119	25.8884	0.000359475	2.24712e-05	2.13022e-05
GOTERM_BP_DIRECT	GO:0002503~peptide antigen assembly with MHC class II protein complex	5	3.47222	1.84219e-06	H2-EB1, H2-DMA, H2-DMB1, H2-AA, H2-AB1	136	14	20119	52.8335	0.00254635	0.000122903	0.00011651
Annotation Cluster 2	Enrichment Score: 6.679573632897646
Category	Term	Count	%	PValue	Genes	List Total	Pop Hits	Pop Total	Fold Enrichment	Bonferroni	Benjamini	FDR
GOTERM_BP_DIRECT	GO:0042590~antigen processing and presentation of exogenous peptide antigen via MHC class I	8	5.55556	1.68938e-13	FCGR1, CLEC4A1, CLEC4B1, FCGR3, CLEC4A3, CLEC4A2, FCER1G, IFI30	136	11	20119	107.588	2.33863e-10	7.79369e-11	7.38824e-11
GOTERM_BP_DIRECT	GO:0032720~negative regulation of tumor necrosis factor production	8	5.55556	5.3667e-07	CLEC4A1, CLEC4B1, CLEC4A3, CLEC4A2, AXL, PTPN6, TREM2, ARRB2	136	72	20119	16.4371	0.000742476	4.1264e-05	3.91173e-05
GOTERM_BP_DIRECT	GO:0002470~plasmacytoid dendritic cell antigen processing and presentation	4	2.77778	2.92584e-06	CLEC4A1, CLEC4B1, CLEC4A3, CLEC4A2	136	5	20119	118.347	0.00404119	0.000173293	0.000164278
GOTERM_BP_DIRECT	GO:0036037~CD8-positive, alpha-beta T cell activation	4	2.77778	5.82291e-06	CLEC4A1, CLEC4B1, CLEC4A3, CLEC4A2	136	6	20119	98.6225	0.00802654	0.000289945	0.000274861
GOTERM_BP_DIRECT	GO:0061760~antifungal innate immune response	5	3.47222	6.94969e-06	CLEC4A1, CX3CR1, CLEC4B1, CLEC4A3, CLEC4A2	136	19	20119	38.93	0.00957229	0.000331668	0.000314413
GOTERM_BP_DIRECT	GO:0001818~negative regulation of cytokine production	6	4.16667	7.79411e-06	CLEC4A1, CLEC4B1, CLEC4A3, CLEC4A2, AXL, SLC11A1	136	41	20119	21.6489	0.0107291	0.000359568	0.000340862
Annotation Cluster 3	Enrichment Score: 4.530316140696579
Category	Term	Count	%	PValue	Genes	List Total	Pop Hits	Pop Total	Fold Enrichment	Bonferroni	Benjamini	FDR
GOTERM_BP_DIRECT	GO:0050766~positive regulation of phagocytosis	10	6.94444	7.42729e-10	FCGR1, FCGR3, CAMK1D, FCER1G, LRP1, SLC11A1, CYBA, TREM2, CD36, FCGR2B	136	68	20119	21.755	1.02794e-06	1.14215e-07	1.08273e-07
GOTERM_BP_DIRECT	GO:0006911~phagocytosis, engulfment	8	5.55556	0.000740314	FCGR1, IGHM, FCGR3, ITGAM, FCER1G, TREM2, FCGR2B, AIF1	136	221	20119	5.35507	0.641194	0.018629	0.0176598
GOTERM_BP_DIRECT	GO:0006910~phagocytosis, recognition	5	3.47222	0.0466451	FCGR1, IGHM, FCGR3, TREM2, CD36	136	201	20119	3.67995	1	0.424716	0.402621
Annotation Cluster 4	Enrichment Score: 3.5744965965951687
Category	Term	Count	%	PValue	Genes	List Total	Pop Hits	Pop Total	Fold Enrichment	Bonferroni	Benjamini	FDR
GOTERM_BP_DIRECT	GO:0050776~regulation of immune response	6	4.16667	2.09954e-05	FCGR1, FCGR3, FCER1G, CLEC12A, FCGR4, FCGR2B	136	50	20119	17.7521	0.0286399	0.000764676	0.000724895
GOTERM_BP_DIRECT	GO:0001805~positive regulation of type III hypersensitivity	3	2.08333	0.000265805	FCGR1, FCGR3, FCER1G	136	4	20119	110.95	0.307829	0.0078271	0.00741991
GOTERM_BP_DIRECT	GO:0006911~phagocytosis, engulfment	8	5.55556	0.000740314	FCGR1, IGHM, FCGR3, ITGAM, FCER1G, TREM2, FCGR2B, AIF1	136	221	20119	5.35507	0.641194	0.018629	0.0176598
GOTERM_BP_DIRECT	GO:0001798~positive regulation of type IIa hypersensitivity	3	2.08333	0.00121874	FCGR1, FCGR3, FCER1G	136	8	20119	55.4752	0.815067	0.0276513	0.0262128
Annotation Cluster 5	Enrichment Score: 3.061025602103572
Category	Term	Count	%	PValue	Genes	List Total	Pop Hits	Pop Total	Fold Enrichment	Bonferroni	Benjamini	FDR
GOTERM_BP_DIRECT	GO:0006935~chemotaxis	11	7.63889	2.74432e-08	CX3CR1, CCL12, CCL6, CCL4, RAC2, C3AR1, LSP1, CCR5, CCR2, CXCL16, PF4	136	136	20119	11.9652	3.79806e-05	2.71295e-06	2.57182e-06
GOTERM_BP_DIRECT	GO:0030593~neutrophil chemotaxis	7	4.86111	1.88189e-05	FCGR3, CCL12, ITGAM, FCER1G, CCL6, CCL4, PF4	136	82	20119	12.6285	0.0257093	0.000703929	0.000667308
GOTERM_BP_DIRECT	GO:0070098~chemokine-mediated signaling pathway	6	4.16667	2.7982e-05	CX3CR1, CCL12, CCL6, CCL4, CCR2, PF4	136	53	20119	16.7472	0.0379873	0.000993003	0.000941344
GOTERM_BP_DIRECT	GO:0060326~cell chemotaxis	6	4.16667	0.000409023	CX3CR1, CCL6, ARRB2, CCR5, CCR2, CXCL16	136	93	20119	9.54412	0.432324	0.0115528	0.0109518
GOTERM_BP_DIRECT	GO:0071356~cellular response to tumor necrosis factor	7	4.86111	0.000476118	ACTR3, CCL12, ZFP36, ASAH1, CCL6, CCL4, CYBA	136	147	20119	7.04447	0.482685	0.0129205	0.0122484
GOTERM_BP_DIRECT	GO:0048247~lymphocyte chemotaxis	4	2.77778	0.00115747	CCL12, CCL6, CCL4, CXCL16	136	31	20119	19.0882	0.798682	0.0276197	0.0261828
GOTERM_BP_DIRECT	GO:0002548~monocyte chemotaxis	4	2.77778	0.00194295	CCL12, CCL6, CCL4, CCR2	136	37	20119	15.9928	0.932232	0.0395448	0.0374875
GOTERM_BP_DIRECT	GO:0048245~eosinophil chemotaxis	3	2.08333	0.0130727	CCL12, CCL6, CCL4	136	26	20119	17.0693	1	0.188465	0.17866
GOTERM_BP_DIRECT	GO:0043547~positive regulation of GTPase activity	5	3.47222	0.0399262	CCL12, SEMA4D, CCL6, CCL4, RGS10	136	191	20119	3.87261	1	0.38914	0.368896
GOTERM_BP_DIRECT	GO:0071347~cellular response to interleukin-1	3	2.08333	0.105019	CCL12, CCL6, CCL4	136	82	20119	5.41221	1	0.726734	0.688927
GOTERM_BP_DIRECT	GO:0007186~G-protein coupled receptor signaling pathway	12	8.33333	0.614445	ADGRE1, CX3CR1, CCL12, CCL6, GPR65, CCL4, RAC2, C3AR1, ARRB2, APOE, CCR5, CCR2	136	1724	20119	1.0297	1	1	0.948662
Annotation Cluster 6	Enrichment Score: 2.9628353148843494
Category	Term	Count	%	PValue	Genes	List Total	Pop Hits	Pop Total	Fold Enrichment	Bonferroni	Benjamini	FDR
GOTERM_BP_DIRECT	GO:0050731~positive regulation of peptidyl-tyrosine phosphorylation	8	5.55556	1.33003e-05	IGHM, CD74, PTPRC, SEMA4D, HCLS1, TREM2, ARRB2, CD36	136	116	20119	10.2023	0.0182393	0.00052593	0.00049857
GOTERM_BP_DIRECT	GO:0043410~positive regulation of MAPK cascade	7	4.86111	0.00227015	IGHM, CD74, CD84, PTPRC, LAPTM5, CD36, TMEM106A	136	199	20119	5.2037	0.956953	0.044884	0.042549
GOTERM_BP_DIRECT	GO:0030890~positive regulation of B cell proliferation	3	2.08333	0.0428135	IGHM, CD74, PTPRC	136	49	20119	9.05717	1	0.414362	0.392806
Annotation Cluster 7	Enrichment Score: 1.5162457137863585
Category	Term	Count	%	PValue	Genes	List Total	Pop Hits	Pop Total	Fold Enrichment	Bonferroni	Benjamini	FDR
GOTERM_BP_DIRECT	GO:0033674~positive regulation of kinase activity	4	2.77778	0.0112145	CSF1R, CD74, AXL, TREM2	136	69	20119	8.57587	1	0.17056	0.161686
GOTERM_BP_DIRECT	GO:0001934~positive regulation of protein phosphorylation	6	4.16667	0.0328392	CSF1R, CD74, SEMA4D, TREM2, ARRB2, AIF1	136	264	20119	3.36213	1	0.336906	0.319379
GOTERM_BP_DIRECT	GO:0043066~negative regulation of apoptotic process	9	6.25	0.0767519	CSF1R, CD74, CAMK1D, LRP1, CITED2, AXL, TREM2, BCL2A1B, AIF1	136	660	20119	2.01728	1	0.596928	0.565874
Annotation Cluster 8	Enrichment Score: 0.4589365514563488
Category	Term	Count	%	PValue	Genes	List Total	Pop Hits	Pop Total	Fold Enrichment	Bonferroni	Benjamini	FDR
GOTERM_BP_DIRECT	GO:0045893~positive regulation of transcription, DNA-templated	9	6.25	0.123748	CD74, CIITA, SPI1, CITED2, TRF, IRF8, IRF5, APOE, POU2F2	136	738	20119	1.80407	1	0.82281	0.780005
GOTERM_BP_DIRECT	GO:0045944~positive regulation of transcription from RNA polymerase II promoter	13	9.02778	0.128756	ACTR3, IFI209, CIITA, IFI207, SPI1, CITED2, HEXB, SLC11A1, POU2F2, HCLS1, IRF8, IRF5, PF4	136	1240	20119	1.55092	1	0.832705	0.789385
GOTERM_BP_DIRECT	GO:0006355~regulation of transcription, DNA-templated	6	4.16667	0.928831	CIITA, SPI1, CITED2, IRF8, IRF5, POU2F2	136	1254	20119	0.707817	1	1	0.948662
GOTERM_BP_DIRECT	GO:0006357~regulation of transcription from RNA polymerase II promoter	6	4.16667	0.986302	ZFP36, SPI1, CITED2, IRF8, IRF5, POU2F2	136	1614	20119	0.54994	1	1	0.986302

## Sheet: Endo_novel_unclustered
Category	Term	Count	%	PValue	Genes	List Total	Pop Hits	Pop Total	Fold Enrichment	Bonferroni	Benjamini	FDR
GOTERM_BP_DIRECT	GO:0002376~immune system process	35	24.3056	2.00067e-23	C1QB, CX3CR1, C1QA, CSF1R, CD84, CLEC4A2, TNFRSF13B, UNC93B1, H2-DMA, LST1, PLD4, PIRB, IFI30, ADGRE1, H2-DMB1, SLAMF7, CD14, CD74, H2-EB1, FCER1G, LY86, H2-AA, MPEG1, LAT2, FCGR1, CD300C2, LACC1, TYROBP, FCGR4, AXL, IRF8, IRF5, TMEM106A, C1QC, H2-AB1	136	552	20119	9.37986	2.76892e-20	2.76892e-20	2.62487e-20
GOTERM_BP_DIRECT	GO:0006954~inflammatory response	22	15.2778	3.00192e-13	CX3CR1, CSF1R, CCL12, CIITA, CAMK1D, SLC11A1, LY86, CYBB, PLD4, CYBA, AIF1, PLA2G7, LACC1, CCL6, AXL, CCL4, C3AR1, IRF5, CD14, CCR5, CCR2, PF4	136	401	20119	8.11607	4.15483e-10	1.03866e-10	9.8463e-11
GOTERM_BP_DIRECT	GO:0032760~positive regulation of tumor necrosis factor production	14	9.72222	8.48207e-13	CSF1R, CD84, FCER1G, CYBB, CYBA, FCGR3, PTPRC, TYROBP, CCL4, CD36, CD14, CCR5, TMEM106A, CCR2	136	115	20119	18.0093	1.17392e-09	2.34784e-10	2.22569e-10
GOTERM_BP_DIRECT	GO:0006955~immune response	23	15.9722	6.32004e-12	CLEC4A1, CX3CR1, CLEC4B1, CD74, CCL12, H2-EB1, CLEC4A3, CLEC4A2, H2-DMA, LST1, LY86, H2-AA, FYB, CTSS, CCL6, H2-DMB1, CCL4, IRF8, CD36, CCR5, CCR2, PF4, H2-AB1	136	524	20119	6.49328	8.74696e-09	1.45782e-09	1.38198e-09
GOTERM_BP_DIRECT	GO:0045087~innate immune response	24	16.6667	4.76458e-10	C1QB, CX3CR1, C1QA, CSF1R, IGHM, CD84, CLEC4A2, FCER1G, UNC93B1, LY86, CYBB, PLD4, CYBA, TREM2, MPEG1, FCGR1, LACC1, AXL, SLAMF7, IRF5, CD14, WFDC17, TMEM106A, C1QC	136	721	20119	4.92429	6.59418e-07	8.24273e-08	7.81392e-08
GOTERM_BP_DIRECT	GO:0032755~positive regulation of interleukin-6 production	11	7.63889	3.83333e-09	CD74, TYROBP, FCER1G, UNC93B1, LAPTM5, CYBA, CD36, CCR5, POU2F2, AIF1, TMEM106A	136	111	20119	14.6601	5.30532e-06	4.82303e-07	4.57212e-07
GOTERM_BP_DIRECT	GO:0006898~receptor-mediated endocytosis	9	6.25	3.10696e-08	FCGR1, ITGAM, LRP1, MRC1, APOE, CD14, CD36, FCGR2B, CXCL16	136	73	20119	18.2384	4.29994e-05	2.86668e-06	2.71755e-06
GOTERM_BP_DIRECT	GO:0043277~apoptotic cell clearance	6	4.16667	4.84431e-07	TYROBP, LRP1, AXL, TREM2, CD36, CCR2	136	24	20119	36.9835	0.000670228	3.94384e-05	3.73867e-05
GOTERM_BP_DIRECT	GO:0071346~cellular response to interferon-gamma	9	6.25	7.69316e-07	ACTR3, CCL12, CIITA, CCL6, MRC1, CCL4, IRF8, AIF1, H2-AB1	136	110	20119	12.1037	0.00106417	5.60386e-05	5.31233e-05
GOTERM_BP_DIRECT	GO:0001774~microglial cell activation	6	4.16667	1.86486e-06	CX3CR1, CSF1R, C1QA, ITGAM, TREM2, AIF1	136	31	20119	28.6324	0.00257764	0.000122903	0.00011651
GOTERM_BP_DIRECT	GO:0048002~antigen processing and presentation of peptide antigen	4	2.77778	2.92584e-06	SLC11A1, H2-AA, CTSS, H2-AB1	136	5	20119	118.347	0.00404119	0.000173293	0.000164278
GOTERM_BP_DIRECT	GO:0034341~response to interferon-gamma	6	4.16667	3.00508e-06	CD74, H2-EB1, CIITA, SLC11A1, H2-AA, CXCL16	136	34	20119	26.106	0.0041504	0.000173293	0.000164278
GOTERM_BP_DIRECT	GO:0070374~positive regulation of ERK1 and ERK2 cascade	11	7.63889	3.98293e-06	CSF1R, CD74, CCL12, PTPRC, LRP1, CCL6, CCL4, TREM2, ARRB2, APOE, CD36	136	233	20119	6.984	0.00549722	0.000220495	0.000209024
GOTERM_BP_DIRECT	GO:0006909~phagocytosis	8	5.55556	5.3325e-06	ITGAM, LRP1, AXL, SLC11A1, PLD4, IRF8, FCGR2B, CORO1A	136	101	20119	11.7175	0.00735303	0.000283853	0.000269086
GOTERM_BP_DIRECT	GO:0071222~cellular response to lipopolysaccharide	12	8.33333	5.86595e-06	CX3CR1, ZFP36, FCGR4, AXL, MRC1, IRF8, CD14, CD36, CD68, CCR5, CXCL16, PF4	136	300	20119	5.91735	0.00808563	0.000289945	0.000274861
GOTERM_BP_DIRECT	GO:0031663~lipopolysaccharide-mediated signaling pathway	6	4.16667	9.90439e-06	CCL12, SPI1, TIFAB, LY86, TREM2, CD14	136	43	20119	20.6419	0.0136142	0.000438554	0.000415739
GOTERM_BP_DIRECT	GO:0098883~synapse disassembly	4	2.77778	1.014e-05	C1QB, CX3CR1, C1QA, C1QC	136	7	20119	84.5336	0.0139358	0.000438554	0.000415739
GOTERM_BP_DIRECT	GO:0000165~MAPK cascade	8	5.55556	1.0566e-05	IGHM, CCL12, ZFP36, PTPRC, SLC11A1, PTPN6, CD36, CCR5	136	112	20119	10.5667	0.014517	0.000443131	0.000420078
GOTERM_BP_DIRECT	GO:0090026~positive regulation of monocyte chemotaxis	5	3.47222	1.29125e-05	CX3CR1, PLA2G7, AIF1, CCR2, LGMN	136	22	20119	33.6213	0.0177122	0.000525614	0.00049827
GOTERM_BP_DIRECT	GO:0007166~cell surface receptor signaling pathway	10	6.94444	1.5576e-05	FCGR1, ADGRE1, MS4A6B, FCGR3, FCER1G, FCGR4, MS4A7, CD36, FCGR2B, MS4A6C	136	216	20119	6.84879	0.0213267	0.000598811	0.000567659
GOTERM_BP_DIRECT	GO:0019221~cytokine-mediated signaling pathway	8	5.55556	0.000104259	CSF1R, CCL12, IRF5, PTPN6, PIRB, CSF2RA, CCR2, PF4	136	160	20119	7.39669	0.134373	0.00359529	0.00340825
GOTERM_BP_DIRECT	GO:0032731~positive regulation of interleukin-1 beta production	6	4.16667	0.000107728	IFI209, IFI207, TYROBP, CD36, CCR5, TMEM106A	136	70	20119	12.68	0.138521	0.00359529	0.00340825
GOTERM_BP_DIRECT	GO:0002244~hematopoietic progenitor cell differentiation	7	4.86111	0.000109106	CSF1R, PTPRC, TIFAB, TNFRSF13B, CITED2, PLD4, PTPN6	136	112	20119	9.24586	0.140161	0.00359529	0.00340825
GOTERM_BP_DIRECT	GO:1904646~cellular response to beta-amyloid	5	3.47222	0.000119897	LRP1, TREM2, CD36, FCGR2B, LGMN	136	38	20119	19.465	0.15291	0.00377132	0.00357512
GOTERM_BP_DIRECT	GO:0016064~immunoglobulin mediated immune response	5	3.47222	0.000119897	IGHM, CD74, FCER1G, H2-DMA, FCGR2B	136	38	20119	19.465	0.15291	0.00377132	0.00357512
GOTERM_BP_DIRECT	GO:0030595~leukocyte chemotaxis	4	2.77778	0.000223951	CX3CR1, CCL4, CORO1A, PF4	136	18	20119	32.8742	0.26654	0.00688772	0.0065294
GOTERM_BP_DIRECT	GO:1904151~positive regulation of microglial cell mediated cytotoxicity	3	2.08333	0.000265805	TYROBP, SPI1, ITGAM	136	4	20119	110.95	0.307829	0.0078271	0.00741991
GOTERM_BP_DIRECT	GO:0030316~osteoclast differentiation	5	3.47222	0.000351506	CSF1R, TYROBP, FCER1G, TRF, TREM2	136	50	20119	14.7934	0.385268	0.0101351	0.00960782
GOTERM_BP_DIRECT	GO:0002282~microglial cell activation involved in immune response	3	2.08333	0.000441057	CX3CR1, TYROBP, TREM2	136	5	20119	88.7603	0.456952	0.0122085	0.0115733
GOTERM_BP_DIRECT	GO:1901216~positive regulation of neuron death	5	3.47222	0.000507248	C1QA, TYROBP, ITGAM, APOE, FCGR2B	136	55	20119	13.4485	0.50451	0.0135006	0.0127983
GOTERM_BP_DIRECT	GO:0008360~regulation of cell shape	7	4.86111	0.000650519	CSF1R, CCL12, SEMA4D, HEXB, LST1, RAC2, CORO1A	136	156	20119	6.63806	0.593679	0.0168816	0.0160034
GOTERM_BP_DIRECT	GO:0051651~maintenance of location in cell	3	2.08333	0.000658675	GM2A, HEXB, APOE	136	6	20119	73.9669	0.598242	0.0168816	0.0160034
GOTERM_BP_DIRECT	GO:0007229~integrin-mediated signaling pathway	6	4.16667	0.000776419	TYROBP, ITGAM, FCER1G, ITGB5, FYB, FERMT3	136	107	20119	8.29535	0.658696	0.0191886	0.0181904
GOTERM_BP_DIRECT	GO:1900223~positive regulation of beta-amyloid clearance	3	2.08333	0.000918089	LRP1, TREM2, APOE	136	7	20119	63.4002	0.71951	0.0222918	0.0211321
GOTERM_BP_DIRECT	GO:0042110~T cell activation	5	3.47222	0.00119602	CD84, SLAMF9, SLAMF7, CD48, CORO1A	136	69	20119	10.7198	0.809154	0.0276513	0.0262128
GOTERM_BP_DIRECT	GO:0045730~respiratory burst	3	2.08333	0.00121874	SLC11A1, CYBB, CYBA	136	8	20119	55.4752	0.815067	0.0276513	0.0262128
GOTERM_BP_DIRECT	GO:0032640~tumor necrosis factor production	4	2.77778	0.00127098	FCER1G, AXL, SLAMF9, CD36	136	32	20119	18.4917	0.827981	0.0279211	0.0264686
GOTERM_BP_DIRECT	GO:0090023~positive regulation of neutrophil chemotaxis	4	2.77778	0.00127098	CD74, CAMK1D, RAC2, C3AR1	136	32	20119	18.4917	0.827981	0.0279211	0.0264686
GOTERM_BP_DIRECT	GO:0007204~positive regulation of cytosolic calcium ion concentration	7	4.86111	0.00129125	CX3CR1, CD52, LRP1, C3AR1, CD36, CCR5, CCR2	136	178	20119	5.81762	0.832746	0.0279232	0.0264706
GOTERM_BP_DIRECT	GO:0045807~positive regulation of endocytosis	4	2.77778	0.0016527	IGHM, LRP1, APOE, CD14	136	35	20119	16.9067	0.898656	0.0351898	0.0333592
GOTERM_BP_DIRECT	GO:0043524~negative regulation of neuron apoptotic process	7	4.86111	0.00189676	CCL12, LRP1, AXL, ARRB2, APOE, CORO1A, LGMN	136	192	20119	5.39342	0.927749	0.0395448	0.0374875
GOTERM_BP_DIRECT	GO:0071223~cellular response to lipoteichoic acid	3	2.08333	0.00194151	TREM2, CD14, CD36	136	10	20119	44.3801	0.932096	0.0395448	0.0374875
GOTERM_BP_DIRECT	GO:0006952~defense response	6	4.16667	0.00225327	CD74, CYBB, LSP1, FCGR2B, CCR5, PF4	136	136	20119	6.52649	0.955933	0.044884	0.042549
GOTERM_BP_DIRECT	GO:0009313~oligosaccharide catabolic process	3	2.08333	0.00236255	GM2A, HEXB, MAN2B1	136	11	20119	40.3456	0.962131	0.0454134	0.0430508
GOTERM_BP_DIRECT	GO:0002827~positive regulation of T-helper 1 type immune response	3	2.08333	0.00236255	SLC11A1, H2-AB1, CCR2	136	11	20119	40.3456	0.962131	0.0454134	0.0430508
GOTERM_BP_DIRECT	GO:1900272~negative regulation of long-term synaptic potentiation	3	2.08333	0.00282262	CX3CR1, TYROBP, APOE	136	12	20119	36.9835	0.98	0.0535137	0.0507298
GOTERM_BP_DIRECT	GO:0032735~positive regulation of interleukin-12 production	4	2.77778	0.00320057	UNC93B1, LAPTM5, IRF8, CD36	136	44	20119	13.4485	0.988165	0.0598593	0.0567452
GOTERM_BP_DIRECT	GO:0045582~positive regulation of T cell differentiation	4	2.77778	0.00363285	CD74, PTPRC, H2-DMA, H2-AA	136	46	20119	12.8638	0.993507	0.0670383	0.0635507
GOTERM_BP_DIRECT	GO:0010447~response to acidic pH	3	2.08333	0.00385775	GPR65, CTSS, LGMN	136	14	20119	31.7001	0.995249	0.0680252	0.0644863
GOTERM_BP_DIRECT	GO:0045059~positive thymic T cell selection	3	2.08333	0.00385775	CD74, PTPRC, H2-DMA	136	14	20119	31.7001	0.995249	0.0680252	0.0644863
GOTERM_BP_DIRECT	GO:0097242~beta-amyloid clearance	3	2.08333	0.00385775	ITGAM, LRP1, TREM2	136	14	20119	31.7001	0.995249	0.0680252	0.0644863
GOTERM_BP_DIRECT	GO:0009617~response to bacterium	8	5.55556	0.00388294	FCGR1, CD52, SLC11A1, TRF, IRF8, CD14, CD36, FCGR2B	136	296	20119	3.99821	0.995413	0.0680252	0.0644863
GOTERM_BP_DIRECT	GO:0097028~dendritic cell differentiation	3	2.08333	0.00504268	AXL, IRF8, TREM2	136	16	20119	27.7376	0.999085	0.0861614	0.081679
GOTERM_BP_DIRECT	GO:0060100~positive regulation of phagocytosis, engulfment	3	2.08333	0.00504268	FCGR1, TREM2, CD36	136	16	20119	27.7376	0.999085	0.0861614	0.081679
GOTERM_BP_DIRECT	GO:0031623~receptor internalization	4	2.77778	0.00513675	FCER1G, LRP1, ARRB2, CD36	136	52	20119	11.3795	0.999197	0.0866983	0.082188
GOTERM_BP_DIRECT	GO:0042742~defense response to bacterium	9	6.25	0.00556264	FCGR1, IGHM, FCER1G, LYZ2, SLC11A1, SLAMF9, IRF8, TREM2, MPEG1	136	399	20119	3.33685	0.999556	0.0927553	0.0879299
GOTERM_BP_DIRECT	GO:0051279~regulation of release of sequestered calcium ion into cytosol	3	2.08333	0.00569003	CYBA, PTPN6, CORO1A	136	17	20119	26.106	0.999628	0.0937501	0.0888729
GOTERM_BP_DIRECT	GO:0050732~negative regulation of peptidyl-tyrosine phosphorylation	3	2.08333	0.0063733	PTPRC, SEMA4D, PTPN6	136	18	20119	24.6556	0.999856	0.103772	0.0983737
GOTERM_BP_DIRECT	GO:0008152~metabolic process	6	4.16667	0.00844141	PFKFB4, CAMK1D, LYZ2, HEXB, MAN2B1, HK2	136	186	20119	4.77206	0.999992	0.135848	0.128781
GOTERM_BP_DIRECT	GO:0030889~negative regulation of B cell proliferation	3	2.08333	0.00863352	TYROBP, TNFRSF13B, FCGR2B	136	21	20119	21.1334	0.999994	0.137342	0.130197
GOTERM_BP_DIRECT	GO:0030335~positive regulation of cell migration	7	4.86111	0.00951638	CSF1R, SEMA4D, C3AR1, CORO1A, AIF1, FERMT3, CXCL16	136	268	20119	3.86394	0.999998	0.149667	0.141881
GOTERM_BP_DIRECT	GO:0002931~response to ischemia	4	2.77778	0.00993776	CX3CR1, CSF1R, TREM2, HK2	136	66	20119	8.96569	0.999999	0.154538	0.146498
GOTERM_BP_DIRECT	GO:0032693~negative regulation of interleukin-10 production	3	2.08333	0.0103108	CD84, TYROBP, FCGR2B	136	23	20119	19.2957	0.999999	0.158557	0.150308
GOTERM_BP_DIRECT	GO:0051649~establishment of localization in cell	6	4.16667	0.0127282	AXL, SLC11A1, PLD4, CYBA, FCGR2B, CORO1A	136	206	20119	4.30875	1	0.188465	0.17866
GOTERM_BP_DIRECT	GO:0050829~defense response to Gram-negative bacterium	5	3.47222	0.012732	IGHM, LYZ2, SLC11A1, TREM2, MPEG1	136	134	20119	5.51992	1	0.188465	0.17866
GOTERM_BP_DIRECT	GO:0051603~proteolysis involved in cellular protein catabolic process	4	2.77778	0.0130577	CTSZ, CTSS, CTSC, LGMN	136	73	20119	8.10596	1	0.188465	0.17866
GOTERM_BP_DIRECT	GO:0032930~positive regulation of superoxide anion generation	3	2.08333	0.0130727	TYROBP, ITGAM, CYBA	136	26	20119	17.0693	1	0.188465	0.17866
GOTERM_BP_DIRECT	GO:0045576~mast cell activation	3	2.08333	0.0140571	FCGR3, FCER1G, CD48	136	27	20119	16.4371	1	0.196515	0.186292
GOTERM_BP_DIRECT	GO:0032703~negative regulation of interleukin-2 production	3	2.08333	0.0140571	ZFP36, PTPRC, LAPTM5	136	27	20119	16.4371	1	0.196515	0.186292
GOTERM_BP_DIRECT	GO:0019915~lipid storage	3	2.08333	0.0161186	GM2A, HEXB, CD36	136	29	20119	15.3035	1	0.220873	0.209383
GOTERM_BP_DIRECT	GO:0050778~positive regulation of immune response	3	2.08333	0.0161186	IGHM, FCER1G, H2-DMA	136	29	20119	15.3035	1	0.220873	0.209383
GOTERM_BP_DIRECT	GO:0042102~positive regulation of T cell proliferation	4	2.77778	0.0166764	PTPRC, H2-DMB1, CORO1A, AIF1	136	80	20119	7.39669	1	0.226276	0.214504
GOTERM_BP_DIRECT	GO:0060907~positive regulation of macrophage cytokine production	3	2.08333	0.0171949	CD74, LAPTM5, CD36	136	30	20119	14.7934	1	0.227168	0.21535
GOTERM_BP_DIRECT	GO:0097202~activation of cysteine-type endopeptidase activity	3	2.08333	0.0171949	IFI209, IFI207, LGMN	136	30	20119	14.7934	1	0.227168	0.21535
GOTERM_BP_DIRECT	GO:0007611~learning or memory	4	2.77778	0.0172346	GATM, GM2A, MAN2B1, PIRB	136	81	20119	7.30537	1	0.227168	0.21535
GOTERM_BP_DIRECT	GO:0014068~positive regulation of phosphatidylinositol 3-kinase signaling	4	2.77778	0.0178031	SEMA4D, HCLS1, PTPN6, TREM2	136	82	20119	7.21628	1	0.232449	0.220356
GOTERM_BP_DIRECT	GO:0007159~leukocyte cell-cell adhesion	3	2.08333	0.0183009	PTPRC, ITGAM, FERMT3	136	31	20119	14.3162	1	0.236715	0.2244
GOTERM_BP_DIRECT	GO:0032691~negative regulation of interleukin-1 beta production	3	2.08333	0.0194363	CX3CR1, TREM2, ARRB2	136	32	20119	13.8688	1	0.238578	0.226167
GOTERM_BP_DIRECT	GO:0001819~positive regulation of cytokine production	4	2.77778	0.0195711	CD300C2, SLC11A1, CD14, CD36	136	85	20119	6.96159	1	0.238578	0.226167
GOTERM_BP_DIRECT	GO:0051085~chaperone mediated protein folding requiring cofactor	3	2.08333	0.0206005	CD74, H2-DMA, H2-DMB1	136	33	20119	13.4485	1	0.241619	0.229049
GOTERM_BP_DIRECT	GO:0010875~positive regulation of cholesterol efflux	3	2.08333	0.0206005	LRP1, TREM2, APOE	136	33	20119	13.4485	1	0.241619	0.229049
GOTERM_BP_DIRECT	GO:0032729~positive regulation of interferon-gamma production	4	2.77778	0.0208017	SLC11A1, IRF8, CD14, CCR2	136	87	20119	6.80156	1	0.241929	0.229343
GOTERM_BP_DIRECT	GO:0010628~positive regulation of gene expression	10	6.94444	0.0219324	CSF1R, CD74, TYROBP, SPI1, CITED2, SLC11A1, TREM2, ARRB2, CD36, CCR5	136	610	20119	2.42514	1	0.252954	0.239794
GOTERM_BP_DIRECT	GO:0019722~calcium-mediated signaling	4	2.77778	0.0227257	LAT2, CX3CR1, CCR5, CCR2	136	90	20119	6.57484	1	0.257807	0.244395
GOTERM_BP_DIRECT	GO:0018108~peptidyl-tyrosine phosphorylation	4	2.77778	0.0227257	CSF1R, IGHM, PTPRC, PTPN6	136	90	20119	6.57484	1	0.257807	0.244395
GOTERM_BP_DIRECT	GO:0030099~myeloid cell differentiation	3	2.08333	0.0255373	ZFP36, TIFAB, IRF8	136	37	20119	11.9946	1	0.286638	0.271726
GOTERM_BP_DIRECT	GO:0007568~aging	5	3.47222	0.026717	C1QA, CIITA, APOE, CD68, CTSC	136	168	20119	4.40279	1	0.286638	0.271726
GOTERM_BP_DIRECT	GO:0007179~transforming growth factor beta receptor signaling pathway	4	2.77778	0.0275797	SPI1, ITGB5, CITED2, ARRB2	136	97	20119	6.10036	1	0.293617	0.278342
GOTERM_BP_DIRECT	GO:0042113~B cell activation	3	2.08333	0.0281679	LAT2, IGHM	136	39	20119	11.3795	1	0.295336	0.279972
GOTERM_BP_DIRECT	GO:0051017~actin filament bundle assembly	3	2.08333	0.0281679	LCP1, AIF1, LIMD2	136	39	20119	11.3795	1	0.295336	0.279972
GOTERM_BP_DIRECT	GO:0042832~defense response to protozoan	3	2.08333	0.0295223	SLC11A1, IRF8, PF4	136	40	20119	11.095	1	0.307209	0.291227
GOTERM_BP_DIRECT	GO:0016311~dephosphorylation	4	2.77778	0.0451665	PTPRE, PTPN18, PTPRC, PTPN6	136	118	20119	5.01471	1	0.422003	0.400049
GOTERM_BP_DIRECT	GO:0006874~cellular calcium ion homeostasis	4	2.77778	0.0451665	CCL12, HEXB, APOE, CCR2	136	118	20119	5.01471	1	0.422003	0.400049
GOTERM_BP_DIRECT	GO:0010629~negative regulation of gene expression	7	4.86111	0.0504441	SPI1, LRP1, CITED2, APOE, CD36, AIF1, LGMN	136	395	20119	2.62161	1	0.455276	0.431591
GOTERM_BP_DIRECT	GO:0042130~negative regulation of T cell proliferation	3	2.08333	0.0509883	PTPN6, H2-AA, H2-AB1	136	54	20119	8.21855	1	0.455276	0.431591
GOTERM_BP_DIRECT	GO:0032722~positive regulation of chemokine production	3	2.08333	0.0509883	CSF1R, CD74, AIF1	136	54	20119	8.21855	1	0.455276	0.431591
GOTERM_BP_DIRECT	GO:0032715~negative regulation of interleukin-6 production	3	2.08333	0.0526856	CD84, PTPN6, ARRB2	136	55	20119	8.06912	1	0.458596	0.434739
GOTERM_BP_DIRECT	GO:1903078~positive regulation of protein localization to plasma membrane	3	2.08333	0.0561398	ACTR3, LRP1, TREM2	136	57	20119	7.78599	1	0.485609	0.460346
GOTERM_BP_DIRECT	GO:0051897~positive regulation of protein kinase B signaling	4	2.77778	0.0592434	CX3CR1, AXL, HCLS1, ARRB2	136	132	20119	4.48284	1	0.490975	0.465433
GOTERM_BP_DIRECT	GO:0050885~neuromuscular process controlling balance	3	2.08333	0.0669549	TIFAB, GM2A, HEXB	136	63	20119	7.04447	1	0.541904	0.513713
GOTERM_BP_DIRECT	GO:0042098~T cell proliferation	3	2.08333	0.0745164	PTPRC, PTPN6, CORO1A	136	67	20119	6.6239	1	0.589318	0.55866
GOTERM_BP_DIRECT	GO:0006470~protein dephosphorylation	4	2.77778	0.0765049	PTPRE, PTPN18, PTPRC, PTPN6	136	147	20119	4.02541	1	0.596928	0.565874
GOTERM_BP_DIRECT	GO:0006816~calcium ion transport	4	2.77778	0.0789591	CCL12, MCUB, CCR5, CORO1A	136	149	20119	3.97138	1	0.603754	0.572345
GOTERM_BP_DIRECT	GO:0048839~inner ear development	3	2.08333	0.0803579	C1QB, TIFAB, H2-DMA	136	70	20119	6.34002	1	0.607734	0.576118
GOTERM_BP_DIRECT	GO:1901224~positive regulation of NIK/NF-kappaB signaling	3	2.08333	0.0803579	LAPTM5, TREM2, CD14	136	70	20119	6.34002	1	0.607734	0.576118
GOTERM_BP_DIRECT	GO:0007015~actin filament organization	4	2.77778	0.0814261	ACTR3, RAC2, TRF, CORO1A	136	151	20119	3.91878	1	0.612466	0.580604
GOTERM_BP_DIRECT	GO:0051607~defense response to virus	5	3.47222	0.0850593	IFI209, PTPRC, IFI207, UNC93B1, IRF5	136	247	20119	2.99461	1	0.63005	0.597273
GOTERM_BP_DIRECT	GO:0007165~signal transduction	15	10.4167	0.0851296	CX3CR1, FCER1G, SEMA4D, CLEC12A, GPR65, ARRB2, LSP1, CXCL16, ADGRE1, APBB1IP, RASSF4, C3AR1, CD48, CCR5, CCR2	136	1395	20119	1.59069	1	0.63005	0.597273
GOTERM_BP_DIRECT	GO:0030336~negative regulation of cell migration	4	2.77778	0.0875303	CX3CR1, CD74, CITED2, CCR5	136	156	20119	3.79317	1	0.643644	0.610159
GOTERM_BP_DIRECT	GO:0008283~cell proliferation	6	4.16667	0.0878964	CSF1R, CD74, LRP1, CITED2, RAC2, TGFBI	136	351	20119	2.52878	1	0.643644	0.610159
GOTERM_BP_DIRECT	GO:0042100~B cell proliferation	3	2.08333	0.0903947	IGHM, PTPRC, FCGR2B	136	75	20119	5.91735	1	0.648219	0.614497
GOTERM_BP_DIRECT	GO:0045766~positive regulation of angiogenesis	4	2.77778	0.0930902	CX3CR1, C3AR1, CYBB, HK2	136	160	20119	3.69835	1	0.664107	0.629558
GOTERM_BP_DIRECT	GO:0032956~regulation of actin cytoskeleton organization	3	2.08333	0.105019	LRP1, RAC2, CORO1A	136	82	20119	5.41221	1	0.726734	0.688927
GOTERM_BP_DIRECT	GO:0010033~response to organic substance	3	2.08333	0.113645	GATM, ASAH1, CTSC	136	86	20119	5.16048	1	0.778439	0.737942
GOTERM_BP_DIRECT	GO:0048661~positive regulation of smooth muscle cell proliferation	3	2.08333	0.113645	C3AR1, CYBA, AIF1	136	86	20119	5.16048	1	0.778439	0.737942
GOTERM_BP_DIRECT	GO:0006629~lipid metabolic process	9	6.25	0.11569	HPGDS, ASAH1, GM2A, SOAT1, HEXB, LPCAT2, PLBD1, APOE, PLA2G7	136	726	20119	1.83389	1	0.784877	0.744045
GOTERM_BP_DIRECT	GO:0010977~negative regulation of neuron projection development	3	2.08333	0.120231	LRP1, CTSZ, APOE	136	89	20119	4.98653	1	0.803864	0.762044
GOTERM_BP_DIRECT	GO:0050830~defense response to Gram-positive bacterium	4	2.77778	0.128243	LYZ2, RNASE4, CD36, MPEG1	136	185	20119	3.19857	1	0.832705	0.789385
GOTERM_BP_DIRECT	GO:0019731~antibacterial humoral response	3	2.08333	0.131409	IGHM, TRF, WFDC17	136	94	20119	4.72129	1	0.845185	0.801216
GOTERM_BP_DIRECT	GO:0007160~cell-matrix adhesion	3	2.08333	0.135946	ITGAM, ITGB5, FERMT3	136	96	20119	4.62293	1	0.867045	0.821939
GOTERM_BP_DIRECT	GO:0016525~negative regulation of angiogenesis	3	2.08333	0.142815	CD36, CCR2, PF4	136	99	20119	4.48284	1	0.878967	0.83324
GOTERM_BP_DIRECT	GO:0050729~positive regulation of inflammatory response	3	2.08333	0.145121	CCR5, CTSS, CCR2	136	100	20119	4.43801	1	0.884791	0.838762
GOTERM_BP_DIRECT	GO:0050852~T cell receptor signaling pathway	3	2.08333	0.147435	PTPRC, PTPN6, FYB	136	101	20119	4.39407	1	0.894413	0.847883
GOTERM_BP_DIRECT	GO:0001666~response to hypoxia	4	2.77778	0.159346	CITED2, CYBA, HK2, CCR2	136	205	20119	2.88651	1	0.930445	0.88204
GOTERM_BP_DIRECT	GO:0006897~endocytosis	4	2.77778	0.164199	NECAP2, LRP1, MRC1, ARRB2	136	208	20119	2.84488	1	0.94688	0.89762
GOTERM_BP_DIRECT	GO:0006958~complement activation, classical pathway	4	2.77778	0.187401	C1QB, IGHM, C1QA, C1QC	136	222	20119	2.66547	1	1	0.948662
GOTERM_BP_DIRECT	GO:0008203~cholesterol metabolic process	3	2.08333	0.187777	LRP1, SOAT1, APOE	136	118	20119	3.76103	1	1	0.948662
GOTERM_BP_DIRECT	GO:0007613~memory	3	2.08333	0.190198	CX3CR1, TREM2, LGMN	136	119	20119	3.72942	1	1	0.948662
GOTERM_BP_DIRECT	GO:0065003~macromolecular complex assembly	3	2.08333	0.192624	CD74, H2-DMA, PF4	136	120	20119	3.69835	1	1	0.948662
GOTERM_BP_DIRECT	GO:0050853~B cell receptor signaling pathway	4	2.77778	0.194182	LAT2, IGHM, PTPRC, PTPN6	136	226	20119	2.6183	1	1	0.948662
GOTERM_BP_DIRECT	GO:0007189~adenylate cyclase-activating G-protein coupled receptor signaling pathway	3	2.08333	0.2122	ADGRE1, GPR65, PF4	136	128	20119	3.4672	1	1	0.948662
GOTERM_BP_DIRECT	GO:0007010~cytoskeleton organization	3	2.08333	0.21713	CCL12, LSP1, FGD2	136	130	20119	3.41386	1	1	0.948662
GOTERM_BP_DIRECT	GO:0007155~cell adhesion	7	4.86111	0.227906	CX3CR1, CD84, ITGAM, ITGB5, TGFBI, CD36, FERMT3	136	611	20119	1.69482	1	1	0.948662
GOTERM_BP_DIRECT	GO:0000122~negative regulation of transcription from RNA polymerase II promoter	10	6.94444	0.256932	IFI209, ZFP36, CIITA, IFI207, SPI1, SEMA4D, CITED2, HCLS1, IRF8, CD36	136	1032	20119	1.43347	1	1	0.948662
GOTERM_BP_DIRECT	GO:0043123~positive regulation of I-kappaB kinase/NF-kappaB signaling	3	2.08333	0.276673	CD74, CD36, TMEM106A	136	153	20119	2.90066	1	1	0.948662
GOTERM_BP_DIRECT	GO:0051092~positive regulation of NF-kappaB transcription factor activity	3	2.08333	0.303874	CX3CR1, CD84, CD36	136	165	20119	2.68971	1	1	0.948662
GOTERM_BP_DIRECT	GO:0045892~negative regulation of transcription, DNA-templated	7	4.86111	0.312126	ZMYND15, IFI209, CIITA, IFI207, SPI1, CITED2, BASP1	136	685	20119	1.51173	1	1	0.948662
GOTERM_BP_DIRECT	GO:0072659~protein localization to plasma membrane	3	2.08333	0.321153	FCER1G, TSPAN33, FYB	136	172	20119	2.58024	1	1	0.948662
GOTERM_BP_DIRECT	GO:0006869~lipid transport	3	2.08333	0.333434	GM2A, APOE, CD36	136	177	20119	2.50735	1	1	0.948662
GOTERM_BP_DIRECT	GO:0010976~positive regulation of neuron projection development	3	2.08333	0.350519	CAMK1D, LRP1, APOE	136	184	20119	2.41196	1	1	0.948662
GOTERM_BP_DIRECT	GO:0016477~cell migration	4	2.77778	0.356218	ITGB5, AXL, LCP1, CORO1A	136	316	20119	1.87258	1	1	0.948662
GOTERM_BP_DIRECT	GO:0050821~protein stabilization	3	2.08333	0.384224	CD74, TYROBP, IFI30	136	198	20119	2.24142	1	1	0.948662
GOTERM_BP_DIRECT	GO:0006631~fatty acid metabolic process	3	2.08333	0.39372	HPGDS, ASAH1, CD36	136	202	20119	2.19704	1	1	0.948662
GOTERM_BP_DIRECT	GO:0030036~actin cytoskeleton organization	3	2.08333	0.396084	TYROBP, RAC2, CORO1A	136	203	20119	2.18621	1	1	0.948662
GOTERM_BP_DIRECT	GO:0016310~phosphorylation	6	4.16667	0.410989	CSF1R, PFKFB4, CIITA, CAMK1D, AXL, HK2	136	626	20119	1.4179	1	1	0.948662
GOTERM_BP_DIRECT	GO:0010468~regulation of gene expression	5	3.47222	0.411933	CSF1R, PTPRC, TIFAB, TREM2, APOE	136	486	20119	1.52195	1	1	0.948662
GOTERM_BP_DIRECT	GO:0005975~carbohydrate metabolic process	3	2.08333	0.414843	HEXB, MAN2B1, HK2	136	211	20119	2.10332	1	1	0.948662
GOTERM_BP_DIRECT	GO:0008284~positive regulation of cell proliferation	6	4.16667	0.425599	CSF1R, RAC2, HCLS1, PTPN6, AIF1, LGMN	136	637	20119	1.39341	1	1	0.948662
GOTERM_BP_DIRECT	GO:0001525~angiogenesis	3	2.08333	0.58006	CCL12, TGFBI, CCR2	136	289	20119	1.53565	1	1	0.948662
GOTERM_BP_DIRECT	GO:0006886~intracellular protein transport	3	2.08333	0.605899	CD74, UNC93B1, LAPTM5	136	303	20119	1.46469	1	1	0.948662
GOTERM_BP_DIRECT	GO:0043065~positive regulation of apoptotic process	3	2.08333	0.73992	CAMK1D, IRF5, BCL2A1B	136	390	20119	1.13795	1	1	0.948662
GOTERM_BP_DIRECT	GO:0007275~multicellular organism development	7	4.86111	0.753031	CSF1R, ZFP36, SPI1, SEMA4D, LRP1, CITED2, AXL	136	1099	20119	0.942254	1	1	0.948662
GOTERM_BP_DIRECT	GO:0006508~proteolysis	4	2.77778	0.767154	CTSZ, CTSS, CTSC, LGMN	136	596	20119	0.992844	1	1	0.948662
GOTERM_BP_DIRECT	GO:0006811~ion transport	4	2.77778	0.772066	SLC11A1, MCUB, CYBB, TRF	136	601	20119	0.984585	1	1	0.948662
GOTERM_BP_DIRECT	GO:0007399~nervous system development	3	2.08333	0.806106	CAMK1D, SEMA4D, AXL	136	448	20119	0.990628	1	1	0.948662
GOTERM_BP_DIRECT	GO:0035556~intracellular signal transduction	3	2.08333	0.808098	LAT2, ZFP36, PTPN6	136	450	20119	0.986225	1	1	0.948662
GOTERM_BP_DIRECT	GO:0006468~protein phosphorylation	4	2.77778	0.816693	CSF1R, CAMK1D, AXL, CSF2RA	136	651	20119	0.908964	1	1	0.948662
GOTERM_BP_DIRECT	GO:0030154~cell differentiation	6	4.16667	0.87218	ZMYND15, SPI1, SEMA4D, CITED2, AXL, PTPN6	136	1110	20119	0.799642	1	1	0.948662
GOTERM_BP_DIRECT	GO:0015031~protein transport	3	2.08333	0.932238	NECAP2, H2-DMA, ARRB2	136	642	20119	0.69128	1	1	0.948662
GOTERM_BP_DIRECT	GO:0006915~apoptotic process	3	2.08333	0.93845	AXL, GPR65, LSP1	136	659	20119	0.673447	1	1	0.948662

## Sheet: Fib_F2_marker
	p_val	avg_log2FC	pct.1	pct.2	p_val_adj	gene
Gpc3	5.11612e-72	3.12763	0.967	0.073	1.06768e-67	Gpc3
H19	1.52867e-64	3.84741	0.803	0.035	3.19018e-60	H19
Cilp	1.12083e-57	3.70214	0.705	0.031	2.33905e-53	Cilp
C3	2.57776e-47	3.96343	0.82	0.102	5.37954e-43	C3
Angptl1	1.98996e-46	1.83485	0.508	0.011	4.15284e-42	Angptl1
Clec3b	2.69557e-45	3.11859	0.557	0.022	5.62539e-41	Clec3b
Col6a5	2.81401e-44	1.91323	0.443	0.004	5.87256e-40	Col6a5
Fst	1.2289e-41	2.37215	0.639	0.051	2.56459e-37	Fst
Col6a6	1.32046e-38	1.35321	0.377	0.002	2.75566e-34	Col6a6
Igfbp6	2.90767e-38	3.40421	0.951	0.289	6.06801e-34	Igfbp6
Serpinf11	3.2137e-38	2.86718	0.984	0.344	6.70668e-34	Serpinf1
Ogn	3.80337e-38	3.26427	0.984	0.411	7.93725e-34	Ogn
Tnxb	8.49103e-35	1.72769	0.557	0.044	1.77199e-30	Tnxb
Klf5	4.85007e-33	1.46824	0.443	0.022	1.01216e-28	Klf5
Pi161	2.34802e-32	1.79672	0.721	0.106	4.90008e-28	Pi16
Gas1	8.20191e-32	2.4045	0.902	0.267	1.71166e-27	Gas1
Itgbl1	8.86457e-31	1.80501	0.492	0.04	1.84995e-26	Itgbl1
Scara3	4.75224e-29	1.3871	0.475	0.04	9.91745e-25	Scara3
Mfap51	1.08168e-28	2.31057	0.918	0.305	2.25736e-24	Mfap5
Cdkn1c	1.89137e-28	1.71608	0.787	0.177	3.94709e-24	Cdkn1c
Adamtsl1	3.86432e-28	1.78145	0.656	0.115	8.06444e-24	Adamtsl1
Sfrp2	1.01919e-27	2.89269	0.443	0.035	2.12696e-23	Sfrp2
Cdon	1.11178e-26	1.25572	0.41	0.029	2.32017e-22	Cdon
C2	2.27824e-26	1.41234	0.574	0.082	4.75446e-22	C2
Lum1	3.17039e-26	1.84665	0.951	0.313	6.61628e-22	Lum
Gpx3	4.52871e-26	2.55619	1	0.881	9.45097e-22	Gpx3
Ly6a	8.59735e-26	2.43021	0.852	0.276	1.79418e-21	Ly6a
Penk	2.30272e-25	2.64319	0.623	0.108	4.80554e-21	Penk
Scara5	4.76552e-25	1.15105	0.377	0.024	9.94517e-21	Scara5
Sulf2	3.66586e-24	1.33233	0.557	0.088	7.65028e-20	Sulf2
Dcn1	7.67784e-24	2.00728	1	0.777	1.60229e-19	Dcn
Rnase41	2.88581e-23	1.60601	0.967	0.607	6.02241e-19	Rnase4
Capn6	8.75474e-23	1.05446	0.295	0.013	1.82703e-18	Capn6
Igfbp41	1.08106e-22	1.77811	0.984	0.744	2.25606e-18	Igfbp4
Lbp1	2.0981e-22	1.79616	0.754	0.194	4.37853e-18	Lbp
Fmod1	4.58766e-22	1.21055	0.475	0.06	9.57398e-18	Fmod
Meg31	5.65899e-22	1.88177	0.574	0.099	1.18097e-17	Meg3
Svep1	2.7148e-21	1.64798	0.738	0.199	5.66552e-17	Svep1
Cd55	3.70787e-21	1.18819	0.41	0.046	7.73796e-17	Cd55
Il11ra1	1.94421e-20	1.44209	0.77	0.267	4.05737e-16	Il11ra1
Entpd2	1.96781e-19	1.20437	0.492	0.086	4.10662e-15	Entpd2
Svil	3.03235e-19	1.6105	0.885	0.382	6.32821e-15	Svil
Gdf10	4.23246e-19	1.43536	0.492	0.082	8.83273e-15	Gdf10
Epyc	5.81106e-19	1.81738	0.311	0.026	1.21271e-14	Epyc
Bmper1	1.2027e-18	1.17933	0.426	0.06	2.50991e-14	Bmper
Fbln21	1.77043e-18	2.20872	0.852	0.519	3.69472e-14	Fbln2
1500015O10Rik	1.7879e-18	1.42603	0.443	0.071	3.73118e-14	1500015O10Rik
Celf21	3.9048e-18	1.06879	0.639	0.161	8.14892e-14	Celf2
Postn1	3.92564e-18	2.21825	0.77	0.322	8.19242e-14	Postn
Nov	3.9711e-18	1.16574	0.328	0.033	8.2873e-14	Nov
Mfap2	4.25831e-18	1.53215	0.951	0.751	8.88666e-14	Mfap2
Prnp	1.046e-17	1.28971	0.754	0.276	2.1829e-13	Prnp
Fbln5	1.31995e-17	1.13409	0.77	0.238	2.75461e-13	Fbln5
Sfrp1	1.78239e-17	2.95855	0.885	0.662	3.71966e-13	Sfrp1
Rspo3	1.98563e-17	1.82862	0.295	0.026	4.14382e-13	Rspo3
Col8a2	3.21991e-17	1.25869	0.393	0.06	6.71963e-13	Col8a2
Plagl1	7.28835e-17	1.14284	0.279	0.024	1.52101e-12	Plagl1
Foxd1	9.16421e-17	1.27101	0.328	0.038	1.91248e-12	Foxd1
Cpxm11	1.59401e-16	1.40424	0.885	0.459	3.32653e-12	Cpxm1
C1s1	2.8167e-16	1.26533	0.951	0.623	5.87817e-12	C1s1
Mfap41	3.31238e-16	2.03578	0.754	0.327	6.9126e-12	Mfap4
Lrrn4cl	3.40878e-16	1.30249	0.295	0.031	7.11378e-12	Lrrn4cl
Ly6c1	4.24831e-16	1.7702	0.492	0.11	8.86579e-12	Ly6c1
Susd2	6.68932e-16	1.0361	0.377	0.057	1.39599e-11	Susd2
Mmp231	8.42272e-16	1.34482	0.787	0.355	1.75774e-11	Mmp23
Islr	1.50014e-15	1.25946	0.77	0.331	3.13064e-11	Islr
Cthrc11	3.05742e-15	1.4822	0.672	0.221	6.38054e-11	Cthrc1
F11r	3.32097e-15	1.24937	0.377	0.064	6.93053e-11	F11r
Loxl1	5.53936e-15	1.22261	0.934	0.706	1.15601e-10	Loxl1
S100a61	6.26319e-15	1.06511	1	0.918	1.30706e-10	S100a6
Pcsk51	8.5975e-15	1.55069	0.574	0.17	1.79421e-10	Pcsk5
Ahnak21	2.24019e-14	1.04474	0.656	0.216	4.67506e-10	Ahnak2
Ahnak	2.43196e-14	1.5542	0.918	0.656	5.07525e-10	Ahnak
Pcolce	4.41424e-14	1.07184	0.984	0.861	9.21208e-10	Pcolce
Fibin	4.8661e-14	1.04213	0.377	0.071	1.01551e-09	Fibin
Sparc1	5.11535e-14	1.0686	1	0.998	1.06752e-09	Sparc
Prrx1	9.3552e-14	1.25034	0.885	0.499	1.95234e-09	Prrx1
Col1a11	1.14779e-13	1.15795	1	0.923	2.39533e-09	Col1a1
Dhrs3	1.88795e-13	1.1646	0.738	0.318	3.93997e-09	Dhrs3
Lsp11	3.75885e-13	1.37503	0.754	0.329	7.84433e-09	Lsp1
Marcks	4.05849e-13	1.01771	0.951	0.857	8.46965e-09	Marcks
Hp	5.2073e-13	1.15757	0.295	0.042	1.08671e-08	Hp
Selenop	9.86701e-13	1.19105	0.852	0.494	2.05915e-08	Selenop
Ebf1	1.01323e-12	1.00467	0.787	0.364	2.11452e-08	Ebf1
Lox1	1.05784e-12	1.51627	0.885	0.715	2.2076e-08	Lox
Col14a11	2.21952e-12	1.40206	0.754	0.375	4.63192e-08	Col14a1
Cd34	1.5694e-11	1.09514	0.295	0.051	3.27519e-07	Cd34
Lrp6	1.742e-11	1.09996	0.705	0.338	3.63537e-07	Lrp6
Prelp	3.62139e-11	1.17976	0.754	0.4	7.55749e-07	Prelp
Hcfc1r1	4.11588e-11	1.14778	0.869	0.565	8.58942e-07	Hcfc1r1
C1ra	4.20626e-11	1.26038	0.754	0.415	8.77804e-07	C1ra
Dpt	7.37612e-11	1.76751	0.574	0.241	1.53932e-06	Dpt
Eln1	1.58616e-10	2.83935	0.607	0.265	3.31017e-06	Eln
Lrrc17	1.6861e-10	1.11321	0.459	0.141	3.51873e-06	Lrrc17
S100a101	2.74849e-10	1.22844	0.787	0.442	5.73582e-06	S100a10
Nid1	2.92824e-10	1.08133	0.967	0.826	6.11094e-06	Nid1
C4b	5.64934e-10	1.14952	0.279	0.053	1.17896e-05	C4b
Prss23	6.92055e-10	1.09732	0.754	0.397	1.44425e-05	Prss23
Fbn11	8.89987e-10	1.25031	0.934	0.786	1.85731e-05	Fbn1
Plxdc2	1.57018e-09	1.09031	0.656	0.325	3.2768e-05	Plxdc2
Cd2481	1.8989e-09	1.39568	0.721	0.391	3.9628e-05	Cd248
Fstl11	2.27172e-09	1.09011	0.984	0.925	4.74084e-05	Fstl1
Vegfd	3.13309e-09	1.25175	0.541	0.212	6.53846e-05	Vegfd
Itm2a	3.4592e-09	1.02684	0.279	0.06	7.219e-05	Itm2a
C1qtnf3	1.2315e-08	1.3951	0.279	0.064	0.000257001	C1qtnf3
Vkorc11	1.29516e-08	1.09097	0.836	0.638	0.000270288	Vkorc1
Plpp3	7.47796e-08	1.15431	0.721	0.428	0.00156058	Plpp3
Fxyd6	8.01679e-08	1.15041	0.557	0.28	0.00167302	Fxyd6
Aspn	9.43125e-08	1.47808	0.492	0.199	0.00196821	Aspn

## Sheet: Fib_F2_clustered
Annotation Cluster 1	Enrichment Score: 2.6310526899614226
Category	Term	Count	%	PValue	Genes	List Total	Pop Hits	Pop Total	Fold Enrichment	Bonferroni	Benjamini	FDR
GOTERM_BP_DIRECT	GO:0060070~canonical Wnt signaling pathway	8	10.6667	1.23101e-07	SFRP1, FOXD1, SFRP2, GPC3, RSPO3, NID1, PLPP3, LRP6	71	112	20119	20.2404	8.61673e-05	8.6171e-05	8.3709e-05
GOTERM_BP_DIRECT	GO:0050680~negative regulation of epithelial cell proliferation	6	8	1.54105e-05	CDKN1C, SFRP1, SFRP2, GPC3, GAS1, LRP6	71	90	20119	18.8911	0.0107294	0.00359578	0.00349304
GOTERM_BP_DIRECT	GO:0090244~Wnt signaling pathway involved in somitogenesis	3	4	7.12767e-05	SFRP1, SFRP2, LRP6	71	4	20119	212.525	0.0486712	0.00997874	0.00969364
GOTERM_BP_DIRECT	GO:0090263~positive regulation of canonical Wnt signaling pathway	5	6.66667	0.000567743	SFRP1, SFRP2, GPC3, RSPO3, SULF2	71	109	20119	12.9984	0.328024	0.0567743	0.0551522
GOTERM_BP_DIRECT	GO:0021915~neural tube development	4	5.33333	0.000929577	SFRP1, MARCKS, SFRP2, LRP6	71	55	20119	20.6085	0.478479	0.0569153	0.0552892
GOTERM_BP_DIRECT	GO:0090179~planar cell polarity pathway involved in neural tube closure	3	4	0.00105695	SFRP1, SFRP2, LRP6	71	14	20119	60.7213	0.52301	0.0569153	0.0552892
GOTERM_BP_DIRECT	GO:0009952~anterior/posterior pattern specification	4	5.33333	0.00988642	SFRP1, SFRP2, CDON, LRP6	71	127	20119	8.92492	0.999046	0.24716	0.240099
GOTERM_BP_DIRECT	GO:0001756~somitogenesis	3	4	0.0168369	SFRP1, SFRP2, LRP6	71	57	20119	14.914	0.999993	0.346642	0.336738
GOTERM_BP_DIRECT	GO:0001843~neural tube closure	3	4	0.0491911	SFRP1, SFRP2, LRP6	71	102	20119	8.3343	1	0.575295	0.558858
GOTERM_BP_DIRECT	GO:0016055~Wnt signaling pathway	4	5.33333	0.05019	SFRP1, SFRP2, RSPO3, LRP6	71	238	20119	4.76246	1	0.575295	0.558858
GOTERM_BP_DIRECT	GO:0008285~negative regulation of cell proliferation	5	6.66667	0.0636457	H19, SFRP1, SFRP2, GPC3, DPT	71	432	20119	3.2797	1	0.655176	0.636457
GOTERM_BP_DIRECT	GO:0090090~negative regulation of canonical Wnt signaling pathway	3	4	0.0803579	SFRP1, SFRP2, GPC3	71	135	20119	6.29703	1	0.721161	0.700556
GOTERM_BP_DIRECT	GO:0043065~positive regulation of apoptotic process	3	4	0.394632	SFRP1, SFRP2, LRP6	71	390	20119	2.17974	1	1	0.972818
Annotation Cluster 2	Enrichment Score: 2.153958933880905
Category	Term	Count	%	PValue	Genes	List Total	Pop Hits	Pop Total	Fold Enrichment	Bonferroni	Benjamini	FDR
GOTERM_BP_DIRECT	GO:1903028~positive regulation of opsonization	3	4	0.000908001	C3, C4B, C2	71	13	20119	65.3922	0.470536	0.0569153	0.0552892
GOTERM_BP_DIRECT	GO:0006958~complement activation, classical pathway	6	8	0.001057	C3, C4B, C1RA, C1S1, CD55, C2	71	222	20119	7.65855	0.523025	0.0569153	0.0552892
GOTERM_BP_DIRECT	GO:0006956~complement activation	3	4	0.00240105	C3, C4B, C2	71	21	20119	40.4809	0.814139	0.112049	0.108847
GOTERM_BP_DIRECT	GO:0050778~positive regulation of immune response	3	4	0.00455945	C3, C4B, C2	71	29	20119	29.3137	0.959194	0.160078	0.155504
GOTERM_BP_DIRECT	GO:0006508~proteolysis	7	9.33333	0.01744	C3, C1RA, C1S1, HP, PCOLCE, PRSS23, C2	71	596	20119	3.32813	0.999996	0.3488	0.338835
GOTERM_BP_DIRECT	GO:0002376~immune system process	6	8	0.0430781	C3, C1RA, C1S1, HP, CD55, C2	71	552	20119	3.08007	1	0.534794	0.519514
GOTERM_BP_DIRECT	GO:0045087~innate immune response	6	8	0.105928	C3, C4B, C1RA, C1S1, CD55, C2	71	721	20119	2.35811	1	0.818404	0.795021
Annotation Cluster 3	Enrichment Score: 0.4869689273198285
Category	Term	Count	%	PValue	Genes	List Total	Pop Hits	Pop Total	Fold Enrichment	Bonferroni	Benjamini	FDR
GOTERM_BP_DIRECT	GO:0045944~positive regulation of transcription from RNA polymerase II promoter	9	12	0.0654509	KLF5, FOXD1, SFRP2, PRRX1, PLAGL1, EBF1, FBLN5, CDON, LRP6	71	1240	20119	2.05669	1	0.663995	0.645023
GOTERM_BP_DIRECT	GO:0006355~regulation of transcription, DNA-templated	5	6.66667	0.642235	KLF5, FOXD1, PRRX1, EBF1, LRP6	71	1254	20119	1.12985	1	1	0.972818
GOTERM_BP_DIRECT	GO:0006357~regulation of transcription from RNA polymerase II promoter	5	6.66667	0.823159	KLF5, FOXD1, PRRX1, PLAGL1, EBF1	71	1614	20119	0.877838	1	1	0.972818

## Sheet: Fib_F2_unclustered
Category	Term	Count	%	PValue	Genes	List Total	Pop Hits	Pop Total	Fold Enrichment	Bonferroni	Benjamini	FDR
GOTERM_BP_DIRECT	GO:0030198~extracellular matrix organization	8	10.6667	3.64845e-06	ADAMTSL1, SCARA3, TNXB, COL8A2, COL6A6, COL6A5, NID1, FBLN5	71	185	20119	12.2537	0.00255066	0.00127696	0.00124047
GOTERM_BP_DIRECT	GO:0007155~cell adhesion	11	14.6667	4.76752e-05	COL8A2, DPT, COL6A6, SVEP1, COL6A5, F11R, NID1, PLPP3, CD34, FBLN5, CDON	71	611	20119	5.10152	0.0328227	0.00834317	0.00810479
GOTERM_BP_DIRECT	GO:0045880~positive regulation of smoothened signaling pathway	4	5.33333	0.000450518	SFRP1, PRRX1, GPC3, GAS1	71	43	20119	26.3596	0.270527	0.0525604	0.0510587
GOTERM_BP_DIRECT	GO:0098609~cell-cell adhesion	6	8	0.000807052	TNXB, F11R, PLPP3, CD34, CDON, LRP6	71	209	20119	8.13491	0.431733	0.0569153	0.0552892
GOTERM_BP_DIRECT	GO:0030199~collagen fibril organization	4	5.33333	0.00103162	TNXB, SFRP2, DPT, LOXL1	71	57	20119	19.8853	0.514467	0.0569153	0.0552892
GOTERM_BP_DIRECT	GO:0071560~cellular response to transforming growth factor beta stimulus	4	5.33333	0.00236447	CLEC3B, SFRP1, CILP, PENK	71	76	20119	14.914	0.809307	0.112049	0.108847
GOTERM_BP_DIRECT	GO:0030278~regulation of ossification	3	4	0.00263523	GDF10, SFRP1, DHRS3	71	22	20119	38.6408	0.842305	0.115291	0.111997
GOTERM_BP_DIRECT	GO:0060021~palate development	4	5.33333	0.0029347	PRRX1, GAS1, DHRS3, LRP6	71	82	20119	13.8227	0.872203	0.120841	0.117388
GOTERM_BP_DIRECT	GO:0009617~response to bacterium	6	8	0.0036981	C3, PENK, GPC3, HP, VEGFD, LY6A	71	296	20119	5.74391	0.925239	0.143815	0.139706
GOTERM_BP_DIRECT	GO:0007160~cell-matrix adhesion	4	5.33333	0.00457365	TNXB, ITGBL1, NID1, CD34	71	96	20119	11.8069	0.959599	0.160078	0.155504
GOTERM_BP_DIRECT	GO:0007224~smoothened signaling pathway	4	5.33333	0.00571522	PRRX1, GPC3, GAS1, CDON	71	104	20119	10.8987	0.981905	0.190507	0.185064
GOTERM_BP_DIRECT	GO:0002053~positive regulation of mesenchymal cell proliferation	3	4	0.00622997	PRRX1, GAS1, LRP6	71	34	20119	25.0029	0.987407	0.198226	0.192563
GOTERM_BP_DIRECT	GO:0071542~dopaminergic neuron differentiation	3	4	0.00659277	SFRP1, VEGFD, LRP6	71	35	20119	24.2885	0.990247	0.20065	0.194917
GOTERM_BP_DIRECT	GO:0030509~BMP signaling pathway	4	5.33333	0.00809282	GDF10, SFRP1, SFRP2, FST	71	118	20119	9.60563	0.996614	0.226599	0.220125
GOTERM_BP_DIRECT	GO:0060349~bone morphogenesis	3	4	0.00854652	SFRP2, DHRS3, LRP6	71	40	20119	21.2525	0.997542	0.230099	0.223524
GOTERM_BP_DIRECT	GO:0030177~positive regulation of Wnt signaling pathway	3	4	0.00939198	SFRP1, RSPO3, SULF2	71	42	20119	20.2404	0.998647	0.243496	0.236539
GOTERM_BP_DIRECT	GO:0010629~negative regulation of gene expression	6	8	0.012135	C1QTNF3, H19, SFRP1, SFRP2, CILP, CD34	71	395	20119	4.3043	0.999806	0.28315	0.27506
GOTERM_BP_DIRECT	GO:0045600~positive regulation of fat cell differentiation	3	4	0.0157358	SFRP1, KLF5, SFRP2	71	55	20119	15.4563	0.999985	0.33379	0.324253
GOTERM_BP_DIRECT	GO:0045766~positive regulation of angiogenesis	4	5.33333	0.0183217	C3, SFRP2, VEGFD, CD34	71	160	20119	7.08415	0.999998	0.356256	0.346077
GOTERM_BP_DIRECT	GO:0030282~bone mineralization	3	4	0.0197284	CLEC3B, GPC3, ASPN	71	62	20119	13.7113	0.999999	0.37324	0.362576
GOTERM_BP_DIRECT	GO:0042733~embryonic digit morphogenesis	3	4	0.0234513	SFRP2, GAS1, LRP6	71	68	20119	12.5014	1	0.401765	0.390286
GOTERM_BP_DIRECT	GO:0001822~kidney development	4	5.33333	0.0234912	CDKN1C, FOXD1, GPC3, SULF2	71	176	20119	6.44014	1	0.401765	0.390286
GOTERM_BP_DIRECT	GO:0007275~multicellular organism development	9	12	0.0365011	SFRP1, FOXD1, SFRP2, PRRX1, FST, EBF1, VEGFD, PLPP3, LRP6	71	1099	20119	2.32056	1	0.511015	0.496415
GOTERM_BP_DIRECT	GO:0060348~bone development	3	4	0.0384835	EPYC, OGN, SULF2	71	89	20119	9.55167	1	0.518048	0.503246
GOTERM_BP_DIRECT	GO:0051216~cartilage development	3	4	0.0424839	SFRP2, PRRX1, SULF2	71	94	20119	9.0436	1	0.534794	0.519514
GOTERM_BP_DIRECT	GO:0001649~osteoblast differentiation	3	4	0.0509244	GDF10, SFRP1, PENK	71	104	20119	8.17402	1	0.575295	0.558858
GOTERM_BP_DIRECT	GO:0001933~negative regulation of protein phosphorylation	3	4	0.0517993	PRNP, PLPP3, LRP6	71	105	20119	8.09618	1	0.575548	0.559104
GOTERM_BP_DIRECT	GO:0001503~ossification	3	4	0.059911	GDF10, CLEC3B, LRRC17	71	114	20119	7.45701	1	0.63542	0.617265
GOTERM_BP_DIRECT	GO:0008284~positive regulation of cell proliferation	6	8	0.0707758	SFRP1, KLF5, SFRP2, GAS1, VEGFD, IL11RA1	71	637	20119	2.66907	1	0.688098	0.668438
GOTERM_BP_DIRECT	GO:0001501~skeletal system development	3	4	0.0783266	CDKN1C, CLEC3B, FST	71	133	20119	6.39172	1	0.721161	0.700556
GOTERM_BP_DIRECT	GO:0001525~angiogenesis	4	5.33333	0.0796571	KLF5, COL8A2, RSPO3, VEGFD	71	289	20119	3.92202	1	0.721161	0.700556
GOTERM_BP_DIRECT	GO:0030308~negative regulation of cell growth	3	4	0.0803579	SFRP1, SFRP2, GAS1	71	135	20119	6.29703	1	0.721161	0.700556
GOTERM_BP_DIRECT	GO:0016477~cell migration	4	5.33333	0.0977086	GPC3, ITGBL1, SVEP1, IGFBP6	71	316	20119	3.58691	1	0.786161	0.763699
GOTERM_BP_DIRECT	GO:0008283~cell proliferation	4	5.33333	0.123324	H19, GAS1, VEGFD, IL11RA1	71	351	20119	3.22924	1	0.889965	0.864537
GOTERM_BP_DIRECT	GO:0032496~response to lipopolysaccharide	3	4	0.134524	PENK, LOXL1, C2	71	184	20119	4.6201	1	0.941668	0.914764
GOTERM_BP_DIRECT	GO:0001934~positive regulation of protein phosphorylation	3	4	0.234041	C3, VEGFD, CDON	71	264	20119	3.22007	1	1	0.972818
GOTERM_BP_DIRECT	GO:0045893~positive regulation of transcription, DNA-templated	5	6.66667	0.25502	CDKN1C, SFRP1, KLF5, EBF1, LRP6	71	738	20119	1.91983	1	1	0.972818
GOTERM_BP_DIRECT	GO:0045892~negative regulation of transcription, DNA-templated	4	5.33333	0.42782	CDKN1C, SFRP1, FOXD1, SFRP2	71	685	20119	1.65469	1	1	0.972818
GOTERM_BP_DIRECT	GO:0006629~lipid metabolic process	4	5.33333	0.465516	C3, TNXB, PLPP3, DHRS3	71	726	20119	1.56125	1	1	0.972818
GOTERM_BP_DIRECT	GO:0000122~negative regulation of transcription from RNA polymerase II promoter	5	6.66667	0.486304	CDKN1C, KLF5, PRRX1, FST, FBLN5	71	1032	20119	1.3729	1	1	0.972818
GOTERM_BP_DIRECT	GO:0010468~regulation of gene expression	3	4	0.506936	H19, KLF5, PLAGL1	71	486	20119	1.74917	1	1	0.972818
GOTERM_BP_DIRECT	GO:0030154~cell differentiation	5	6.66667	0.544359	SFRP1, FOXD1, SFRP2, FST, VEGFD	71	1110	20119	1.27642	1	1	0.972818
GOTERM_BP_DIRECT	GO:0006915~apoptotic process	3	4	0.672989	MARCKS, SFRP2, GAS1	71	659	20119	1.28998	1	1	0.972818
GOTERM_BP_DIRECT	GO:0043066~negative regulation of apoptotic process	3	4	0.673806	PRNP, SFRP1, GAS1	71	660	20119	1.28803	1	1	0.972818
